# Supplementary material for: Non-canonical genomic driver mutations of urethane carcinogenesis
Source: PLoS One. 2022 Apr 28;17(4):e0267147. doi: 10.1371/journal.pone.0267147 (PMC9049545; doi:10.1371/journal.pone.0267147)
Supplement: S1 Table — (XLSX) [file pone.0267147.s002.xlsx]

## Sheet: Sheet1
Mouse ID	Tumor ID	Kras allele genotype
674	T1	Krasnat/ex3op
750	T2	Krasnat/ex3op
755	T1	Krasnat/ex3op
756	T3	Krasnat/ex3op
812	B	Krasnat/nat
812	T4	Krasnat/nat
812	T5	Krasnat/nat
812	T6	Krasnat/nat
836	T1	Krasnat/ex3op
856	T1	Krasnat/nat
874	T1	Krasnat/ex3op
897	T1	Krasex3op/ex3op
910	T1	Krasex3op/ex3op
914	T1	Krasex3op/ex3op
915	T2	Krasnat/ex3op
920	T1	Krasnat/nat
931	T1	Krasnat/ex3op
952	T1	Krasnat/ex3op
952	T2	Krasnat/ex3op
982	T1	Krasex3op/ex3op
982	T2	Krasex3op/ex3op
1032	T1	Krasex3op/ex3op
1032	T4	Krasex3op/ex3op
