# Supplementary material for: Non-canonical genomic driver mutations of urethane carcinogenesis
Source: PLoS One. 2022 Apr 28;17(4):e0267147. doi: 10.1371/journal.pone.0267147 (PMC9049545; doi:10.1371/journal.pone.0267147)
Supplement: S2 Table — (XLSX) [file pone.0267147.s003.xlsx]

## Sheet: All SNVs called
VAF (%)	CHROM	POS	Tumor ID	REF	ALT	Trinucleotide context	Annotation	Annotation_Impact	Gene_Name	Gene_ID	Feature_Type	Feature_ID	Transcript_BioType	HGVS.c	HGVS.p	cDNA.pos / cDNA.length	CDS.pos / CDS.length	AA.pos / AA.length
5.56	chr1	4007578	812B	A	C	GAC	intron_variant	MODIFIER	Rp1	ENSMUSG00000025900	transcript	ENSMUST00000208660.1	protein_coding	c.4055+78T>G
72.73	chr1	4284993	812B	G	A	GGA	intron_variant	MODIFIER	Rp1	ENSMUSG00000025900	transcript	ENSMUST00000208660.1	protein_coding	c.1078-95C>T
5.26	chr1	4346812	812B	G	C	TGT	missense_variant	MODERATE	Rp1	ENSMUSG00000025900	transcript	ENSMUST00000027032.5	protein_coding	c.4076C>G	p.T1359R	4203/6869	4076/6288	1359/2095
16.67	chr1	4350161	812B	T	C	ATC	intron_variant	MODIFIER	Rp1	ENSMUSG00000109048	transcript	ENSMUST00000194992.6	protein_coding	c.826+1749A>G
100	chr1	4495020	812B	A	G	GAA	upstream_gene_variant	MODIFIER	Sox17	ENSMUSG00000025902	transcript	ENSMUST00000191939.1	protein_coding	c.-1614T>C
22.22	chr1	5114867	812B	T	A	GTG	intron_variant	MODIFIER	Atp6v1h	ENSMUSG00000033793	transcript	ENSMUST00000044369.12	protein_coding	c.580-2523T>A
5.26	chr1	6270881	812B	C	A	CCT	intron_variant	MODIFIER	Rb1cc1	ENSMUSG00000025907	transcript	ENSMUST00000027040.12	protein_coding	c.4618+54C>A
6.9	chr1	8363428	812B	A	G	AAG	3_prime_UTR_variant	MODIFIER	Sntg1	ENSMUSG00000025909	transcript	ENSMUST00000191683.5	protein_coding	c.*47T>C
56.41	chr1	9545492	812B	C	T	CCG	5_prime_UTR_premature_start_codon_gain_variant	LOW	Rrs1	ENSMUSG00000061024	transcript	ENSMUST00000072079.8	protein_coding	c.-32C>T
11.97	chr1	9545944	812B	C	A	GCG	synonymous_variant	LOW	Rrs1	ENSMUSG00000061024	transcript	ENSMUST00000072079.8	protein_coding	c.421C>A	p.R141R	537/2048	421/1098	141/365
16.98	chr1	9553066	812B	A	T	TAA	intron_variant	MODIFIER	Adhfe1	ENSMUSG00000025911	transcript	ENSMUST00000144177.7	protein_coding	c.192+90A>T
5.41	chr1	9556941	812B	A	T	TAA	downstream_gene_variant	MODIFIER	2610203C22Rik	ENSMUSG00000079671	transcript	ENSMUST00000115480.7	antisense	n.*3891T>A
100	chr1	9563489	812B	T	A	ATT	downstream_gene_variant	MODIFIER	2610203C22Rik	ENSMUSG00000079671	transcript	ENSMUST00000145176.7	retained_intron	n.*16A>T
5.68	chr1	9884534	812B	A	T	TAT	intron_variant	MODIFIER	Sgk3	ENSMUSG00000025915	transcript	ENSMUST00000097826.5	protein_coding	c.854+15A>T
50	chr1	9884598	812B	T	A	ATT	intron_variant	MODIFIER	Sgk3	ENSMUSG00000025915	transcript	ENSMUST00000097826.5	protein_coding	c.855-27T>A
100	chr1	9884672	812B	T	A	ATC	intron_variant	MODIFIER	Sgk3	ENSMUSG00000025915	transcript	ENSMUST00000097826.5	protein_coding	c.891+11T>A
100	chr1	9888861	812B	T	A	ATT	intron_variant	MODIFIER	Sgk3	ENSMUSG00000025915	transcript	ENSMUST00000097826.5	protein_coding	c.1075-9T>A
18.18	chr1	9898956	812B	G	A	TGC	3_prime_UTR_variant	MODIFIER	Sgk3	ENSMUSG00000025915	transcript	ENSMUST00000097826.5	protein_coding	c.*66G>A
5.26	chr1	9919214	812B	G	A	CGA	intron_variant	MODIFIER	Mcmdc2	ENSMUSG00000046101	transcript	ENSMUST00000052843.11	protein_coding	c.793+69G>A
12.5	chr1	9940607	812B	A	T	TAG	3_prime_UTR_variant	MODIFIER	Mcmdc2	ENSMUSG00000046101	transcript	ENSMUST00000183059.1	nonsense_mediated_decay	c.*325A>T
5	chr1	9940609	812B	G	A	GGA	3_prime_UTR_variant	MODIFIER	Mcmdc2	ENSMUSG00000046101	transcript	ENSMUST00000183059.1	nonsense_mediated_decay	c.*327G>A
100	chr1	9968760	812B	A	C	AAA	3_prime_UTR_variant	MODIFIER	Ppp1r42	ENSMUSG00000025916	transcript	ENSMUST00000027049.9	protein_coding	c.*60T>G
20	chr1	9976510	812B	A	G	TAG	downstream_gene_variant	MODIFIER	Ppp1r42	ENSMUSG00000025916	transcript	ENSMUST00000176398.7	protein_coding	c.*2306T>C
14.29	chr1	10034847	812B	A	G	AAA	upstream_gene_variant	MODIFIER	Cspp1	ENSMUSG00000056763	transcript	ENSMUST00000071087.11	protein_coding	c.-10239A>G
7.69	chr1	10232571	812B	G	A	TGA	5_prime_UTR_variant	MODIFIER	Arfgef1	ENSMUSG00000067851	transcript	ENSMUST00000088615.10	protein_coding	c.-77C>T
100	chr1	10301210	812B	C	T	CCG	intergenic_region	MODIFIER	Arfgef1-Cpa6	ENSMUSG00000067851-ENSMUSG00000042501	intergenic_region	ENSMUSG00000067851-ENSMUSG00000042501		n.10301210C>T
20	chr1	12836016	812B	T	G	ATG	upstream_gene_variant	MODIFIER	Sulf1	ENSMUSG00000016918	transcript	ENSMUST00000189447.1	retained_intron	n.-12T>G
5.71	chr1	12838309	812B	T	A	TTC	upstream_gene_variant	MODIFIER	Sulf1	ENSMUSG00000016918	transcript	ENSMUST00000185780.1	protein_coding	c.-4482T>A
13.33	chr1	12943898	812B	G	A	TGC	intron_variant	MODIFIER	Slco5a1	ENSMUSG00000025938	transcript	ENSMUST00000136197.7	protein_coding	c.1049+82C>T
80	chr1	13122657	812B	G	T	GGT	intron_variant	MODIFIER	Prdm14	ENSMUSG00000042414	transcript	ENSMUST00000047577.6	protein_coding	c.883-26C>A
10.53	chr1	13224780	812B	G	A	TGC	intron_variant	MODIFIER	Ncoa2	ENSMUSG00000005886	transcript	ENSMUST00000006037.12	protein_coding	c.-19-67C>T
100	chr1	13683987	812B	A	T	AAA	intron_variant	MODIFIER	Xkr9	ENSMUSG00000067813	transcript	ENSMUST00000088542.3	protein_coding	c.273-69A>T
5	chr1	14184326	812B	C	T	CCG	downstream_gene_variant	MODIFIER	Gm22616	ENSMUSG00000095853	transcript	ENSMUST00000179783.1	miRNA	n.*1649C>T
13.33	chr1	14231334	812B	G	T	TGT	intron_variant	MODIFIER	Eya1	ENSMUSG00000025932	transcript	ENSMUST00000168081.8	protein_coding	c.951+79C>A
15.79	chr1	16700716	812B	C	T	CCA	intron_variant	MODIFIER	Ly96	ENSMUSG00000025779	transcript	ENSMUST00000026881.10	protein_coding	c.203-79C>T
55.71	chr1	17756202	812B	G	A	AGA	intron_variant	MODIFIER	Crispld1	ENSMUSG00000025776	transcript	ENSMUST00000095075.4	protein_coding	c.1245-56G>A
13.33	chr1	19148203	812B	G	T	GGA	intron_variant	MODIFIER	Tfap2d	ENSMUSG00000042596	transcript	ENSMUST00000037294.7	protein_coding	c.1026-101G>T
20	chr1	20239221	812B	A	G	TAC	intron_variant	MODIFIER	Pkhd1	ENSMUSG00000043760	transcript	ENSMUST00000088448.11	protein_coding	c.8422+80T>C
53.85	chr1	20549601	812B	A	G	AAG	intron_variant	MODIFIER	Pkhd1	ENSMUSG00000043760	transcript	ENSMUST00000088448.11	protein_coding	c.2709+85T>C
8.7	chr1	20571290	812B	A	C	AAA	intron_variant	MODIFIER	Pkhd1	ENSMUSG00000043760	transcript	ENSMUST00000088448.11	protein_coding	c.874+49T>G
40	chr1	20612610	812B	C	T	TCA	intron_variant	MODIFIER	Pkhd1	ENSMUSG00000043760	transcript	ENSMUST00000088448.11	protein_coding	c.275+92G>A
13.33	chr1	20816554	812B	T	C	TTT	upstream_gene_variant	MODIFIER	Gm20587	ENSMUSG00000099714	transcript	ENSMUST00000186367.1	processed_pseudogene	n.-4777T>C
5.41	chr1	20817498	812B	T	C	CTG	upstream_gene_variant	MODIFIER	Gm20587	ENSMUSG00000099714	transcript	ENSMUST00000186367.1	processed_pseudogene	n.-3833T>C
22.22	chr1	20817544	812B	T	C	ATC	upstream_gene_variant	MODIFIER	Gm20587	ENSMUSG00000099714	transcript	ENSMUST00000186367.1	processed_pseudogene	n.-3787T>C
8.33	chr1	20820321	812B	G	A	TGG	upstream_gene_variant	MODIFIER	Mcm3	ENSMUSG00000041859	transcript	ENSMUST00000053266.10	protein_coding	c.-113C>T
25	chr1	20961078	812B	A	T	CAC	intron_variant	MODIFIER	Efhc1	ENSMUSG00000041809	transcript	ENSMUST00000038447.5	protein_coding	c.574-75A>T
30.77	chr1	21423958	812B	G	A	AGA	intron_variant	MODIFIER	Kcnq5	ENSMUSG00000028033	transcript	ENSMUST00000115300.7	protein_coding	c.1637+91C>T
5.26	chr1	22373545	812B	C	T	CCA	intron_variant	MODIFIER	Rims1	ENSMUSG00000041670	transcript	ENSMUST00000185942.1	protein_coding	c.1072-35G>A
11.76	chr1	22379341	812B	A	T	CAC	intron_variant	MODIFIER	Rims1	ENSMUSG00000041670	transcript	ENSMUST00000185942.1	protein_coding	c.1071+87T>A
5	chr1	22432745	812B	G	A	GGG	intron_variant	MODIFIER	Rims1	ENSMUSG00000041670	transcript	ENSMUST00000185942.1	protein_coding	c.70+27C>T
22.22	chr1	22467277	812B	G	A	AGT	downstream_gene_variant	MODIFIER	Rims1	ENSMUSG00000041670	transcript	ENSMUST00000097808.6	protein_coding	c.*914C>T
5	chr1	24223704	812B	C	T	GCC	downstream_gene_variant	MODIFIER	Col9a1	ENSMUSG00000026147	transcript	ENSMUST00000124600.1	processed_transcript	n.*2919C>T
25	chr1	24270298	812B	A	C	TAT	intron_variant	MODIFIER	Col19a1	ENSMUSG00000026141	transcript	ENSMUST00000115244.8	protein_coding	c.3205+68T>G
6.06	chr1	25559668	812B	A	T	GAC	intron_variant	MODIFIER	Adgrb3	ENSMUSG00000033569	transcript	ENSMUST00000041838.6	protein_coding	c.868+87T>A
18.18	chr1	31196688	812B	C	T	GCT	intron_variant	MODIFIER	Lgsn	ENSMUSG00000050217	transcript	ENSMUST00000062560.13	protein_coding	c.326-94C>T
5.41	chr1	31204553	812B	A	T	GAT	3_prime_UTR_variant	MODIFIER	Lgsn	ENSMUSG00000050217	transcript	ENSMUST00000062560.13	protein_coding	c.*23A>T
37.5	chr1	34287789	812B	A	T	CAC	intron_variant	MODIFIER	Dst	ENSMUSG00000026131	transcript	ENSMUST00000097786.9	protein_coding	c.14194-102A>T
28.57	chr1	34439020	812B	G	A	GGG	upstream_gene_variant	MODIFIER	Imp4	ENSMUSG00000026127	transcript	ENSMUST00000027303.13	protein_coding	c.-905G>A
9.52	chr1	34439035	812B	G	C	GGC	splice_region_variant&intron_variant	LOW	Ccdc115	ENSMUSG00000042111	transcript	ENSMUST00000042493.9	protein_coding	c.215+8C>G
27.27	chr1	34468177	812B	A	C	AAT	upstream_gene_variant	MODIFIER	Ptpn18	ENSMUSG00000026126	transcript	ENSMUST00000188972.2	protein_coding	c.-4620A>C
25	chr1	34862898	812B	G	T	TGC	intron_variant	MODIFIER	Plekhb2	ENSMUSG00000026123	transcript	ENSMUST00000027297.10	protein_coding	c.38-108G>T
20	chr1	36346122	812B	A	T	AAG	downstream_gene_variant	MODIFIER	Mir6898	ENSMUSG00000098680	transcript	ENSMUST00000184898.1	miRNA	n.*2560T>A
5.13	chr1	36353938	812B	C	T	TCC	downstream_gene_variant	MODIFIER	Kansl3	ENSMUSG00000010453	transcript	ENSMUST00000185621.2	nonsense_mediated_decay	c.*11632G>A
14.29	chr1	36404675	812B	A	T	CAC	intron_variant	MODIFIER	Fer1l5	ENSMUSG00000037432	transcript	ENSMUST00000179162.6	protein_coding	c.2227-79A>T
28	chr1	36816313	812B	T	C	TTA	downstream_gene_variant	MODIFIER	Tmem131	ENSMUSG00000026116	transcript	ENSMUST00000186486.1	nonsense_mediated_decay	c.*8171A>G
27.27	chr1	36833370	812B	A	T	CAG	intron_variant	MODIFIER	Tmem131	ENSMUSG00000026116	transcript	ENSMUST00000027290.11	protein_coding	c.1068+126T>A
35.29	chr1	37431218	812B	G	T	CGC	upstream_gene_variant	MODIFIER	Coa5	ENSMUSG00000026112	transcript	ENSMUST00000027286.6	protein_coding	c.-1251C>A
30.95	chr1	37665378	812B	G	C	CGC	downstream_gene_variant	MODIFIER	4930470B04Rik	ENSMUSG00000104365	transcript	ENSMUST00000192005.1	TEC	n.*2731G>C
5.08	chr1	37946831	812B	G	T	AGT	3_prime_UTR_variant	MODIFIER	Lyg1	ENSMUSG00000026085	transcript	ENSMUST00000114894.1	protein_coding	c.*54C>A
14.81	chr1	37952619	812B	A	T	CAG	upstream_gene_variant	MODIFIER	Lyg1	ENSMUSG00000026085	transcript	ENSMUST00000144184.1	processed_transcript	n.-3620T>A
18.18	chr1	38991164	812B	T	C	CTC	upstream_gene_variant	MODIFIER	Pdcl3	ENSMUSG00000026078	transcript	ENSMUST00000193073.1	retained_intron	n.-3996T>C
20	chr1	39372277	812B	C	T	GCT	3_prime_UTR_variant	MODIFIER	Tbc1d8	ENSMUSG00000003134	transcript	ENSMUST00000054462.10	protein_coding	c.*72G>A
5.56	chr1	39372344	812B	A	C	CAG	3_prime_UTR_variant	MODIFIER	Tbc1d8	ENSMUSG00000003134	transcript	ENSMUST00000054462.10	protein_coding	c.*5T>G
14.81	chr1	39373893	812B	C	T	GCC	upstream_gene_variant	MODIFIER	Tbc1d8	ENSMUSG00000003134	transcript	ENSMUST00000192099.1	nonsense_mediated_decay	c.-1461G>A
18.18	chr1	39999795	812B	C	T	GCT	upstream_gene_variant	MODIFIER	Map4k4	ENSMUSG00000026074	transcript	ENSMUST00000192355.5	protein_coding	c.-99C>T
34.64	chr1	40117941	812B	T	C	GTT	intron_variant	MODIFIER	Il1r2	ENSMUSG00000026073	transcript	ENSMUST00000027243.12	protein_coding	c.725-14T>C
5.41	chr1	40302493	812B	C	T	GCC	intron_variant	MODIFIER	Il1r1	ENSMUSG00000026072	transcript	ENSMUST00000027241.10	protein_coding	c.1000+64C>T
13.33	chr1	40310205	812B	G	T	TGT	intron_variant	MODIFIER	Il1r1	ENSMUSG00000026072	transcript	ENSMUST00000027241.10	protein_coding	c.1001-81G>T
70	chr1	40491031	812B	C	T	TCT	intron_variant	MODIFIER	Il18r1	ENSMUSG00000026070	transcript	ENSMUST00000167723.7	protein_coding	c.944-27C>T
14.29	chr1	40767533	812B	C	T	CCC	upstream_gene_variant	MODIFIER	Gm37915	ENSMUSG00000103270	transcript	ENSMUST00000195134.1	antisense	n.-3852C>T
5.13	chr1	40781646	812B	C	A	CCC	intron_variant	MODIFIER	Gm37915	ENSMUSG00000103270	transcript	ENSMUST00000195134.1	antisense	n.2892+1004C>A
12.5	chr1	40784295	812B	C	T	CCG	intron_variant	MODIFIER	Gm37915	ENSMUSG00000103270	transcript	ENSMUST00000195134.1	antisense	n.2893-680C>T
37.74	chr1	40807565	812B	T	C	GTA	intron_variant	MODIFIER	Tmem182	ENSMUSG00000079588	transcript	ENSMUST00000114765.3	protein_coding	c.233-57T>C
5.13	chr1	40854744	812B	G	A	GGG	intron_variant	MODIFIER	Tmem182	ENSMUSG00000079588	transcript	ENSMUST00000114765.3	protein_coding	c.470-52G>A
15.38	chr1	43092140	812B	G	T	AGG	upstream_gene_variant	MODIFIER	8430432A02Rik	ENSMUSG00000041878	transcript	ENSMUST00000039080.3	antisense	n.-448G>T
5	chr1	43092492	812B	G	T	CGC	5_prime_UTR_variant	MODIFIER	Tgfbrap1	ENSMUSG00000070939	transcript	ENSMUST00000186694.6	protein_coding	c.-126C>A
5	chr1	43750161	812B	A	T	AAA	3_prime_UTR_variant	MODIFIER	Uxs1	ENSMUSG00000057363	transcript	ENSMUST00000126008.7	protein_coding	c.*70T>A
5.26	chr1	44175794	812B	A	G	TAT	intron_variant	MODIFIER	Ercc5	ENSMUSG00000026048	transcript	ENSMUST00000027214.3	protein_coding	c.2531-45A>G
6.25	chr1	44210095	812B	G	A	AGG	upstream_gene_variant	MODIFIER	Gm15833	ENSMUSG00000089703	transcript	ENSMUST00000161563.1	processed_pseudogene	n.-2067G>A
5.71	chr1	44211245	812B	G	T	GGA	upstream_gene_variant	MODIFIER	Gm15833	ENSMUSG00000089703	transcript	ENSMUST00000161563.1	processed_pseudogene	n.-917G>T
8.33	chr1	45337612	812B	T	A	CTT	upstream_gene_variant	MODIFIER	Col3a1	ENSMUSG00000026043	transcript	ENSMUST00000186021.1	protein_coding	c.-2346T>A
71.43	chr1	45918500	812B	T	A	TTA	downstream_gene_variant	MODIFIER	Slc40a1	ENSMUSG00000025993	transcript	ENSMUST00000186804.1	protein_coding	c.*2717A>T
12.5	chr1	46290949	812B	C	T	TCG	intron_variant	MODIFIER	Dnah7b	ENSMUSG00000041144	transcript	ENSMUST00000069293.8	protein_coding	c.9893+59C>T
18.18	chr1	46520428	812B	T	C	ATT	intron_variant	MODIFIER	Dnah7c	ENSMUSG00000101337	transcript	ENSMUST00000189749.6	protein_coding	c.1627-85T>C
25	chr1	46681648	812B	C	T	CCT	intron_variant	MODIFIER	Dnah7c	ENSMUSG00000101337	transcript	ENSMUST00000189749.6	protein_coding	c.8415-84C>T
27.27	chr1	46818963	812B	T	C	TTT	intron_variant	MODIFIER	Slc39a10	ENSMUSG00000025986	transcript	ENSMUST00000027131.5	protein_coding	c.2071+102A>G
58.33	chr1	46820737	812B	A	C	AAC	intron_variant	MODIFIER	Slc39a10	ENSMUSG00000025986	transcript	ENSMUST00000027131.5	protein_coding	c.1582-94T>G
15.38	chr1	51472489	812B	C	T	TCC	downstream_gene_variant	MODIFIER	Nabp1	ENSMUSG00000026107	transcript	ENSMUST00000188303.1	retained_intron	n.*3103G>A
5.15	chr1	51474495	812B	T	C	ATT	upstream_gene_variant	MODIFIER	Nabp1	ENSMUSG00000026107	transcript	ENSMUST00000185961.1	retained_intron	n.-1099A>G
23.53	chr1	52078436	812B	A	T	TAG	intron_variant	MODIFIER	Stat4	ENSMUSG00000062939	transcript	ENSMUST00000027277.6	protein_coding	c.783-58A>T
50	chr1	52489846	812B	T	C	ATA	downstream_gene_variant	MODIFIER	Nab1	ENSMUSG00000002881	transcript	ENSMUST00000168082.1	processed_transcript	n.*464A>G
15.38	chr1	53495594	812B	C	T	CCC	intron_variant	MODIFIER	Dnah7a	ENSMUSG00000096141	transcript	ENSMUST00000094964.6	protein_coding	c.8414+92G>A
20	chr1	54250728	812B	C	T	CCG	5_prime_UTR_premature_start_codon_gain_variant	LOW	Ccdc150	ENSMUSG00000025983	transcript	ENSMUST00000027128.10	protein_coding	c.-101C>T
25	chr1	54736109	812B	C	T	ACC	upstream_gene_variant	MODIFIER	Ankrd44	ENSMUSG00000052331	transcript	ENSMUST00000178685.1	retained_intron	n.-465G>A
54.35	chr1	54987907	812B	A	T	TAA	downstream_gene_variant	MODIFIER	Sf3b1	ENSMUSG00000025982	transcript	ENSMUST00000185429.1	retained_intron	n.*1046T>A
5	chr1	54988221	812B	G	A	GGA	downstream_gene_variant	MODIFIER	Sf3b1	ENSMUSG00000025982	transcript	ENSMUST00000185429.1	retained_intron	n.*732C>T
22.22	chr1	58085353	812B	G	A	GGC	intron_variant	MODIFIER	Aox1	ENSMUSG00000063558	transcript	ENSMUST00000001027.6	protein_coding	c.2833-81G>A
33.33	chr1	58150466	812B	C	T	CCC	downstream_gene_variant	MODIFIER	Gm24548	ENSMUSG00000089275	transcript	ENSMUST00000158650.1	snoRNA	n.*4515G>A
16.67	chr1	58726826	812B	T	C	CTG	upstream_gene_variant	MODIFIER	Cflar	ENSMUSG00000026031	transcript	ENSMUST00000123032.1	processed_transcript	n.-3726T>C
24.14	chr1	59006501	812B	A	G	TAC	upstream_gene_variant	MODIFIER	Als2cr11b	ENSMUSG00000047383	transcript	ENSMUST00000054653.8	lincRNA	n.-2962T>C
26.32	chr1	59116723	812B	A	T	GAT	upstream_gene_variant	MODIFIER	Tmem237	ENSMUSG00000038079	transcript	ENSMUST00000186820.1	retained_intron	n.-765T>A
39.34	chr1	59167141	812B	G	A	AGG	upstream_gene_variant	MODIFIER	Mpp4	ENSMUSG00000079550	transcript	ENSMUST00000114275.8	protein_coding	c.-5627C>T
8.11	chr1	59708946	812B	A	T	AAC	downstream_gene_variant	MODIFIER	Nop58	ENSMUSG00000026020	transcript	ENSMUST00000185368.1	retained_intron	n.*4737A>T
48.89	chr1	59847167	812B	G	A	CGA	missense_variant	MODERATE	Bmpr2	ENSMUSG00000067336	transcript	ENSMUST00000087435.6	protein_coding	c.962G>A	p.R321Q	2215/12899	962/3117	321/1038
15.38	chr1	60090928	812B	T	C	TTG	upstream_gene_variant	MODIFIER	Wdr12	ENSMUSG00000026019	transcript	ENSMUST00000136461.1	processed_transcript	n.-4989A>G
23.53	chr1	60272034	812B	T	C	ATT	upstream_gene_variant	MODIFIER	Gm29332	ENSMUSG00000100516	transcript	ENSMUST00000190829.1	processed_pseudogene	n.-4406A>G
6.9	chr1	60277060	812B	A	G	CAG	upstream_gene_variant	MODIFIER	Nbeal1	ENSMUSG00000073664	transcript	ENSMUST00000159344.1	protein_coding	c.-1711A>G
15.38	chr1	60281762	812B	A	G	TAT	upstream_gene_variant	MODIFIER	Nbeal1	ENSMUSG00000073664	transcript	ENSMUST00000190958.1	retained_intron	n.-2173A>G
11.76	chr1	60434182	812B	A	G	AAG	upstream_gene_variant	MODIFIER	Abi2	ENSMUSG00000026782	transcript	ENSMUST00000185788.6	protein_coding	c.-2901A>G
22.22	chr1	60501668	812B	A	T	CAC	upstream_gene_variant	MODIFIER	Raph1	ENSMUSG00000026014	transcript	ENSMUST00000182085.7	protein_coding	c.-2120T>A
100	chr1	62815720	812B	G	T	TGT	3_prime_UTR_variant	MODIFIER	Nrp2	ENSMUSG00000025969	transcript	ENSMUST00000114157.2	protein_coding	c.*83G>T
27.27	chr1	65190924	812B	A	T	AAA	upstream_gene_variant	MODIFIER	Idh1	ENSMUSG00000025950	transcript	ENSMUST00000191459.1	protein_coding	c.-15572T>A
23.81	chr1	65265679	812B	A	C	TAT	intron_variant	MODIFIER	Pikfyve	ENSMUSG00000025949	transcript	ENSMUST00000097707.4	protein_coding	c.5207-83A>C
16.67	chr1	66410509	812B	A	T	TAA	upstream_gene_variant	MODIFIER	Map2	ENSMUSG00000015222	transcript	ENSMUST00000133522.1	processed_transcript	n.-4752A>T
16.67	chr1	66507245	812B	A	T	TAG	downstream_gene_variant	MODIFIER	Unc80	ENSMUSG00000055567	transcript	ENSMUST00000114008.2	nonsense_mediated_decay	c.*3620A>T
20	chr1	66550021	812B	G	A	TGG	intron_variant	MODIFIER	Unc80	ENSMUSG00000055567	transcript	ENSMUST00000061620.15	protein_coding	c.3259+85G>A
15.79	chr1	69937359	812B	G	T	GGG	intron_variant	MODIFIER	Spag16	ENSMUSG00000053153	transcript	ENSMUST00000065425.11	protein_coding	c.966+40778G>T
14.29	chr1	71259280	812B	T	C	TTT	intron_variant	MODIFIER	Abca12	ENSMUSG00000050296	transcript	ENSMUST00000087268.6	protein_coding	c.7104+78A>G
6.9	chr1	71278966	812B	C	T	TCA	intron_variant	MODIFIER	Abca12	ENSMUSG00000050296	transcript	ENSMUST00000087268.6	protein_coding	c.5469-61G>A
11.11	chr1	72632762	812B	G	A	GGG	downstream_gene_variant	MODIFIER	Smarcal1	ENSMUSG00000039354	transcript	ENSMUST00000126832.1	retained_intron	n.*4463G>A
5.41	chr1	72646936	812B	C	A	CCC	downstream_gene_variant	MODIFIER	RP23-432C4.2	ENSMUSG00000110712	transcript	ENSMUST00000212057.1	antisense	n.*3973C>A
14.29	chr1	72650031	812B	T	C	GTC	intron_variant	MODIFIER	Ankar	ENSMUSG00000039342	transcript	ENSMUST00000053499.5	protein_coding	c.3849+91A>G
13.33	chr1	72689913	812B	A	T	CAA	upstream_gene_variant	MODIFIER	RP23-38P22.2	ENSMUSG00000110487	transcript	ENSMUST00000211962.1	processed_pseudogene	n.-2951A>T
18.18	chr1	74147558	812B	C	T	CCT	intron_variant	MODIFIER	Rufy4	ENSMUSG00000061815	transcript	ENSMUST00000127134.1	protein_coding	c.1590-86C>T
5	chr1	74192898	812B	G	A	AGA	5_prime_UTR_variant	MODIFIER	Cxcr1	ENSMUSG00000048480	transcript	ENSMUST00000190313.1	protein_coding	c.-37C>T
20	chr1	74348640	812B	C	T	ACC	downstream_gene_variant	MODIFIER	Pnkd	ENSMUSG00000026179	transcript	ENSMUST00000138620.1	retained_intron	n.*1074C>T
25	chr1	74603047	812B	G	T	AGA	upstream_gene_variant	MODIFIER	Rnf25	ENSMUSG00000026171	transcript	ENSMUST00000027357.11	protein_coding	c.-1682C>A
20	chr1	75126242	812B	G	T	GGT	upstream_gene_variant	MODIFIER	Nhej1	ENSMUSG00000026162	transcript	ENSMUST00000188033.1	processed_transcript	n.-1042C>A
22.22	chr1	75173440	812B	C	T	CCA	upstream_gene_variant	MODIFIER	Abcb6	ENSMUSG00000026198	transcript	ENSMUST00000161215.1	protein_coding	c.-571G>A
11.76	chr1	75177242	812B	A	G	GAG	upstream_gene_variant	MODIFIER	Abcb6	ENSMUSG00000026198	transcript	ENSMUST00000161215.1	protein_coding	c.-4373T>C
22.22	chr1	75194385	812B	G	A	AGG	upstream_gene_variant	MODIFIER	Atg9a	ENSMUSG00000033124	transcript	ENSMUST00000189665.6	nonsense_mediated_decay	c.-3980C>T
10.53	chr1	75194757	812B	T	G	CTA	upstream_gene_variant	MODIFIER	Atg9a	ENSMUSG00000033124	transcript	ENSMUST00000189665.6	nonsense_mediated_decay	c.-4352A>C
20	chr1	75362068	812B	G	T	AGC	intron_variant	MODIFIER	Des	ENSMUSG00000026208	transcript	ENSMUST00000027409.9	protein_coding	c.576-90G>T
14.29	chr1	75402200	812B	A	T	CAG	intron_variant	MODIFIER	Speg	ENSMUSG00000026207	transcript	ENSMUST00000087122.11	protein_coding	c.2721-98A>T
14.29	chr1	75420104	812B	A	T	AAG	upstream_gene_variant	MODIFIER	Speg	ENSMUSG00000026207	transcript	ENSMUST00000143679.1	retained_intron	n.-3406A>T
8	chr1	78415916	812B	A	G	CAG	downstream_gene_variant	MODIFIER	Farsb	ENSMUSG00000026245	transcript	ENSMUST00000170217.7	protein_coding	c.*9278T>C
100	chr1	78416016	812B	T	C	GTA	downstream_gene_variant	MODIFIER	Farsb	ENSMUSG00000026245	transcript	ENSMUST00000170217.7	protein_coding	c.*9178A>G
60	chr1	78528964	812B	C	T	ACA	downstream_gene_variant	MODIFIER	Mogat1	ENSMUSG00000012187	transcript	ENSMUST00000134947.7	protein_coding	c.*1269C>T
11.76	chr1	78690196	812B	T	C	CTT	upstream_gene_variant	MODIFIER	Acsl3	ENSMUSG00000032883	transcript	ENSMUST00000154777.1	retained_intron	n.-67T>C
25	chr1	79625017	812B	G	T	CGC	upstream_gene_variant	MODIFIER	Gm37886	ENSMUSG00000102235	transcript	ENSMUST00000195349.1	TEC	n.-3983C>A
42.22	chr1	80543307	812B	G	T	GGT	intron_variant	MODIFIER	Dock10	ENSMUSG00000038608	transcript	ENSMUST00000187774.6	protein_coding	c.3549+34C>A
5	chr1	80573403	812B	A	T	AAT	intron_variant	MODIFIER	Dock10	ENSMUSG00000038608	transcript	ENSMUST00000187774.6	protein_coding	c.2106+77T>A
15.38	chr1	80573629	812B	A	T	TAG	intron_variant	MODIFIER	Dock10	ENSMUSG00000038608	transcript	ENSMUST00000187774.6	protein_coding	c.2041-84T>A
6.25	chr1	82286760	812B	C	T	GCC	intron_variant	MODIFIER	Irs1	ENSMUSG00000055980	transcript	ENSMUST00000069799.2	protein_coding	c.*21+17G>A
18.75	chr1	82443066	812B	T	C	GTC	3_prime_UTR_variant	MODIFIER	Rhbdd1	ENSMUSG00000026142	transcript	ENSMUST00000027322.13	protein_coding	c.*112T>C
19.51	chr1	82649861	812B	C	G	TCT	intron_variant	MODIFIER	Col4a3	ENSMUSG00000079465	transcript	ENSMUST00000113457.8	protein_coding	c.324+61C>G
26.42	chr1	82718934	812B	G	T	TGT	missense_variant	MODERATE	Col4a3	ENSMUSG00000079465	transcript	ENSMUST00000152664.1	protein_coding	c.579G>T	p.L193F	579/627	579/594	193/197
25	chr1	83191234	812B	G	T	CGG	intron_variant	MODIFIER	Daw1	ENSMUSG00000053161	transcript	ENSMUST00000065436.9	protein_coding	c.441-5987G>T
16	chr1	84580589	812B	G	T	TGC	downstream_gene_variant	MODIFIER	Dner	ENSMUSG00000036766	transcript	ENSMUST00000185606.2	protein_coding	c.*126C>A
30.39	chr1	85085235	812B	T	C	TTT	upstream_gene_variant	MODIFIER	Gm18342	ENSMUSG00000101279	transcript	ENSMUST00000186987.1	unprocessed_pseudogene	n.-4999A>G
62.5	chr1	85085283	812B	G	A	CGT	downstream_gene_variant	MODIFIER	A530032D15Rik	ENSMUSG00000089844	transcript	ENSMUST00000160792.7	protein_coding	c.*3495C>T
33.33	chr1	85099401	812B	G	A	GGA	upstream_gene_variant	MODIFIER	Gm10553	ENSMUSG00000073631	transcript	ENSMUST00000097669.1	protein_coding	c.-763G>A
22.22	chr1	85118281	812B	C	T	ACG	downstream_gene_variant	MODIFIER	A530040E14Rik	ENSMUSG00000072109	transcript	ENSMUST00000162353.7	antisense	n.*4249C>T
19.3	chr1	85246819	812B	C	T	CCT	3_prime_UTR_variant	MODIFIER	C130026I21Rik	ENSMUSG00000052477	transcript	ENSMUST00000093506.11	protein_coding	c.*118G>A
7.53	chr1	85254459	812B	A	G	AAA	intron_variant	MODIFIER	C130026I21Rik	ENSMUSG00000052477	transcript	ENSMUST00000093506.11	protein_coding	c.514+55T>C
21.74	chr1	85257286	812B	G	C	TGT	upstream_gene_variant	MODIFIER	C130026I21Rik	ENSMUSG00000052477	transcript	ENSMUST00000161685.7	protein_coding	c.-2739C>G
5.67	chr1	85257519	812B	C	T	ACT	upstream_gene_variant	MODIFIER	C130026I21Rik	ENSMUSG00000052477	transcript	ENSMUST00000161685.7	protein_coding	c.-2972G>A
27.08	chr1	85257569	812B	A	T	CAT	upstream_gene_variant	MODIFIER	C130026I21Rik	ENSMUSG00000052477	transcript	ENSMUST00000161685.7	protein_coding	c.-3022T>A
57.14	chr1	85550548	812B	C	T	GCT	non_coding_transcript_exon_variant	MODIFIER	Gm7592	ENSMUSG00000090186	transcript	ENSMUST00000160674.1	transcribed_unprocessed_pseudogene	n.598C>T
16.67	chr1	85555271	812B	G	T	AGA	downstream_gene_variant	MODIFIER	Gm7592	ENSMUSG00000090186	transcript	ENSMUST00000160674.1	transcribed_unprocessed_pseudogene	n.*4694G>T
64.52	chr1	85555278	812B	G	T	GGT	downstream_gene_variant	MODIFIER	Gm7592	ENSMUSG00000090186	transcript	ENSMUST00000160674.1	transcribed_unprocessed_pseudogene	n.*4701G>T
8.71	chr1	85555340	812B	C	T	TCT	downstream_gene_variant	MODIFIER	Gm7592	ENSMUSG00000090186	transcript	ENSMUST00000160674.1	transcribed_unprocessed_pseudogene	n.*4763C>T
30.43	chr1	85555562	812B	C	G	GCT	downstream_gene_variant	MODIFIER	Gm7592	ENSMUSG00000090186	transcript	ENSMUST00000160674.1	transcribed_unprocessed_pseudogene	n.*4985C>G
6.25	chr1	85591480	812B	A	T	AAC	upstream_gene_variant	MODIFIER	Sp110	ENSMUSG00000070034	transcript	ENSMUST00000128339.7	retained_intron	n.-2289T>A
11.76	chr1	85637932	812B	G	C	TGG	downstream_gene_variant	MODIFIER	Gm17017	ENSMUSG00000090246	transcript	ENSMUST00000161540.1	antisense	n.*3290C>G
56.25	chr1	85642439	812B	T	C	CTA	upstream_gene_variant	MODIFIER	Sp140	ENSMUSG00000070031	transcript	ENSMUST00000160119.1	retained_intron	n.-550T>C
47.62	chr1	85642854	812B	T	C	GTT	upstream_gene_variant	MODIFIER	Sp140	ENSMUSG00000070031	transcript	ENSMUST00000160119.1	retained_intron	n.-135T>C
16.67	chr1	87791399	812B	C	T	CCG	3_prime_UTR_variant	MODIFIER	Atg16l1	ENSMUSG00000026289	transcript	ENSMUST00000113190.2	protein_coding	c.*90C>T
5.56	chr1	87840722	812B	G	T	TGT	intron_variant	MODIFIER	Sag	ENSMUSG00000056055	transcript	ENSMUST00000077772.11	protein_coding	c.1038-70G>T
12.5	chr1	88007500	812B	A	C	CAA	intron_variant	MODIFIER	Usp40	ENSMUSG00000005501	transcript	ENSMUST00000187758.6	protein_coding	c.-19-58T>G
70.59	chr1	88215278	812B	G	A	TGT	intron_variant	MODIFIER	Ugt1a10	ENSMUSG00000090165	transcript	ENSMUST00000113142.9	protein_coding	c.987+103G>A
5.52	chr1	88215936	812B	A	T	AAA	intron_variant	MODIFIER	Ugt1a10	ENSMUSG00000090165	transcript	ENSMUST00000113142.9	protein_coding	c.1075+54A>T
44.44	chr1	88217989	812B	A	G	AAA	downstream_gene_variant	MODIFIER	Ugt1a6a	ENSMUSG00000054545	transcript	ENSMUST00000124852.1	retained_intron	n.*586A>G
50	chr1	88244202	812B	G	T	GGA	downstream_gene_variant	MODIFIER	Mroh2a	ENSMUSG00000079429	transcript	ENSMUST00000142632.1	retained_intron	n.*3265G>T
5.71	chr1	89823788	812B	T	C	CTT	upstream_gene_variant	MODIFIER	Gm37521	ENSMUSG00000103252	transcript	ENSMUST00000193177.1	TEC	n.-1693T>C
20	chr1	90775431	812B	T	C	CTT	upstream_gene_variant	MODIFIER	Col6a3	ENSMUSG00000048126	transcript	ENSMUST00000150769.1	retained_intron	n.-2216A>G
41.82	chr1	90791899	812B	G	T	AGA	downstream_gene_variant	MODIFIER	Col6a3	ENSMUSG00000048126	transcript	ENSMUST00000145750.1	retained_intron	n.*1993C>A
18.18	chr1	90797985	812B	G	C	TGT	upstream_gene_variant	MODIFIER	Col6a3	ENSMUSG00000048126	transcript	ENSMUST00000145750.1	retained_intron	n.-3264C>G
6.67	chr1	90822437	812B	A	G	AAA	intron_variant	MODIFIER	Col6a3	ENSMUSG00000048126	transcript	ENSMUST00000130846.8	protein_coding	c.707-33T>C
18.75	chr1	90933226	812B	A	T	TAG	downstream_gene_variant	MODIFIER	Mlph	ENSMUSG00000026303	transcript	ENSMUST00000125149.1	protein_coding	c.*4794A>T
18.18	chr1	91434934	812B	C	T	CCC	intron_variant	MODIFIER	Per2	ENSMUSG00000055866	transcript	ENSMUST00000069620.9	protein_coding	c.1301+83G>A
6.25	chr1	91449958	812B	A	T	CAC	upstream_gene_variant	MODIFIER	Per2	ENSMUSG00000055866	transcript	ENSMUST00000185298.1	processed_transcript	n.-93T>A
18.18	chr1	91498131	812B	G	A	TGT	intron_variant	MODIFIER	Traf3ip1	ENSMUSG00000034292	transcript	ENSMUST00000047242.8	protein_coding	c.192+110G>A
11.76	chr1	93140483	812B	G	A	GGG	downstream_gene_variant	MODIFIER	Agxt	ENSMUSG00000026272	transcript	ENSMUST00000191039.1	retained_intron	n.*2481G>A
5	chr1	93153321	812B	C	T	CCC	intron_variant	MODIFIER	2310007B03Rik	ENSMUSG00000034159	transcript	ENSMUST00000043718.11	protein_coding	c.910-48G>A
15.79	chr1	93168634	812B	A	T	CAC	upstream_gene_variant	MODIFIER	Crocc2	ENSMUSG00000084989	transcript	ENSMUST00000138595.2	protein_coding	c.-91A>T
6.52	chr1	93183298	812B	A	C	TAT	intron_variant	MODIFIER	Crocc2	ENSMUSG00000084989	transcript	ENSMUST00000138595.2	protein_coding	c.379-67A>C
14.29	chr1	93202014	812B	G	A	AGG	intron_variant	MODIFIER	Crocc2	ENSMUSG00000084989	transcript	ENSMUST00000138595.2	protein_coding	c.2721+65G>A
5.71	chr1	93227444	812B	A	G	GAA	intron_variant	MODIFIER	Crocc2	ENSMUSG00000084989	transcript	ENSMUST00000138595.2	protein_coding	c.4848+712A>G
16.67	chr1	93309990	812B	T	C	ATC	3_prime_UTR_variant	MODIFIER	Pask	ENSMUSG00000026274	transcript	ENSMUST00000027493.3	protein_coding	c.*102A>G
16.67	chr1	93491380	812B	T	C	GTC	intron_variant	MODIFIER	Sept2	ENSMUSG00000026276	transcript	ENSMUST00000027495.14	protein_coding	c.130+103T>C
6.25	chr1	93501445	812B	C	T	CCA	upstream_gene_variant	MODIFIER	Sept2	ENSMUSG00000026276	transcript	ENSMUST00000152476.1	retained_intron	n.-3748C>T
100	chr1	93501496	812B	T	G	GTT	upstream_gene_variant	MODIFIER	Sept2	ENSMUSG00000026276	transcript	ENSMUST00000152476.1	retained_intron	n.-3697T>G
40.62	chr1	93985875	812B	G	A	TGG	upstream_gene_variant	MODIFIER	Gm6086	ENSMUSG00000073608	transcript	ENSMUST00000097632.4	protein_coding	c.-10503G>A
5	chr1	95653479	812B	T	C	GTG	upstream_gene_variant	MODIFIER	Gm37642	ENSMUSG00000103197	transcript	ENSMUST00000193166.1	TEC	n.-4971A>G
14.29	chr1	97721304	812B	A	G	AAG	upstream_gene_variant	MODIFIER	Ppip5k2	ENSMUSG00000040648	transcript	ENSMUST00000191556.1	protein_coding	c.-4759T>C
50	chr1	97721323	812B	G	A	AGC	upstream_gene_variant	MODIFIER	Ppip5k2	ENSMUSG00000040648	transcript	ENSMUST00000191556.1	protein_coding	c.-4778C>T
22.22	chr1	97831617	812B	C	T	ACT	intron_variant	MODIFIER	Pam	ENSMUSG00000026335	transcript	ENSMUST00000058762.14	protein_coding	c.2450-109G>A
25	chr1	104984962	812B	G	A	GGG	intron_variant	MODIFIER	Cdh20	ENSMUSG00000050840	transcript	ENSMUST00000062528.8	protein_coding	c.1900+40G>A
11.11	chr1	105587894	812B	A	G	CAG	intron_variant	MODIFIER	Pign	ENSMUSG00000056536	transcript	ENSMUST00000070699.14	protein_coding	c.1859+86T>C
5.13	chr1	105653270	812B	A	G	TAT	upstream_gene_variant	MODIFIER	Pign	ENSMUSG00000056536	transcript	ENSMUST00000188858.1	retained_intron	n.-3619T>C
17.65	chr1	105664029	812B	C	A	GCT	5_prime_UTR_variant	MODIFIER	2310035C23Rik	ENSMUSG00000026319	transcript	ENSMUST00000039173.12	protein_coding	c.-79C>A
14.29	chr1	106027325	812B	A	T	TAG	downstream_gene_variant	MODIFIER	Zcchc2	ENSMUSG00000038866	transcript	ENSMUST00000131830.2	nonsense_mediated_decay	c.*10665A>T
25	chr1	106343672	812B	C	T	TCA	intron_variant	MODIFIER	Phlpp1	ENSMUSG00000044340	transcript	ENSMUST00000061047.6	protein_coding	c.2515+93C>T
5.71	chr1	106380493	812B	C	T	ACC	intron_variant	MODIFIER	Phlpp1	ENSMUSG00000044340	transcript	ENSMUST00000061047.6	protein_coding	c.3428+71C>T
5.26	chr1	106747428	812B	C	T	TCT	downstream_gene_variant	MODIFIER	Kdsr	ENSMUSG00000009905	transcript	ENSMUST00000187319.1	retained_intron	n.*72G>A
100	chr1	107558898	812B	A	G	GAT	intergenic_region	MODIFIER	Serpinb10-Serpinb8	ENSMUSG00000092572-ENSMUSG00000026315	intergenic_region	ENSMUSG00000092572-ENSMUSG00000026315		n.107558898A>G
6.25	chr1	107599086	812B	C	T	TCA	intron_variant	MODIFIER	Serpinb8	ENSMUSG00000026315	transcript	ENSMUST00000000514.10	protein_coding	c.306+49C>T
100	chr1	107604541	812B	G	T	TGT	upstream_gene_variant	MODIFIER	Serpinb8	ENSMUSG00000026315	transcript	ENSMUST00000123086.1	protein_coding	c.-1339G>T
5	chr1	107606008	812B	A	G	CAT	intron_variant	MODIFIER	Serpinb8	ENSMUSG00000026315	transcript	ENSMUST00000000514.10	protein_coding	c.720+72A>G
9.52	chr1	110895302	812B	A	T	AAG	intron_variant	MODIFIER	Cdh19	ENSMUSG00000047216	transcript	ENSMUST00000094626.4	protein_coding	c.1570+81T>A
52.17	chr1	116292593	812B	T	G	TTT	intron_variant	MODIFIER	Cntnap5a	ENSMUSG00000070695	transcript	ENSMUST00000043725.8	protein_coding	c.2074+58T>G
18.18	chr1	117782781	812B	A	G	CAT	intron_variant	MODIFIER	B020011L13Rik	ENSMUSG00000101303	transcript	ENSMUST00000188801.1	protein_coding	c.16-100A>G
11.76	chr1	118512067	812B	G	A	TGA	upstream_gene_variant	MODIFIER	Clasp1	ENSMUSG00000064302	transcript	ENSMUST00000205176.1	protein_coding	c.-652G>A
35.71	chr1	119765306	812B	A	T	TAG	downstream_gene_variant	MODIFIER	Ptpn4	ENSMUSG00000026384	transcript	ENSMUST00000168303.7	protein_coding	c.*163T>A
5.41	chr1	119765794	812B	A	T	TAC	intron_variant	MODIFIER	Ptpn4	ENSMUSG00000026384	transcript	ENSMUST00000163435.7	protein_coding	c.413+84T>A
5.56	chr1	120126461	812B	T	G	TTT	intron_variant	MODIFIER	3110009E18Rik	ENSMUSG00000026388	transcript	ENSMUST00000027637.12	protein_coding	c.-13+4651T>G
16.67	chr1	120160778	812B	G	A	AGG	intron_variant	MODIFIER	3110009E18Rik	ENSMUSG00000026388	transcript	ENSMUST00000027637.12	protein_coding	c.184+122G>A
8.33	chr1	120190866	812B	G	C	AGA	downstream_gene_variant	MODIFIER	3110009E18Rik	ENSMUSG00000026388	transcript	ENSMUST00000027637.12	protein_coding	c.*2682G>C
100	chr1	120190893	812B	G	A	GGG	downstream_gene_variant	MODIFIER	3110009E18Rik	ENSMUSG00000026388	transcript	ENSMUST00000027637.12	protein_coding	c.*2709G>A
20	chr1	121305780	812B	G	C	TGT	3_prime_UTR_variant	MODIFIER	Insig2	ENSMUSG00000003721	transcript	ENSMUST00000003818.13	protein_coding	c.*126C>G
5.83	chr1	121312345	812B	A	G	AAG	intron_variant	MODIFIER	Insig2	ENSMUSG00000003721	transcript	ENSMUST00000003818.13	protein_coding	c.245-20T>C
20	chr1	121319522	812B	C	T	ACA	downstream_gene_variant	MODIFIER	Insig2	ENSMUSG00000003721	transcript	ENSMUST00000159125.1	protein_coding	c.*142G>A
11.11	chr1	121358722	812B	T	C	CTT	intron_variant	MODIFIER	2210011K15Rik	ENSMUSG00000101791	transcript	ENSMUST00000190690.1	lincRNA	n.89+1090A>G
43.33	chr1	121358742	812B	C	T	TCC	intron_variant	MODIFIER	2210011K15Rik	ENSMUSG00000101791	transcript	ENSMUST00000190690.1	lincRNA	n.89+1070G>A
41.94	chr1	121358749	812B	C	T	CCT	intron_variant	MODIFIER	2210011K15Rik	ENSMUSG00000101791	transcript	ENSMUST00000190690.1	lincRNA	n.89+1063G>A
12.5	chr1	121358805	812B	G	C	TGC	intron_variant	MODIFIER	2210011K15Rik	ENSMUSG00000101791	transcript	ENSMUST00000190690.1	lincRNA	n.89+1007C>G
46.67	chr1	121358806	812B	C	T	GCT	intron_variant	MODIFIER	2210011K15Rik	ENSMUSG00000101791	transcript	ENSMUST00000190690.1	lincRNA	n.89+1006G>A
14.29	chr1	121358807	812B	T	C	CTG	intron_variant	MODIFIER	2210011K15Rik	ENSMUSG00000101791	transcript	ENSMUST00000190690.1	lincRNA	n.89+1005A>G
63.16	chr1	121358812	812B	T	C	CTT	intron_variant	MODIFIER	2210011K15Rik	ENSMUSG00000101791	transcript	ENSMUST00000190690.1	lincRNA	n.89+1000A>G
6.86	chr1	121358837	812B	A	C	CAC	intron_variant	MODIFIER	2210011K15Rik	ENSMUSG00000101791	transcript	ENSMUST00000190690.1	lincRNA	n.89+975T>G
20	chr1	121359206	812B	G	A	CGC	intron_variant	MODIFIER	2210011K15Rik	ENSMUSG00000101791	transcript	ENSMUST00000190690.1	lincRNA	n.89+606C>T
17.5	chr1	124045304	812B	G	T	GGG	upstream_gene_variant	MODIFIER	Dpp10	ENSMUSG00000036815	transcript	ENSMUST00000140361.2	processed_transcript	n.-49C>A
72.5	chr1	124045305	812B	G	T	GGG	upstream_gene_variant	MODIFIER	Dpp10	ENSMUSG00000036815	transcript	ENSMUST00000140361.2	processed_transcript	n.-50C>A
22.22	chr1	125561126	812B	C	T	GCC	5_prime_UTR_variant	MODIFIER	Slc35f5	ENSMUSG00000026342	transcript	ENSMUST00000027580.10	protein_coding	c.-119C>T
92.86	chr1	126102668	812B	A	T	TAA	splice_region_variant&intron_variant	LOW	Nckap5	ENSMUSG00000049690	transcript	ENSMUST00000161954.7	protein_coding	c.487-5T>A
60	chr1	127679036	812B	G	C	AGA	5_prime_UTR_premature_start_codon_gain_variant	LOW	Tmem163	ENSMUSG00000026347	transcript	ENSMUST00000185560.1	protein_coding	c.-1407C>G
5.56	chr1	127766206	812B	A	T	TAT	intron_variant	MODIFIER	Acmsd	ENSMUSG00000026348	transcript	ENSMUST00000038006.7	protein_coding	c.949-77A>T
28.57	chr1	127891146	812B	T	A	GTG	intron_variant	MODIFIER	Rab3gap1	ENSMUSG00000036104	transcript	ENSMUST00000037649.5	protein_coding	c.362+50T>A
7.69	chr1	127930343	812B	G	T	CGT	downstream_gene_variant	MODIFIER	Rab3gap1	ENSMUSG00000036104	transcript	ENSMUST00000189259.1	retained_intron	n.*4076G>T
100	chr1	127938175	812B	C	T	TCT	upstream_gene_variant	MODIFIER	Rab3gap1	ENSMUSG00000036104	transcript	ENSMUST00000131884.1	processed_transcript	n.-30C>T
15.38	chr1	127987937	812B	G	C	AGA	upstream_gene_variant	MODIFIER	Gm38248	ENSMUSG00000104164	transcript	ENSMUST00000193744.1	TEC	n.-3250C>G
25	chr1	128151728	812B	T	C	GTT	upstream_gene_variant	MODIFIER	R3hdm1	ENSMUSG00000056211	transcript	ENSMUST00000189317.2	protein_coding	c.-1501T>C
11.76	chr1	128343608	812B	T	G	GTA	upstream_gene_variant	MODIFIER	Mcm6	ENSMUSG00000026355	transcript	ENSMUST00000188755.1	retained_intron	n.-145A>C
100	chr1	128344501	812B	T	G	ATG	upstream_gene_variant	MODIFIER	Mcm6	ENSMUSG00000026355	transcript	ENSMUST00000188755.1	retained_intron	n.-1038A>C
100	chr1	128366649	812B	G	A	TGT	intron_variant	MODIFIER	Dars	ENSMUSG00000026356	transcript	ENSMUST00000027602.14	protein_coding	c.1414+49C>T
8	chr1	128376381	812B	A	G	AAG	intron_variant	MODIFIER	Dars	ENSMUSG00000026356	transcript	ENSMUST00000027602.14	protein_coding	c.677-69T>C
100	chr1	128387188	812B	A	G	AAA	intron_variant	MODIFIER	Dars	ENSMUSG00000026356	transcript	ENSMUST00000027602.14	protein_coding	c.505-12T>C
14.29	chr1	130180587	812B	C	T	GCA	intron_variant	MODIFIER	Thsd7b	ENSMUSG00000042581	transcript	ENSMUST00000073527.12	protein_coding	c.3948+90C>T
7.14	chr1	130188380	812B	G	A	GGA	intron_variant	MODIFIER	Thsd7b	ENSMUSG00000042581	transcript	ENSMUST00000073527.12	protein_coding	c.3949-80G>A
18.75	chr1	130411612	812B	C	T	ACT	intron_variant	MODIFIER	Cd55b	ENSMUSG00000026401	transcript	ENSMUST00000112488.8	protein_coding	c.851-73G>A
14.29	chr1	131538726	812B	A	T	CAC	intron_variant	MODIFIER	Fam72a	ENSMUSG00000055184	transcript	ENSMUST00000068613.4	protein_coding	c.356-109A>T
5.26	chr1	131599694	812B	C	T	CCG	5_prime_UTR_premature_start_codon_gain_variant	LOW	Avpr1b	ENSMUSG00000026432	transcript	ENSMUST00000027690.6	protein_coding	c.-47C>T
100	chr1	131647010	812B	C	A	CCG	intron_variant	MODIFIER	Ctse	ENSMUSG00000004552	transcript	ENSMUST00000073350.12	protein_coding	c.-121+8453C>A
5.26	chr1	131647221	812B	G	A	GGG	intron_variant	MODIFIER	Ctse	ENSMUSG00000004552	transcript	ENSMUST00000073350.12	protein_coding	c.-121+8664G>A
25	chr1	132303615	812B	A	C	GAA	intron_variant	MODIFIER	Klhdc8a	ENSMUSG00000042115	transcript	ENSMUST00000046071.4	protein_coding	c.758-114A>C
66.67	chr1	132606966	812B	C	T	ACC	upstream_gene_variant	MODIFIER	Nfasc	ENSMUSG00000026442	transcript	ENSMUST00000186539.1	retained_intron	n.-1807G>A
11.76	chr1	133070221	812B	C	A	CCT	upstream_gene_variant	MODIFIER	Gm28609	ENSMUSG00000101102	transcript	ENSMUST00000186515.1	antisense	n.-1816G>T
5.71	chr1	133136612	812B	G	C	GGT	upstream_gene_variant	MODIFIER	Gm26616	ENSMUSG00000102425	transcript	ENSMUST00000195676.1	TEC	n.-4830C>G
100	chr1	133164595	812B	A	T	CAT	intron_variant	MODIFIER	Plekha6	ENSMUSG00000041757	transcript	ENSMUST00000212252.1	protein_coding	c.83+55A>T
100	chr1	133287752	812B	T	C	CTG	upstream_gene_variant	MODIFIER	Plekha6	ENSMUSG00000041757	transcript	ENSMUST00000190884.1	retained_intron	n.-3998T>C
25	chr1	133320430	812B	A	G	AAG	upstream_gene_variant	MODIFIER	Kiss1	ENSMUSG00000102367	transcript	ENSMUST00000195286.4	protein_coding	c.-6820A>G
7.46	chr1	133354777	812B	C	T	CCA	downstream_gene_variant	MODIFIER	Ren1	ENSMUSG00000070645	transcript	ENSMUST00000112287.1	protein_coding	c.*501C>T
10.42	chr1	133358890	812B	T	C	GTC	upstream_gene_variant	MODIFIER	Etnk2	ENSMUSG00000070644	transcript	ENSMUST00000135222.8	protein_coding	c.-4874T>C
100	chr1	133368686	812B	A	T	CAG	intron_variant	MODIFIER	Etnk2	ENSMUSG00000070644	transcript	ENSMUST00000135222.8	protein_coding	c.516-64A>T
100	chr1	133389301	812B	C	G	TCT	upstream_gene_variant	MODIFIER	Sox13	ENSMUSG00000070643	transcript	ENSMUST00000145922.1	retained_intron	n.-3775G>C
30	chr1	134151013	812B	G	T	GGG	intron_variant	MODIFIER	Chit1	ENSMUSG00000026450	transcript	ENSMUST00000086475.2	protein_coding	c.1151-91G>T
100	chr1	134467892	812B	A	G	CAG	upstream_gene_variant	MODIFIER	Klhl12	ENSMUSG00000026455	transcript	ENSMUST00000189981.1	retained_intron	n.-987A>G
6.06	chr1	134475716	812B	C	T	GCT	downstream_gene_variant	MODIFIER	Klhl12	ENSMUSG00000026455	transcript	ENSMUST00000189981.1	retained_intron	n.*1848C>T
100	chr1	134541002	812B	A	C	TAG	missense_variant	MODERATE	Mgat4e	ENSMUSG00000046367	transcript	ENSMUST00000172898.1	protein_coding	c.1303T>G	p.Y435D	1674/1735	1303/1320	435/439
5.41	chr1	134542218	812B	C	T	TCA	intron_variant	MODIFIER	Mgat4e	ENSMUSG00000046367	transcript	ENSMUST00000185836.1	nonsense_mediated_decay	c.*78-53G>A
100	chr1	134585253	812B	T	G	ATT	upstream_gene_variant	MODIFIER	Kdm5b	ENSMUSG00000042207	transcript	ENSMUST00000186128.1	retained_intron	n.-2724T>G
100	chr1	134971167	812B	T	A	ATA	upstream_gene_variant	MODIFIER	Ube2t	ENSMUSG00000026429	transcript	ENSMUST00000139617.1	retained_intron	n.-789T>A
100	chr1	134998120	812B	T	A	GTT	intron_variant	MODIFIER	Lgr6	ENSMUSG00000042793	transcript	ENSMUST00000044828.13	protein_coding	c.1208+65A>T
5.13	chr1	134999441	812B	G	A	GGG	downstream_gene_variant	MODIFIER	Lgr6	ENSMUSG00000042793	transcript	ENSMUST00000139369.1	processed_transcript	n.*3809C>T
100	chr1	135001868	812B	G	C	GGG	downstream_gene_variant	MODIFIER	Lgr6	ENSMUSG00000042793	transcript	ENSMUST00000139369.1	processed_transcript	n.*1382C>G
66.67	chr1	135003414	812B	C	T	CCC	intron_variant	MODIFIER	Lgr6	ENSMUSG00000042793	transcript	ENSMUST00000044828.13	protein_coding	c.857+44G>A
5	chr1	135072804	812B	A	G	GAC	intron_variant	MODIFIER	Lgr6	ENSMUSG00000042793	transcript	ENSMUST00000044828.13	protein_coding	c.356+81T>C
80	chr1	135108620	812B	C	A	ACA	upstream_gene_variant	MODIFIER	Lgr6	ENSMUSG00000042793	transcript	ENSMUST00000044828.13	protein_coding	c.-3480G>T
14.29	chr1	135120166	812B	A	T	TAG	intron_variant	MODIFIER	Ptprv	ENSMUSG00000097993	transcript	ENSMUST00000183317.7	processed_transcript	n.3358+91T>A
72.73	chr1	135154334	812B	A	G	GAG	upstream_gene_variant	MODIFIER	Gm26280	ENSMUSG00000087721	transcript	ENSMUST00000157096.1	rRNA	n.-3568T>C
30.77	chr1	135304652	812B	T	A	ATG	downstream_gene_variant	MODIFIER	Timm17a	ENSMUSG00000062580	transcript	ENSMUST00000125454.2	protein_coding	c.*4483A>T
39.06	chr1	135371901	812B	A	C	AAC	3_prime_UTR_variant	MODIFIER	Shisa4	ENSMUSG00000041889	transcript	ENSMUST00000041240.3	protein_coding	c.*49T>G
6.06	chr1	135372109	812B	G	A	AGG	downstream_gene_variant	MODIFIER	Lmod1	ENSMUSG00000048096	transcript	ENSMUST00000059352.2	protein_coding	c.*6001G>A
5	chr1	135420149	812B	G	A	AGG	upstream_gene_variant	MODIFIER	Ipo9	ENSMUSG00000041879	transcript	ENSMUST00000161135.7	retained_intron	n.-107C>T
12.5	chr1	135420190	812B	A	T	CAT	upstream_gene_variant	MODIFIER	Ipo9	ENSMUSG00000041879	transcript	ENSMUST00000161135.7	retained_intron	n.-148T>A
5.13	chr1	135441591	812B	G	A	GGT	3_prime_UTR_variant	MODIFIER	Nav1	ENSMUSG00000009418	transcript	ENSMUST00000190298.6	protein_coding	c.*93C>T
80	chr1	135443607	812B	T	C	CTC	intron_variant	MODIFIER	Nav1	ENSMUSG00000009418	transcript	ENSMUST00000190298.6	protein_coding	c.5352+27A>G
12.5	chr1	135467874	812B	G	C	GGG	upstream_gene_variant	MODIFIER	Nav1	ENSMUSG00000009418	transcript	ENSMUST00000189252.1	protein_coding	c.-203C>G
66.67	chr1	135468813	812B	T	C	ATA	upstream_gene_variant	MODIFIER	Nav1	ENSMUSG00000009418	transcript	ENSMUST00000189252.1	protein_coding	c.-1142A>G
14.63	chr1	135584527	812B	C	G	GCG	upstream_gene_variant	MODIFIER	Gm4793	ENSMUSG00000054412	transcript	ENSMUST00000067468.5	antisense	n.-246C>G
5.88	chr1	135658200	812B	T	C	ATA	intron_variant	MODIFIER	Gm38399	ENSMUSG00000090399	transcript	ENSMUST00000112103.1	lincRNA	n.187+29719A>G
13.58	chr1	135807647	812B	G	T	CGG	downstream_gene_variant	MODIFIER	Tnni1	ENSMUSG00000026418	transcript	ENSMUST00000132795.7	protein_coding	c.*2025G>T
20	chr1	135955926	812B	G	T	AGA	intron_variant	MODIFIER	Igfn1	ENSMUSG00000051985	transcript	ENSMUST00000166193.8	protein_coding	c.7910-69C>A
5.66	chr1	135956650	812B	A	C	GAT	intron_variant	MODIFIER	Igfn1	ENSMUSG00000051985	transcript	ENSMUST00000166193.8	protein_coding	c.7909+48T>G
16.67	chr1	135971816	812B	G	A	AGC	intron_variant	MODIFIER	Igfn1	ENSMUSG00000051985	transcript	ENSMUST00000166193.8	protein_coding	c.1666+90C>T
100	chr1	136098513	812B	T	G	GTT	intron_variant	MODIFIER	Cacna1s	ENSMUSG00000026407	transcript	ENSMUST00000112068.9	protein_coding	c.3256-19T>G
18.18	chr1	136148483	812B	T	C	CTG	intron_variant	MODIFIER	Kif21b	ENSMUSG00000041642	transcript	ENSMUST00000130864.8	nonsense_mediated_decay	c.903+106T>C
6.25	chr1	136157602	812B	C	T	TCT	upstream_gene_variant	MODIFIER	Kif21b	ENSMUSG00000041642	transcript	ENSMUST00000171381.1	nonsense_mediated_decay	c.-2756C>T
20	chr1	136158174	812B	C	A	CCA	upstream_gene_variant	MODIFIER	Kif21b	ENSMUSG00000041642	transcript	ENSMUST00000127624.2	retained_intron	n.-4775C>A
21.05	chr1	136226695	812B	C	A	CCC	downstream_gene_variant	MODIFIER	Gm26568	ENSMUSG00000097315	transcript	ENSMUST00000180496.1	antisense	n.*1624C>A
6.45	chr1	136232769	812B	C	T	TCT	upstream_gene_variant	MODIFIER	5730559C18Rik	ENSMUSG00000041605	transcript	ENSMUST00000150163.7	protein_coding	c.-5201G>A
66.67	chr1	136233855	812B	C	T	CCC	upstream_gene_variant	MODIFIER	5730559C18Rik	ENSMUSG00000041605	transcript	ENSMUST00000150163.7	protein_coding	c.-6287G>A
100	chr1	136293956	812B	A	T	TAA	downstream_gene_variant	MODIFIER	Camsap2	ENSMUSG00000041570	transcript	ENSMUST00000192933.1	processed_transcript	n.*501T>A
85.71	chr1	136533756	812B	C	T	ACC	downstream_gene_variant	MODIFIER	Kif14	ENSMUSG00000041498	transcript	ENSMUST00000189413.6	protein_coding	c.*6140C>T
8.82	chr1	136533790	812B	T	C	GTT	downstream_gene_variant	MODIFIER	Kif14	ENSMUSG00000041498	transcript	ENSMUST00000189413.6	protein_coding	c.*6174T>C
100	chr1	136943248	812B	A	T	TAA	upstream_gene_variant	MODIFIER	Nr5a2	ENSMUSG00000026398	transcript	ENSMUST00000192587.1	retained_intron	n.-2665T>A
6.45	chr1	136945140	812B	T	C	TTT	upstream_gene_variant	MODIFIER	Nr5a2	ENSMUSG00000026398	transcript	ENSMUST00000192587.1	retained_intron	n.-4557A>G
5.13	chr1	138083516	812B	A	T	CAG	intron_variant	MODIFIER	Ptprc	ENSMUSG00000026395	transcript	ENSMUST00000112036.4	retained_intron	n.2457+47T>A
75	chr1	143701991	812B	A	G	GAA	synonymous_variant	LOW	Cdc73	ENSMUSG00000026361	transcript	ENSMUST00000159794.1	nonsense_mediated_decay	c.210T>C	p.F70F	210/479	210/222	70/73
7.06	chr1	143702079	812B	A	C	AAA	missense_variant	MODERATE	Cdc73	ENSMUSG00000026361	transcript	ENSMUST00000159794.1	nonsense_mediated_decay	c.122T>G	p.F41C	122/479	122/222	41/73
100	chr1	146564434	812B	A	C	TAT	intron_variant	MODIFIER	Brinp3	ENSMUSG00000035131	transcript	ENSMUST00000074622.10	protein_coding	c.236+49481A>C
100	chr1	150411825	812B	T	C	ATA	upstream_gene_variant	MODIFIER	Tpr	ENSMUSG00000006005	transcript	ENSMUST00000147769.1	retained_intron	n.-2963T>C
18.18	chr1	150431071	812B	A	G	AAG	downstream_gene_variant	MODIFIER	Tpr	ENSMUSG00000006005	transcript	ENSMUST00000132522.1	retained_intron	n.*2718A>G
22.22	chr1	150738872	812B	T	A	CTA	intron_variant	MODIFIER	Gm20631	ENSMUSG00000093650	transcript	ENSMUST00000177268.1	antisense	n.480-43480T>A
5.26	chr1	150749155	812B	G	A	AGA	intron_variant	MODIFIER	Gm20631	ENSMUSG00000093650	transcript	ENSMUST00000177268.1	antisense	n.480-33197G>A
19.59	chr1	150806517	812B	A	G	GAA	splice_region_variant&intron_variant	LOW	Hmcn1	ENSMUSG00000066842	transcript	ENSMUST00000074783.11	protein_coding	c.1286-5T>C
5	chr1	151360227	812B	T	A	TTG	upstream_gene_variant	MODIFIER	Ivns1abp	ENSMUSG00000023150	transcript	ENSMUST00000190872.1	protein_coding	c.-1020T>A
15.38	chr1	152006437	812B	C	T	CCC	intron_variant	MODIFIER	1700025G04Rik	ENSMUSG00000032666	transcript	ENSMUST00000044581.13	protein_coding	c.94+108G>A
16.67	chr1	152860313	812B	A	T	AAC	intron_variant	MODIFIER	Smg7	ENSMUSG00000042772	transcript	ENSMUST00000043560.14	protein_coding	c.580+137T>A
100	chr1	153090410	812B	C	T	CCC	upstream_gene_variant	MODIFIER	Nmnat2	ENSMUSG00000042751	transcript	ENSMUST00000190960.1	processed_transcript	n.-3070C>T
20	chr1	153139637	812B	A	C	TAT	intron_variant	MODIFIER	Lamc2	ENSMUSG00000026479	transcript	ENSMUST00000185356.6	protein_coding	c.1860+89T>G
16.67	chr1	153226601	812B	C	T	TCC	downstream_gene_variant	MODIFIER	Lamc1	ENSMUSG00000026478	transcript	ENSMUST00000160515.1	retained_intron	n.*2160G>A
5.26	chr1	153478801	812B	G	A	TGC	upstream_gene_variant	MODIFIER	Dhx9	ENSMUSG00000042699	transcript	ENSMUST00000190544.6	nonsense_mediated_decay	c.-663C>T
20	chr1	154701160	812B	G	T	TGC	intron_variant	MODIFIER	Cacna1e	ENSMUSG00000004110	transcript	ENSMUST00000187541.6	protein_coding	c.375+115C>A
44.3	chr1	154725880	812B	C	T	CCT	missense_variant	MODERATE	Cacna1e	ENSMUSG00000004110	transcript	ENSMUST00000187541.6	protein_coding	c.40G>A	p.G14S	477/14921	40/6822	14/2273
12.24	chr1	156365835	812B	A	G	AAA	upstream_gene_variant	MODIFIER	Gm2000	ENSMUSG00000078193	transcript	ENSMUST00000102782.3	protein_coding	c.-243A>G
75	chr1	156634013	812B	T	C	TTT	downstream_gene_variant	MODIFIER	Abl2	ENSMUSG00000026596	transcript	ENSMUST00000190749.1	protein_coding	c.*4020T>C
8	chr1	156655986	812B	G	A	TGG	downstream_gene_variant	MODIFIER	Tor3a	ENSMUSG00000060519	transcript	ENSMUST00000152604.1	processed_transcript	n.*4943C>T
20	chr1	156705579	812B	C	T	ACT	upstream_gene_variant	MODIFIER	Fam20b	ENSMUSG00000033557	transcript	ENSMUST00000188941.1	processed_transcript	n.-1785G>A
100	chr1	157100023	812B	G	T	GGC	intron_variant	MODIFIER	Tex35	ENSMUSG00000026592	transcript	ENSMUST00000027884.12	protein_coding	c.519+57C>A
6.67	chr1	157104936	812B	C	T	CCA	intron_variant	MODIFIER	Tex35	ENSMUSG00000026592	transcript	ENSMUST00000027884.12	protein_coding	c.210+95G>A
100	chr1	157127988	812B	C	T	ACC	intron_variant	MODIFIER	RP24-201K16.2	ENSMUSG00000109913	transcript	ENSMUST00000209278.1	unitary_pseudogene	n.943+1917C>T
100	chr1	157532227	812B	A	C	GAC	upstream_gene_variant	MODIFIER	Sec16b	ENSMUSG00000026589	transcript	ENSMUST00000146873.2	protein_coding	c.-904A>C
15	chr1	158803630	812B	C	A	ACA	intron_variant	MODIFIER	Pappa2	ENSMUSG00000073530	transcript	ENSMUST00000159861.8	protein_coding	c.4145+10710G>T
5.13	chr1	158847894	812B	C	T	CCC	upstream_gene_variant	MODIFIER	Pappa2	ENSMUSG00000073530	transcript	ENSMUST00000159860.7	retained_intron	n.-2862G>A
100	chr1	159895858	812B	A	G	GAG	intron_variant	MODIFIER	Tnr	ENSMUSG00000015829	transcript	ENSMUST00000111669.8	protein_coding	c.3249+28A>G
20	chr1	159896906	812B	A	G	GAC	intron_variant	MODIFIER	Tnr	ENSMUSG00000015829	transcript	ENSMUST00000111669.8	protein_coding	c.3250-84A>G
8.82	chr1	159923202	812B	A	C	GAT	intron_variant	MODIFIER	Tnr	ENSMUSG00000015829	transcript	ENSMUST00000111669.8	protein_coding	c.3794-62A>C
100	chr1	160025758	812B	A	C	CAC	intergenic_region	MODIFIER	Gm24719-Gm37294	ENSMUSG00000088145-ENSMUSG00000104111	intergenic_region	ENSMUSG00000088145-ENSMUSG00000104111		n.160025758A>C
42.55	chr1	160086225	812B	G	T	GGG	intron_variant	MODIFIER	Tnn	ENSMUSG00000026725	transcript	ENSMUST00000039178.11	protein_coding	c.4546-57C>A
10	chr1	160086232	812B	G	A	GGG	intron_variant	MODIFIER	Tnn	ENSMUSG00000026725	transcript	ENSMUST00000039178.11	protein_coding	c.4546-64C>T
100	chr1	160088575	812B	C	G	ACT	intron_variant	MODIFIER	Tnn	ENSMUSG00000026725	transcript	ENSMUST00000039178.11	protein_coding	c.4382-19G>C
100	chr1	160238433	812B	C	T	TCT	intron_variant	MODIFIER	Rabgap1l	ENSMUSG00000026721	transcript	ENSMUST00000028052.11	protein_coding	c.606+98G>A
11.11	chr1	160247361	812B	C	T	ACA	downstream_gene_variant	MODIFIER	Rabgap1l	ENSMUSG00000026721	transcript	ENSMUST00000193729.1	processed_transcript	n.*621G>A
52.63	chr1	160392333	812B	T	A	TTA	intron_variant	MODIFIER	Rabgap1l	ENSMUSG00000026721	transcript	ENSMUST00000028049.12	protein_coding	c.2170-110A>T
22.22	chr1	160940309	812B	C	G	CCT	intron_variant	MODIFIER	Rc3h1	ENSMUSG00000040423	transcript	ENSMUST00000161609.7	protein_coding	c.592+75C>G
5.81	chr1	161045355	812B	G	C	GGC	missense_variant	MODERATE	Dars2	ENSMUSG00000026709	transcript	ENSMUST00000035430.3	protein_coding	c.1463C>G	p.A488G	2005/3619	1463/1962	488/653
11.76	chr1	161098472	812B	C	T	ACA	upstream_gene_variant	MODIFIER	Klhl20	ENSMUSG00000026705	transcript	ENSMUST00000195584.1	nonsense_mediated_decay	c.-2848G>A
80	chr1	161102885	812B	A	C	AAA	downstream_gene_variant	MODIFIER	Klhl20	ENSMUSG00000026705	transcript	ENSMUST00000145736.2	retained_intron	n.*4063T>G
17.67	chr1	161247326	812B	A	G	CAA	synonymous_variant	LOW	Prdx6	ENSMUSG00000026701	transcript	ENSMUST00000071718.11	protein_coding	c.183T>C	p.F61F	286/2387	183/675	61/224
5.56	chr1	161249256	812B	A	G	GAA	downstream_gene_variant	MODIFIER	Prdx6	ENSMUSG00000026701	transcript	ENSMUST00000130867.1	retained_intron	n.*307T>C
14.29	chr1	161956979	812B	G	A	AGA	intron_variant	MODIFIER	4930558K02Rik	ENSMUSG00000086277	transcript	ENSMUST00000141397.1	processed_transcript	n.439+114C>T
100	chr1	162010760	812B	A	T	TAA	intron_variant	MODIFIER	2810442N19Rik	ENSMUSG00000090260	transcript	ENSMUST00000161583.1	antisense	n.753+4938A>T
15.79	chr1	162045253	812B	A	T	CAG	intron_variant	MODIFIER	Dnm3	ENSMUSG00000040265	transcript	ENSMUST00000159763.7	protein_coding	c.295-25261T>A
6.67	chr1	162273502	812B	G	T	AGT	splice_region_variant&intron_variant	LOW	Dnm3	ENSMUSG00000040265	transcript	ENSMUST00000162330.7	processed_transcript	n.214-5C>A
16.67	chr1	162698778	812B	A	T	CAG	intron_variant	MODIFIER	Prrc2c	ENSMUSG00000040225	transcript	ENSMUST00000182660.7	protein_coding	c.5040+101T>A
5.26	chr1	162968912	812B	A	G	AAG	intron_variant	MODIFIER	Fmo3	ENSMUSG00000026691	transcript	ENSMUST00000028010.8	protein_coding	c.133-43T>C
100	chr1	163080506	812B	A	C	CAC	intron_variant	MODIFIER	Mroh9	ENSMUSG00000071890	transcript	ENSMUST00000096608.4	protein_coding	c.25+49T>G
14.29	chr1	164298457	812B	A	T	AAG	downstream_gene_variant	MODIFIER	Blzf1	ENSMUSG00000026577	transcript	ENSMUST00000124007.1	processed_transcript	n.*1085T>A
15.38	chr1	165520014	812B	A	G	GAG	downstream_gene_variant	MODIFIER	Adcy10	ENSMUSG00000026567	transcript	ENSMUST00000194554.1	retained_intron	n.*1529A>G
28.57	chr1	165897552	812B	A	T	CAC	intron_variant	MODIFIER	Pou2f1	ENSMUSG00000026565	transcript	ENSMUST00000160260.8	protein_coding	c.1132+73T>A
38.93	chr1	167237623	812B	T	A	CTG	missense_variant	MODERATE	Uck2	ENSMUSG00000026558	transcript	ENSMUST00000053686.8	protein_coding	c.125A>T	p.Q42L	571/4731	125/786	42/261
5.56	chr1	167365947	812B	C	T	GCC	intron_variant	MODIFIER	Aldh9a1	ENSMUSG00000026687	transcript	ENSMUST00000028004.10	protein_coding	c.1462+60C>T
25	chr1	167367287	812B	C	T	CCG	downstream_gene_variant	MODIFIER	Mgst3	ENSMUSG00000026688	transcript	ENSMUST00000028005.2	protein_coding	c.*5216G>A
12.5	chr1	167372740	812B	G	A	GGC	downstream_gene_variant	MODIFIER	Aldh9a1	ENSMUSG00000026687	transcript	ENSMUST00000028004.10	protein_coding	c.*5241G>A
50	chr1	167378192	812B	A	T	CAC	intron_variant	MODIFIER	Mgst3	ENSMUSG00000026688	transcript	ENSMUST00000028005.2	protein_coding	c.117+100T>A
20	chr1	167840783	812B	G	T	TGC	intron_variant	MODIFIER	Lmx1a	ENSMUSG00000026686	transcript	ENSMUST00000028003.8	protein_coding	c.748-120G>T
100	chr1	169498774	812B	A	G	GAA	3_prime_UTR_variant	MODIFIER	Nuf2	ENSMUSG00000026683	transcript	ENSMUST00000028000.12	protein_coding	c.*15T>C
66.67	chr1	169955696	812B	A	G	GAA	3_prime_UTR_variant	MODIFIER	Hsd17b7	ENSMUSG00000026675	transcript	ENSMUST00000111353.3	protein_coding	c.*53T>C
100	chr1	169961259	812B	T	A	TTG	intron_variant	MODIFIER	Hsd17b7	ENSMUSG00000026675	transcript	ENSMUST00000111353.3	protein_coding	c.448-60A>T
21.21	chr1	169982146	812B	G	T	GGT	intron_variant	MODIFIER	Ddr2	ENSMUSG00000026674	transcript	ENSMUST00000027985.7	protein_coding	c.2281-20C>A
22.22	chr1	170006686	812B	T	C	GTG	intron_variant	MODIFIER	Ddr2	ENSMUSG00000026674	transcript	ENSMUST00000027985.7	protein_coding	c.185+76A>G
100	chr1	170147869	812B	A	C	CAC	upstream_gene_variant	MODIFIER	Uap1	ENSMUSG00000026670	transcript	ENSMUST00000161492.1	retained_intron	n.-4156T>G
6.25	chr1	170148129	812B	T	C	ATG	upstream_gene_variant	MODIFIER	Uap1	ENSMUSG00000026670	transcript	ENSMUST00000161492.1	retained_intron	n.-4416A>G
25	chr1	170148160	812B	G	C	GGC	upstream_gene_variant	MODIFIER	Uap1	ENSMUSG00000026670	transcript	ENSMUST00000161492.1	retained_intron	n.-4447C>G
100	chr1	170149250	812B	A	C	AAA	downstream_gene_variant	MODIFIER	Uap1	ENSMUSG00000026670	transcript	ENSMUST00000162253.6	retained_intron	n.*421T>G
20	chr1	170662251	812B	C	T	CCA	intron_variant	MODIFIER	Olfml2b	ENSMUSG00000038463	transcript	ENSMUST00000046792.8	protein_coding	c.547-108C>T
5.71	chr1	170681683	812B	G	T	GGC	intron_variant	MODIFIER	Olfml2b	ENSMUSG00000038463	transcript	ENSMUST00000046792.8	protein_coding	c.1640-41G>T
100	chr1	170880059	812B	A	T	AAA	downstream_gene_variant	MODIFIER	Dusp12	ENSMUSG00000026659	transcript	ENSMUST00000172042.1	protein_coding	c.*611T>A
100	chr1	170911957	812B	T	C	TTT	intron_variant	MODIFIER	Fcrlb	ENSMUSG00000070524	transcript	ENSMUST00000094337.1	protein_coding	c.307+68A>G
5.26	chr1	170918101	812B	G	A	AGC	3_prime_UTR_variant	MODIFIER	Fcrla	ENSMUSG00000038421	transcript	ENSMUST00000046322.13	protein_coding	c.*49C>T
100	chr1	170927487	812B	C	G	GCA	synonymous_variant	LOW	Fcrla	ENSMUSG00000038421	transcript	ENSMUST00000046322.13	protein_coding	c.54G>C	p.V18V	97/1679	54/1062	18/353
100	chr1	171158353	812B	G	C	TGT	splice_region_variant&intron_variant	LOW	Mpz	ENSMUSG00000056569	transcript	ENSMUST00000070758.9	protein_coding	c.68-8G>C
14.29	chr1	171221469	812B	T	C	TTT	upstream_gene_variant	MODIFIER	Apoa2	ENSMUSG00000005681	transcript	ENSMUST00000005824.11	protein_coding	c.-3846T>C
6.9	chr1	171231364	812B	T	C	TTC	downstream_gene_variant	MODIFIER	Apoa2	ENSMUSG00000005681	transcript	ENSMUST00000005824.11	protein_coding	c.*5098T>C
100	chr1	171236247	812B	C	A	ACA	upstream_gene_variant	MODIFIER	Fcer1g	ENSMUSG00000058715	transcript	ENSMUST00000079957.11	protein_coding	c.-2002G>T
37.5	chr1	171279023	812B	A	C	TAT	downstream_gene_variant	MODIFIER	B4galt3	ENSMUSG00000052423	transcript	ENSMUST00000064272.9	protein_coding	c.*2644A>C
100	chr1	171279836	812B	A	G	GAA	upstream_gene_variant	MODIFIER	Ppox	ENSMUSG00000062729	transcript	ENSMUST00000126765.1	retained_intron	n.-9T>C
5.71	chr1	171280068	812B	C	T	GCC	upstream_gene_variant	MODIFIER	Ppox	ENSMUSG00000062729	transcript	ENSMUST00000126765.1	retained_intron	n.-241G>A
100	chr1	171283150	812B	N	T	CNT	upstream_gene_variant	MODIFIER	Ppox	ENSMUSG00000062729	transcript	ENSMUST00000073120.10	protein_coding	c.-2390T>A
100	chr1	171289435	812B	G	C	GGA	upstream_gene_variant	MODIFIER	Usp21	ENSMUSG00000053483	transcript	ENSMUST00000111306.9	protein_coding	c.-2486C>G
5.88	chr1	171344184	812B	A	G	GAC	upstream_gene_variant	MODIFIER	Pfdn2	ENSMUSG00000006412	transcript	ENSMUST00000135941.7	protein_coding	c.-1528A>G
13.04	chr1	171344264	812B	C	T	CCC	upstream_gene_variant	MODIFIER	Pfdn2	ENSMUSG00000006412	transcript	ENSMUST00000135941.7	protein_coding	c.-1448C>T
5.88	chr1	171358743	812B	A	G	GAA	3_prime_UTR_variant	MODIFIER	Pfdn2	ENSMUSG00000006412	transcript	ENSMUST00000135941.7	protein_coding	c.*717A>G
100	chr1	171403776	812B	C	T	TCC	splice_region_variant&intron_variant	LOW	Arhgap30	ENSMUSG00000048865	transcript	ENSMUST00000056449.8	protein_coding	c.665-5C>T
14.29	chr1	171414394	812B	T	C	GTT	5_prime_UTR_variant	MODIFIER	Usf1	ENSMUSG00000026641	transcript	ENSMUST00000159207.7	protein_coding	c.-128T>C
100	chr1	171415482	812B	T	G	GTT	upstream_gene_variant	MODIFIER	Tstd1	ENSMUSG00000103711	transcript	ENSMUST00000171362.1	protein_coding	c.-3590T>G
7.66	chr1	171518232	812B	G	A	CGC	3_prime_UTR_variant	MODIFIER	Itln1	ENSMUSG00000038209	transcript	ENSMUST00000043094.12	protein_coding	c.*9C>T
59.89	chr1	171518299	812B	T	A	ATT	missense_variant	MODERATE	Itln1	ENSMUSG00000038209	transcript	ENSMUST00000043094.12	protein_coding	c.884A>T	p.N295I	964/1141	884/942	295/313
15.1	chr1	171530592	812B	T	C	TTC	missense_variant	MODERATE	Itln1	ENSMUSG00000038209	transcript	ENSMUST00000043094.12	protein_coding	c.587A>G	p.E196G	667/1141	587/942	196/313
5.76	chr1	171530617	812B	A	T	TAC	splice_region_variant&intron_variant	LOW	Itln1	ENSMUSG00000038209	transcript	ENSMUST00000043094.12	protein_coding	c.565-3T>A
52.24	chr1	171530964	812B	G	C	CGC	intron_variant	MODIFIER	Itln1	ENSMUSG00000038209	transcript	ENSMUST00000043094.12	protein_coding	c.564+70C>G
5.36	chr1	171577266	812B	G	A	GGT	missense_variant	MODERATE	Cd244	ENSMUSG00000004709	transcript	ENSMUST00000004829.12	protein_coding	c.685G>A	p.V229M	817/3760	685/1194	229/397
18.18	chr1	171608323	812B	A	C	CAT	upstream_gene_variant	MODIFIER	Ly9	ENSMUSG00000004707	transcript	ENSMUST00000068878.13	protein_coding	c.-1000T>G
7.43	chr1	171637130	812B	G	T	GGG	downstream_gene_variant	MODIFIER	Gm37787	ENSMUSG00000103219	transcript	ENSMUST00000192524.1	antisense	n.*1108G>T
100	chr1	171638982	812B	G	A	AGA	downstream_gene_variant	MODIFIER	Gm37787	ENSMUSG00000103219	transcript	ENSMUST00000192524.1	antisense	n.*2960G>A
100	chr1	171885553	812B	A	G	GAA	intron_variant	MODIFIER	Cd84	ENSMUSG00000038147	transcript	ENSMUST00000042302.6	protein_coding	c.862-18A>G
5	chr1	171886287	812B	T	C	CTG	intron_variant	MODIFIER	Cd84	ENSMUSG00000038147	transcript	ENSMUST00000042302.6	protein_coding	c.925-74T>C
42.86	chr1	171896254	812B	C	T	TCT	missense_variant	MODERATE	Gm10521	ENSMUSG00000073492	transcript	ENSMUST00000097466.2	protein_coding	c.131C>T	p.S44F	591/2574	131/408	44/135
63.64	chr1	172009386	812B	C	A	TCT	upstream_gene_variant	MODIFIER	Vangl2	ENSMUSG00000026556	transcript	ENSMUST00000148363.1	processed_transcript	n.-357G>T
5.26	chr1	172068120	812B	A	T	AAA	upstream_gene_variant	MODIFIER	Ncstn	ENSMUSG00000003458	transcript	ENSMUST00000135928.1	retained_intron	n.-56T>A
100	chr1	172071192	812B	C	G	CCA	upstream_gene_variant	MODIFIER	Ncstn	ENSMUSG00000003458	transcript	ENSMUST00000135928.1	retained_intron	n.-3128G>C
100	chr1	172101594	812B	C	T	GCG	downstream_gene_variant	MODIFIER	Copa	ENSMUSG00000026553	transcript	ENSMUST00000150298.1	processed_transcript	n.*80C>T
10	chr1	172104358	812B	A	T	CAG	downstream_gene_variant	MODIFIER	Copa	ENSMUSG00000026553	transcript	ENSMUST00000150298.1	processed_transcript	n.*2844A>T
23.53	chr1	172126711	812B	C	G	GCG	upstream_gene_variant	MODIFIER	Pex19	ENSMUSG00000003464	transcript	ENSMUST00000075895.8	protein_coding	c.-68C>G
7.5	chr1	172126722	812B	C	G	GCG	upstream_gene_variant	MODIFIER	Pex19	ENSMUSG00000003464	transcript	ENSMUST00000075895.8	protein_coding	c.-57C>G
100	chr1	172128614	812B	T	G	TTT	intron_variant	MODIFIER	Pex19	ENSMUSG00000003464	transcript	ENSMUST00000075895.8	protein_coding	c.71-17T>G
8.33	chr1	172215853	812B	C	G	ACT	upstream_gene_variant	MODIFIER	Casq1	ENSMUSG00000007122	transcript	ENSMUST00000170638.1	retained_intron	n.-1898G>C
100	chr1	172224243	812B	C	G	GCA	upstream_gene_variant	MODIFIER	Casq1	ENSMUSG00000007122	transcript	ENSMUST00000003554.10	protein_coding	c.-4553G>C
100	chr1	172250845	812B	T	C	TTT	intron_variant	MODIFIER	Atp1a4	ENSMUSG00000007107	transcript	ENSMUST00000111243.1	protein_coding	c.784+41A>G
80	chr1	172290182	812B	T	A	ATT	intron_variant	MODIFIER	Atp1a2	ENSMUSG00000007097	transcript	ENSMUST00000085913.10	protein_coding	c.630+71A>T
100	chr1	172561389	812B	T	G	GTT	upstream_gene_variant	MODIFIER	4933439K11Rik	ENSMUSG00000085184	transcript	ENSMUST00000169111.1	antisense	n.-3260A>C
15.38	chr1	173333259	812B	T	C	TTT	splice_region_variant	LOW	Cadm3	ENSMUSG00000005338	transcript	ENSMUST00000111220.7	protein_coding	c.*3762A>G
100	chr1	173344868	812B	C	G	ACC	upstream_gene_variant	MODIFIER	Cadm3	ENSMUSG00000005338	transcript	ENSMUST00000136540.1	retained_intron	n.-2942G>C
100	chr1	173459648	812B	A	C	CAC	downstream_gene_variant	MODIFIER	Aim2	ENSMUSG00000037860	transcript	ENSMUST00000135370.1	processed_transcript	n.*3483A>C
7.69	chr1	173462691	812B	A	T	CAG	downstream_gene_variant	MODIFIER	Aim2	ENSMUSG00000037860	transcript	ENSMUST00000173023.1	protein_coding	c.*2972A>T
40	chr1	173462890	812B	A	G	GAG	downstream_gene_variant	MODIFIER	Aim2	ENSMUSG00000037860	transcript	ENSMUST00000173023.1	protein_coding	c.*3171A>G
9.52	chr1	173462894	812B	A	G	GAG	downstream_gene_variant	MODIFIER	Aim2	ENSMUSG00000037860	transcript	ENSMUST00000173023.1	protein_coding	c.*3175A>G
59.09	chr1	173462896	812B	A	G	GAG	downstream_gene_variant	MODIFIER	Aim2	ENSMUSG00000037860	transcript	ENSMUST00000173023.1	protein_coding	c.*3177A>G
84.62	chr1	173462915	812B	G	A	GGG	downstream_gene_variant	MODIFIER	Aim2	ENSMUSG00000037860	transcript	ENSMUST00000173023.1	protein_coding	c.*3196G>A
17.65	chr1	173464863	812B	G	T	AGG	downstream_gene_variant	MODIFIER	Aim2	ENSMUSG00000037860	transcript	ENSMUST00000192575.1	processed_transcript	n.*2856G>T
5.71	chr1	173468628	812B	T	C	TTC	3_prime_UTR_variant	MODIFIER	Gm4955	ENSMUSG00000037849	transcript	ENSMUST00000160565.3	protein_coding	c.*63A>G
20.2	chr1	173480463	812B	G	A	GGT	missense_variant	MODERATE	Gm4955	ENSMUSG00000037849	transcript	ENSMUST00000160565.3	protein_coding	c.1966C>T	p.P656S	2041/3047	1966/2766	656/921
100	chr1	173480889	812B	A	G	GAT	missense_variant	MODERATE	Gm4955	ENSMUSG00000037849	transcript	ENSMUST00000160565.3	protein_coding	c.1540T>C	p.S514P	1615/3047	1540/2766	514/921
100	chr1	173568755	812B	A	T	AAG	intron_variant	MODIFIER	Pydc4	ENSMUSG00000073491	transcript	ENSMUST00000179648.1	processed_transcript	n.612+54T>A
36.36	chr1	173677987	812B	C	A	CCC	intron_variant	MODIFIER	Pydc3	ENSMUSG00000066677	transcript	ENSMUST00000085876.10	protein_coding	c.277+25C>A
6.22	chr1	173729246	812B	A	G	TAG	missense_variant	MODERATE	AI607873	ENSMUSG00000073490	transcript	ENSMUST00000127730.1	protein_coding	c.1925T>C	p.L642P	2105/3145	1925/2916	642/971
28.08	chr1	173729331	812B	C	A	ACA	missense_variant	MODERATE	AI607873	ENSMUSG00000073490	transcript	ENSMUST00000127730.1	protein_coding	c.1840G>T	p.V614L	2020/3145	1840/2916	614/971
100	chr1	173860399	812B	A	G	AAG	downstream_gene_variant	MODIFIER	Mndal	ENSMUSG00000090272	transcript	ENSMUST00000190071.1	nonsense_mediated_decay	c.*7858T>C
8.33	chr1	173905691	812B	C	A	CCT	intron_variant	MODIFIER	Mnda	ENSMUSG00000026536	transcript	ENSMUST00000009340.9	protein_coding	c.463-60G>T
13.41	chr1	173929398	812B	A	G	CAG	missense_variant	MODERATE	Ifi203	ENSMUSG00000039997	transcript	ENSMUST00000129829.7	protein_coding	c.818T>C	p.L273P	940/3054	818/2616	273/871
6.52	chr1	173929406	812B	G	A	CGC	synonymous_variant	LOW	Ifi203	ENSMUSG00000039997	transcript	ENSMUST00000129829.7	protein_coding	c.810C>T	p.S270S	932/3054	810/2616	270/871
100	chr1	173933966	812B	A	G	AAG	downstream_gene_variant	MODIFIER	Ifi203	ENSMUSG00000039997	transcript	ENSMUST00000140143.1	processed_transcript	n.*2652T>C
11.76	chr1	174069219	812B	A	T	AAT	upstream_gene_variant	MODIFIER	Olfr430	ENSMUSG00000050134	transcript	ENSMUST00000055873.6	protein_coding	c.-81A>T
6.67	chr1	174179907	812B	T	C	CTC	intron_variant	MODIFIER	Spta1	ENSMUSG00000026532	transcript	ENSMUST00000027817.7	protein_coding	c.672+30T>C
100	chr1	174205264	812B	C	T	TCC	splice_region_variant&intron_variant	LOW	Spta1	ENSMUSG00000026532	transcript	ENSMUST00000027817.7	protein_coding	c.2893-7C>T
6.67	chr1	174223202	812B	C	T	GCC	intron_variant	MODIFIER	Spta1	ENSMUSG00000026532	transcript	ENSMUST00000027817.7	protein_coding	c.5305-59C>T
100	chr1	174242272	812B	T	G	GTT	intron_variant	MODIFIER	Spta1	ENSMUSG00000026532	transcript	ENSMUST00000027817.7	protein_coding	c.6536+27T>G
22.22	chr1	175075905	812B	A	T	CAC	intron_variant	MODIFIER	Rgs7	ENSMUSG00000026527	transcript	ENSMUST00000194555.5	protein_coding	c.1359+2284T>A
94.44	chr1	175078372	812B	A	G	TAC	intron_variant	MODIFIER	Rgs7	ENSMUSG00000026527	transcript	ENSMUST00000194555.5	protein_coding	c.1270-94T>C
55.77	chr1	175121697	812B	T	A	GTT	intron_variant	MODIFIER	Rgs7	ENSMUSG00000026527	transcript	ENSMUST00000194555.5	protein_coding	c.609+31A>T
100	chr1	175637676	812B	A	T	AAT	downstream_gene_variant	MODIFIER	Kmo	ENSMUSG00000039783	transcript	ENSMUST00000150646.1	processed_transcript	n.*111A>T
83.33	chr1	175650671	812B	G	A	TGT	downstream_gene_variant	MODIFIER	Kmo	ENSMUSG00000039783	transcript	ENSMUST00000137174.1	processed_transcript	n.*1406G>A
57.89	chr1	175650679	812B	A	G	TAT	downstream_gene_variant	MODIFIER	Kmo	ENSMUSG00000039783	transcript	ENSMUST00000137174.1	processed_transcript	n.*1414A>G
15.38	chr1	175654946	812B	A	C	TAT	downstream_gene_variant	MODIFIER	Kmo	ENSMUSG00000039783	transcript	ENSMUST00000142223.7	retained_intron	n.*848A>C
5.71	chr1	175665270	812B	G	A	GGG	downstream_gene_variant	MODIFIER	Kmo	ENSMUSG00000039783	transcript	ENSMUST00000040250.14	protein_coding	c.*5448G>A
11.76	chr1	175692083	812B	G	T	GGG	upstream_gene_variant	MODIFIER	Chml	ENSMUSG00000078185	transcript	ENSMUST00000211207.1	protein_coding	c.-3730C>A
66.67	chr1	175692125	812B	G	C	CGG	upstream_gene_variant	MODIFIER	Chml	ENSMUSG00000078185	transcript	ENSMUST00000211207.1	protein_coding	c.-3772C>G
18.18	chr1	175717173	812B	A	T	AAG	intron_variant	MODIFIER	Wdr64	ENSMUSG00000026523	transcript	ENSMUST00000195794.1	processed_transcript	n.471-106A>T
100	chr1	175984417	812B	C	A	ACC	intron_variant	MODIFIER	Pld5	ENSMUSG00000055214	transcript	ENSMUST00000065967.13	protein_coding	c.1070+30G>T
6.12	chr1	175984419	812B	A	T	CAC	intron_variant	MODIFIER	Pld5	ENSMUSG00000055214	transcript	ENSMUST00000065967.13	protein_coding	c.1070+28T>A
14.29	chr1	176274614	812B	T	G	CTA	upstream_gene_variant	MODIFIER	Gm38101	ENSMUSG00000104157	transcript	ENSMUST00000193484.1	lincRNA	n.-1599T>G
100	chr1	176782470	812B	A	C	CAA	upstream_gene_variant	MODIFIER	Cep170	ENSMUSG00000057335	transcript	ENSMUST00000194371.1	protein_coding	c.-171T>G
29.17	chr1	177248830	812B	T	C	CTG	5_prime_UTR_variant	MODIFIER	Akt3	ENSMUSG00000019699	transcript	ENSMUST00000111159.1	protein_coding	c.-109A>G
22.22	chr1	178331741	812B	A	T	TAG	upstream_gene_variant	MODIFIER	Hnrnpu	ENSMUSG00000039630	transcript	ENSMUST00000162916.1	retained_intron	n.-1421T>A
16.67	chr1	178932316	812B	C	A	ACC	3_prime_UTR_variant	MODIFIER	Kif26b	ENSMUSG00000026494	transcript	ENSMUST00000161017.7	protein_coding	c.*88C>A
5	chr1	179423261	812B	G	A	TGA	intron_variant	MODIFIER	Smyd3	ENSMUSG00000055067	transcript	ENSMUST00000128302.7	protein_coding	c.228+94C>T
23.53	chr1	179601593	812B	G	C	TGT	intron_variant	MODIFIER	Cnst	ENSMUSG00000038949	transcript	ENSMUST00000040706.8	protein_coding	c.562-109G>C
100	chr1	179705844	812B	G	T	TGG	missense_variant	MODERATE	Gm1305	ENSMUSG00000087236	transcript	ENSMUST00000131716.2	protein_coding	c.1615C>A	p.Q539K	1720/3449	1615/2982	539/993
22.22	chr1	180134171	812B	C	T	CCC	intron_variant	MODIFIER	Cdc42bpa	ENSMUSG00000026490	transcript	ENSMUST00000111117.7	protein_coding	c.2944-126C>T
20	chr1	180438224	812B	C	A	CCC	3_prime_UTR_variant	MODIFIER	Stum	ENSMUSG00000053963	transcript	ENSMUST00000136521.1	protein_coding	c.*105G>T
16.67	chr1	180970391	812B	C	T	GCC	intron_variant	MODIFIER	Tmem63a	ENSMUSG00000026519	transcript	ENSMUST00000027800.14	protein_coding	c.1900+106C>T
5.41	chr1	180974106	812B	A	G	GAC	downstream_gene_variant	MODIFIER	Ephx1	ENSMUSG00000038776	transcript	ENSMUST00000154133.7	protein_coding	c.*2104T>C
5.41	chr1	181744665	812B	T	C	CTA	intron_variant	MODIFIER	Dnah14	ENSMUSG00000047369	transcript	ENSMUST00000097446.8	retained_intron	n.305-68T>C
16.67	chr1	181773627	812B	G	T	GGC	downstream_gene_variant	MODIFIER	Dnah14	ENSMUSG00000047369	transcript	ENSMUST00000160345.1	retained_intron	n.*3953G>T
22.22	chr1	182764947	812B	G	T	AGC	5_prime_UTR_variant	MODIFIER	Susd4	ENSMUSG00000038576	transcript	ENSMUST00000085724.4	protein_coding	c.-94G>T
40.96	chr1	183327325	812B	C	T	TCG	3_prime_UTR_variant	MODIFIER	Mia3	ENSMUSG00000056050	transcript	ENSMUST00000069922.7	protein_coding	c.*15G>A
75	chr1	185369469	812B	T	A	TTA	downstream_gene_variant	MODIFIER	Eprs	ENSMUSG00000026615	transcript	ENSMUST00000192588.1	retained_intron	n.*2500T>A
5.06	chr1	188946899	812B	C	T	CCC	intron_variant	MODIFIER	Ush2a	ENSMUSG00000026609	transcript	ENSMUST00000060479.13	protein_coding	c.14317-14C>T
18.18	chr1	188947249	812B	G	A	CGC	intron_variant	MODIFIER	Ush2a	ENSMUSG00000026609	transcript	ENSMUST00000060479.13	protein_coding	c.14555+98G>A
17.24	chr1	189832879	812B	T	C	CTC	downstream_gene_variant	MODIFIER	Gm26574	ENSMUSG00000097925	transcript	ENSMUST00000181876.1	antisense	n.*262A>G
5	chr1	189833243	812B	C	T	CCG	intron_variant	MODIFIER	Ptpn14	ENSMUSG00000026604	transcript	ENSMUST00000194127.5	retained_intron	n.1111-75C>T
16.67	chr1	189843050	812B	G	A	TGG	upstream_gene_variant	MODIFIER	Ptpn14	ENSMUSG00000026604	transcript	ENSMUST00000195038.1	retained_intron	n.-1993G>A
5.13	chr1	190934636	812B	T	A	CTG	upstream_gene_variant	MODIFIER	Angel2	ENSMUSG00000026634	transcript	ENSMUST00000146048.1	retained_intron	n.-2616T>A
22.22	chr1	190943667	812B	C	T	ACC	downstream_gene_variant	MODIFIER	Vash2	ENSMUSG00000037568	transcript	ENSMUST00000047409.8	protein_coding	c.*6517G>A
11.11	chr1	191353785	812B	A	C	AAT	downstream_gene_variant	MODIFIER	Tmem206	ENSMUSG00000026627	transcript	ENSMUST00000027940.5	protein_coding	c.*3935A>C
5.88	chr1	191822777	812B	A	T	GAT	upstream_gene_variant	MODIFIER	Nek2	ENSMUSG00000026622	transcript	ENSMUST00000136733.1	processed_transcript	n.-4371A>T
100	chr1	192054139	812B	N	C	NNT	downstream_gene_variant	MODIFIER	Traf5	ENSMUSG00000026637	transcript	ENSMUST00000195815.1	protein_coding	c.*211T>G
100	chr1	192137693	812B	A	G	GAA	upstream_gene_variant	MODIFIER	Rcor3	ENSMUSG00000037395	transcript	ENSMUST00000193144.1	protein_coding	c.-212T>C
33.33	chr1	192137714	812B	G	C	CGG	upstream_gene_variant	MODIFIER	Rcor3	ENSMUSG00000037395	transcript	ENSMUST00000193144.1	protein_coding	c.-233C>G
15.38	chr1	193194676	812B	C	T	CCC	upstream_gene_variant	MODIFIER	Traf3ip3	ENSMUSG00000037318	transcript	ENSMUST00000162480.2	protein_coding	c.-378G>A
50	chr1	195062481	812B	G	T	TGG	intron_variant	MODIFIER	Cd46	ENSMUSG00000016493	transcript	ENSMUST00000162650.7	protein_coding	c.1016-68C>A
14.29	chr1	195062483	812B	T	G	GTT	intron_variant	MODIFIER	Cd46	ENSMUSG00000016493	transcript	ENSMUST00000162650.7	protein_coding	c.1016-70A>C
31.25	chr1_GL456210_random	21567	812B	C	T	GCG		MODIFIER
45.76	chr1_GL456210_random	115985	812B	T	A	CTT		MODIFIER
21.62	chr1_GL456210_random	115990	812B	G	T	GGA		MODIFIER
44.44	chr1_GL456210_random	148040	812B	A	G	AAG		MODIFIER
5.26	chr1_GL456211_random	24740	812B	T	C	TTC		MODIFIER
75	chr1_GL456211_random	30364	812B	G	A	GGT		MODIFIER
23.28	chr1_GL456211_random	83093	812B	C	T	TCT		MODIFIER
7.45	chr1_GL456211_random	83381	812B	G	A	CGC		MODIFIER
22.22	chr1_GL456211_random	160499	812B	G	A	CGG		MODIFIER
60	chr1_GL456211_random	177166	812B	C	G	GCG		MODIFIER
11.98	chr1_GL456211_random	182190	812B	G	T	AGG		MODIFIER
20.06	chr1_GL456211_random	196230	812B	A	G	TAA		MODIFIER
37.5	chr1_GL456211_random	226234	812B	T	G	CTG		MODIFIER
31.25	chr1_GL456212_random	95531	812B	G	C	TGA		MODIFIER
19.01	chr1_GL456212_random	130634	812B	G	A	AGA		MODIFIER
25	chr1_GL456212_random	138053	812B	A	G	CAA		MODIFIER
65	chr1_GL456221_random	58613	812B	G	A	AGG		MODIFIER
5.26	chr1_GL456221_random	113176	812B	T	C	CTT		MODIFIER
15.38	chr1_GL456221_random	113192	812B	G	A	AGC		MODIFIER
5.26	chr1_GL456221_random	113193	812B	C	T	GCC		MODIFIER
28.57	chr1_GL456221_random	113208	812B	G	A	TGC		MODIFIER
54.48	chr10	3102279	812B	G	A	TGG	intergenic_region	MODIFIER	CHR_START-9230019H11Rik	CHR_START-ENSMUSG00000071434	intergenic_region	CHR_START-ENSMUSG00000071434		n.3102279G>A
25	chr10	4450548	812B	G	C	AGT	downstream_gene_variant	MODIFIER	Armt1	ENSMUSG00000061759	transcript	ENSMUST00000143037.7	processed_transcript	n.*136G>C
13.04	chr10	4997828	812B	A	T	CAG	splice_acceptor_variant&intron_variant	HIGH	Esr1	ENSMUSG00000019768	transcript	ENSMUST00000067086.13	protein_coding	c.1382-2A>T
25	chr10	5368088	812B	C	T	TCG	intron_variant	MODIFIER	Syne1	ENSMUSG00000096054	transcript	ENSMUST00000041639.5	protein_coding	c.1433+104G>A
15.38	chr10	5801045	812B	C	T	CCC	downstream_gene_variant	MODIFIER	Fbxo5	ENSMUSG00000019773	transcript	ENSMUST00000142200.1	processed_transcript	n.*1155G>A
5.66	chr10	6823734	812B	A	T	GAG	intron_variant	MODIFIER	Oprm1	ENSMUSG00000000766	transcript	ENSMUST00000078634.11	protein_coding	c.285-5151A>T
20	chr10	6912073	812B	A	G	CAA	intron_variant	MODIFIER	Ipcef1	ENSMUSG00000064065	transcript	ENSMUST00000078070.9	protein_coding	c.838+7641T>C
25	chr10	7773868	812B	T	C	ATA	upstream_gene_variant	MODIFIER	Ginm1	ENSMUSG00000040006	transcript	ENSMUST00000133796.1	retained_intron	n.-3317A>G
5.41	chr10	7839792	812B	G	A	GGA	5_prime_UTR_variant	MODIFIER	Zc3h12d	ENSMUSG00000039981	transcript	ENSMUST00000039484.4	protein_coding	c.-43G>A
18.18	chr10	9769273	812B	C	T	TCA	upstream_gene_variant	MODIFIER	Stxbp5	ENSMUSG00000019790	transcript	ENSMUST00000148009.1	retained_intron	n.-325G>A
16.67	chr10	10719144	812B	G	T	TGA	intron_variant	MODIFIER	Grm1	ENSMUSG00000019828	transcript	ENSMUST00000044306.12	protein_coding	c.2660+79C>A
15.38	chr10	14436993	812B	G	A	AGA	intron_variant	MODIFIER	Adgrg6	ENSMUSG00000039116	transcript	ENSMUST00000041168.5	protein_coding	c.2038-73C>T
5.41	chr10	14448200	812B	G	A	AGC	intron_variant	MODIFIER	Adgrg6	ENSMUSG00000039116	transcript	ENSMUST00000041168.5	protein_coding	c.1278-72C>T
21.43	chr10	17827697	812B	A	T	TAC	intron_variant	MODIFIER	Txlnb	ENSMUSG00000039891	transcript	ENSMUST00000037964.6	protein_coding	c.697-95A>T
14.29	chr10	18654115	812B	A	G	GAA	intron_variant	MODIFIER	Arfgef3	ENSMUSG00000019852	transcript	ENSMUST00000019999.5	protein_coding	c.770+95T>C
15.38	chr10	20023530	812B	C	T	ACG	intron_variant	MODIFIER	Map3k5	ENSMUSG00000071369	transcript	ENSMUST00000095806.9	protein_coding	c.634-78C>T
22.22	chr10	20273697	812B	C	A	TCT	intron_variant	MODIFIER	Map7	ENSMUSG00000019996	transcript	ENSMUST00000116259.3	protein_coding	c.1675-82C>A
6.99	chr10	20322064	812B	C	G	ACA	missense_variant	MODERATE	Bclaf1	ENSMUSG00000037608	transcript	ENSMUST00000043881.11	protein_coding	c.52C>G	p.Q18E	287/5437	52/2760	18/919
22.22	chr10	20400319	812B	C	T	GCA	3_prime_UTR_variant	MODIFIER	Pde7b	ENSMUSG00000019990	transcript	ENSMUST00000020165.13	protein_coding	c.*99G>A
10.53	chr10	20972234	812B	T	C	CTT	intron_variant	MODIFIER	Ahi1	ENSMUSG00000019986	transcript	ENSMUST00000105525.10	protein_coding	c.1462+78T>C
22.22	chr10	20976918	812B	A	T	AAA	intron_variant	MODIFIER	Ahi1	ENSMUSG00000019986	transcript	ENSMUST00000105525.10	protein_coding	c.1463-79A>T
6.98	chr10	20984265	812B	G	T	GGC	intron_variant	MODIFIER	Ahi1	ENSMUSG00000019986	transcript	ENSMUST00000105525.10	protein_coding	c.1924-40G>T
18.75	chr10	21018119	812B	G	A	GGT	intron_variant	MODIFIER	Ahi1	ENSMUSG00000019986	transcript	ENSMUST00000105525.10	protein_coding	c.2662+86G>A
6.25	chr10	21058308	812B	A	G	TAT	intron_variant	MODIFIER	Ahi1	ENSMUSG00000019986	transcript	ENSMUST00000105525.10	protein_coding	c.2979+58A>G
20	chr10	21072439	812B	C	T	TCG	intron_variant	MODIFIER	Ahi1	ENSMUSG00000019986	transcript	ENSMUST00000105525.10	protein_coding	c.2980-104C>T
25	chr10	21352432	812B	A	T	TAG	intron_variant	MODIFIER	Hbs1l	ENSMUSG00000019977	transcript	ENSMUST00000020153.8	protein_coding	c.1418-110A>T
5.06	chr10	21395664	812B	C	T	GCG	missense_variant	MODERATE	Aldh8a1	ENSMUSG00000037542	transcript	ENSMUST00000042699.13	protein_coding	c.1288C>T	p.R430C	1338/2259	1288/1464	430/487
50	chr10	23163277	812B	T	C	TTT	downstream_gene_variant	MODIFIER	Gm24655	ENSMUSG00000094033	transcript	ENSMUST00000178790.1	snRNA	n.*3588A>G
12.2	chr10	23171537	812B	A	T	TAG	upstream_gene_variant	MODIFIER	Gm24655	ENSMUSG00000094033	transcript	ENSMUST00000178790.1	snRNA	n.-4566T>A
13.33	chr10	24674509	812B	C	T	ACC	upstream_gene_variant	MODIFIER	Enpp1	ENSMUSG00000037370	transcript	ENSMUST00000142974.1	retained_intron	n.-251G>A
5.26	chr10	24793719	812B	C	T	GCT	intron_variant	MODIFIER	Enpp3	ENSMUSG00000019989	transcript	ENSMUST00000020169.7	protein_coding	c.1410-68G>A
36.36	chr10	24797624	812B	C	T	TCA	intron_variant	MODIFIER	Enpp3	ENSMUSG00000019989	transcript	ENSMUST00000020169.7	protein_coding	c.1281+135G>A
18.18	chr10	24876879	812B	G	C	CGT	upstream_gene_variant	MODIFIER	Med23	ENSMUSG00000019984	transcript	ENSMUST00000176502.1	protein_coding	c.-67G>C
16.67	chr10	25493743	812B	G	A	TGC	intron_variant	MODIFIER	Epb41l2	ENSMUSG00000019978	transcript	ENSMUST00000053748.14	protein_coding	c.1845+114G>A
22.22	chr10	26336116	812B	G	T	TGC	intron_variant	MODIFIER	L3mbtl3	ENSMUSG00000039089	transcript	ENSMUST00000105519.9	protein_coding	c.789+117C>A
100	chr10	27015326	812B	C	T	ACG	intron_variant	MODIFIER	Lama2	ENSMUSG00000019899	transcript	ENSMUST00000092639.11	protein_coding	c.7737+53G>A
18.18	chr10	31502812	812B	A	T	GAG	intron_variant	MODIFIER	Rnf217	ENSMUSG00000063760	transcript	ENSMUST00000081989.7	protein_coding	c.1475-81T>A
100	chr10	32329889	812B	C	A	ACA	intron_variant	MODIFIER	Nkain2	ENSMUSG00000069670	transcript	ENSMUST00000191234.6	protein_coding	c.193-44G>T
7.41	chr10	36985052	812B	C	T	TCT	intron_variant	MODIFIER	Hdac2	ENSMUSG00000019777	transcript	ENSMUST00000019911.13	protein_coding	c.53-75C>T
25	chr10	36998352	812B	C	T	ACC	downstream_gene_variant	MODIFIER	Hdac2	ENSMUSG00000019777	transcript	ENSMUST00000105510.1	protein_coding	c.*4394C>T
18.18	chr10	38966239	812B	T	C	ATC	intron_variant	MODIFIER	Lama4	ENSMUSG00000019846	transcript	ENSMUST00000019992.5	protein_coding	c.195+90T>C
14.29	chr10	41514000	812B	A	G	TAG	intron_variant	MODIFIER	Ppil6	ENSMUSG00000078451	transcript	ENSMUST00000105507.3	protein_coding	c.831-91A>G
20	chr10	41546781	812B	G	T	GGT	downstream_gene_variant	MODIFIER	Gm29096	ENSMUSG00000075225	transcript	ENSMUST00000160002.7	retained_intron	n.*2147C>A
5.26	chr10	41553251	812B	T	C	TTT	upstream_gene_variant	MODIFIER	Gm29096	ENSMUSG00000075225	transcript	ENSMUST00000159978.1	processed_transcript	n.-402A>G
16.67	chr10	41893931	812B	G	T	AGC	intron_variant	MODIFIER	Sesn1	ENSMUSG00000038332	transcript	ENSMUST00000099931.9	protein_coding	c.280-111G>T
13.33	chr10	41922362	812B	C	T	GCT	intron_variant	MODIFIER	Armc2	ENSMUSG00000071324	transcript	ENSMUST00000105503.8	retained_intron	n.2807-80G>A
54.55	chr10	41923698	812B	C	A	ACT	intron_variant	MODIFIER	Armc2	ENSMUSG00000071324	transcript	ENSMUST00000105503.8	retained_intron	n.2673+50G>T
25	chr10	43530779	812B	C	A	ACC	upstream_gene_variant	MODIFIER	1700021F05Rik	ENSMUSG00000019797	transcript	ENSMUST00000152926.1	processed_transcript	n.-4936G>T
5.41	chr10	43885146	812B	T	C	TTC	intron_variant	MODIFIER	Qrsl1	ENSMUSG00000019863	transcript	ENSMUST00000020012.6	protein_coding	c.549-28A>G
25	chr10	44022223	812B	C	T	CCT	intron_variant	MODIFIER	Aim1	ENSMUSG00000019866	transcript	ENSMUST00000200401.1	protein_coding	c.301-17333G>A
16.67	chr10	45353981	812B	G	A	AGT	intron_variant	MODIFIER	Bves	ENSMUSG00000071317	transcript	ENSMUST00000095715.3	protein_coding	c.816+64G>A
37.14	chr10	50425927	812B	G	A	TGT	intergenic_region	MODIFIER	Grik2-Ascc3	ENSMUSG00000056073-ENSMUSG00000038774	intergenic_region	ENSMUSG00000056073-ENSMUSG00000038774		n.50425927G>A
12.77	chr10	50908865	812B	G	C	GGC	intron_variant	MODIFIER	Sim1	ENSMUSG00000019913	transcript	ENSMUST00000020071.3	protein_coding	c.543+62G>C
5.56	chr10	53278290	812B	A	G	CAG	intron_variant	MODIFIER	Cep85l	ENSMUSG00000038594	transcript	ENSMUST00000095691.5	protein_coding	c.2258-46T>C
13.33	chr10	53281278	812B	A	G	TAA	intron_variant	MODIFIER	Cep85l	ENSMUSG00000038594	transcript	ENSMUST00000095691.5	protein_coding	c.2257+71T>C
5.13	chr10	54062955	812B	G	A	TGA	intron_variant	MODIFIER	Man1a	ENSMUSG00000003746	transcript	ENSMUST00000003843.14	protein_coding	c.609+11461C>T
14.29	chr10	58223128	812B	A	G	GAG	synonymous_variant	LOW	AW822073	ENSMUSG00000058537	transcript	ENSMUST00000204003.1	protein_coding	c.1803T>C	p.P601P	1803/1959	1803/1959	601/652
64.53	chr10	58223447	812B	A	G	CAC	missense_variant	MODERATE	AW822073	ENSMUSG00000058537	transcript	ENSMUST00000204003.1	protein_coding	c.1484T>C	p.V495A	1484/1959	1484/1959	495/652
15.22	chr10	58224837	812B	C	G	CCC	missense_variant	MODERATE	AW822073	ENSMUSG00000058537	transcript	ENSMUST00000204003.1	protein_coding	c.94G>C	p.G32R	94/1959	94/1959	32/652
20	chr10	58455162	812B	T	C	CTT	intron_variant	MODIFIER	Ranbp2	ENSMUSG00000003226	transcript	ENSMUST00000003310.5	protein_coding	c.406-57T>C
22.22	chr10	58527276	812B	G	T	TGG	intron_variant	MODIFIER	Ccdc138	ENSMUSG00000038010	transcript	ENSMUST00000036576.8	protein_coding	c.784-66G>T
5.26	chr10	59337005	812B	A	G	AAC	intron_variant	MODIFIER	P4ha1	ENSMUSG00000019916	transcript	ENSMUST00000009789.14	protein_coding	c.-27-49A>G
5.71	chr10	59740618	812B	C	T	GCA	upstream_gene_variant	MODIFIER	Micu1	ENSMUSG00000020111	transcript	ENSMUST00000167612.1	protein_coding	c.-156C>T
12.2	chr10	60129604	812B	A	T	CAC	downstream_gene_variant	MODIFIER	Spock2	ENSMUSG00000058297	transcript	ENSMUST00000138976.2	retained_intron	n.*2266A>T
20	chr10	60782967	812B	C	T	CCC	intron_variant	MODIFIER	Unc5b	ENSMUSG00000020099	transcript	ENSMUST00000077925.5	protein_coding	c.304+91G>A
15.38	chr10	61672524	812B	T	C	ATA	intron_variant	MODIFIER	Ppa1	ENSMUSG00000020089	transcript	ENSMUST00000020286.6	protein_coding	c.838+91T>C
20	chr10	61685693	812B	T	A	TTA	intron_variant	MODIFIER	Sar1a	ENSMUSG00000020088	transcript	ENSMUST00000020285.8	protein_coding	c.244+74T>A
20	chr10	61862940	812B	C	T	ACC	intron_variant	MODIFIER	Col13a1	ENSMUSG00000058806	transcript	ENSMUST00000105454.2	protein_coding	c.1509+104G>A
12.5	chr10	61884572	812B	A	G	TAC	intron_variant	MODIFIER	Col13a1	ENSMUSG00000058806	transcript	ENSMUST00000105454.2	protein_coding	c.972+104T>C
25	chr10	61961162	812B	A	T	CAG	intron_variant	MODIFIER	Col13a1	ENSMUSG00000058806	transcript	ENSMUST00000105454.2	protein_coding	c.358+127T>A
5	chr10	62383722	812B	A	C	AAG	3_prime_UTR_variant	MODIFIER	Hkdc1	ENSMUSG00000020080	transcript	ENSMUST00000020277.8	protein_coding	c.*53T>G
33.33	chr10	62563618	812B	A	G	GAC	upstream_gene_variant	MODIFIER	Kif1bp	ENSMUSG00000036955	transcript	ENSMUST00000162263.1	retained_intron	n.-40T>C
15.38	chr10	62587335	812B	A	T	CAG	intron_variant	MODIFIER	Ddx21	ENSMUSG00000020075	transcript	ENSMUST00000045866.7	protein_coding	c.1958+129T>A
5.88	chr10	67021718	812B	G	A	AGG	intron_variant	MODIFIER	Reep3	ENSMUSG00000019873	transcript	ENSMUST00000020023.7	protein_coding	c.562+31C>T
17.65	chr10	67033962	812B	C	T	CCA	intron_variant	MODIFIER	Reep3	ENSMUSG00000019873	transcript	ENSMUST00000020023.7	protein_coding	c.417+637G>A
21.43	chr10	67239785	812B	A	T	AAA	upstream_gene_variant	MODIFIER	Gm26359	ENSMUSG00000089498	transcript	ENSMUST00000158873.1	snRNA	n.-3824T>A
5.13	chr10	68740837	812B	C	T	GCC	intron_variant	MODIFIER	Tmem26	ENSMUSG00000060044	transcript	ENSMUST00000080995.6	protein_coding	c.192-82C>T
22.22	chr10	69398947	812B	C	T	GCC	intergenic_region	MODIFIER	Cdk1-Ank3	ENSMUSG00000019942-ENSMUSG00000069601	intergenic_region	ENSMUSG00000019942-ENSMUSG00000069601		n.69398947C>T
5.41	chr10	69824258	812B	A	G	TAT	downstream_gene_variant	MODIFIER	Ank3	ENSMUSG00000069601	transcript	ENSMUST00000182162.7	retained_intron	n.*1623A>G
22.22	chr10	69875005	812B	G	A	GGC	downstream_gene_variant	MODIFIER	Ank3	ENSMUSG00000069601	transcript	ENSMUST00000182194.7	retained_intron	n.*2545G>A
15.38	chr10	70656055	812B	T	C	CTC	upstream_gene_variant	MODIFIER	Phyhipl	ENSMUSG00000037747	transcript	ENSMUST00000162571.7	processed_transcript	n.-4130A>G
20	chr10	71363331	812B	A	C	CAT	intron_variant	MODIFIER	Ipmk	ENSMUSG00000060733	transcript	ENSMUST00000079252.12	protein_coding	c.140-119A>C
5.41	chr10	72654832	812B	T	A	TTT	upstream_gene_variant	MODIFIER	Zwint	ENSMUSG00000019923	transcript	ENSMUST00000020081.10	protein_coding	c.-87T>A
23.53	chr10	74355775	812B	G	T	GGC	upstream_gene_variant	MODIFIER	Pcdh15	ENSMUSG00000052613	transcript	ENSMUST00000194315.1	protein_coding	c.-84G>T
15.38	chr10	75245014	812B	G	A	GGT	intron_variant	MODIFIER	Specc1l	ENSMUSG00000033444	transcript	ENSMUST00000105421.8	protein_coding	c.308-65G>A
5.13	chr10	75261997	812B	T	C	GTT	intron_variant	MODIFIER	Specc1l	ENSMUSG00000033444	transcript	ENSMUST00000105421.8	protein_coding	c.2563+40T>C
14.29	chr10	75267410	812B	G	A	TGT	intron_variant	MODIFIER	Specc1l	ENSMUSG00000033444	transcript	ENSMUST00000105421.8	protein_coding	c.2656-89G>A
18.18	chr10	75555652	812B	T	C	TTT	intron_variant	MODIFIER	Lrrc75b	ENSMUSG00000046807	transcript	ENSMUST00000051129.9	protein_coding	c.395+298A>G
5	chr10	75574421	812B	C	T	GCA	upstream_gene_variant	MODIFIER	Ggt1	ENSMUSG00000006345	transcript	ENSMUST00000129020.2	protein_coding	c.-1656C>T
18.18	chr10	75581206	812B	T	C	TTT	upstream_gene_variant	MODIFIER	Ggt1	ENSMUSG00000006345	transcript	ENSMUST00000156487.1	retained_intron	n.-3899T>C
5.26	chr10	75581479	812B	C	T	GCT	upstream_gene_variant	MODIFIER	Ggt1	ENSMUSG00000006345	transcript	ENSMUST00000156487.1	retained_intron	n.-3626C>T
22.86	chr10	75585856	812B	A	T	CAC	upstream_gene_variant	MODIFIER	Ggt5	ENSMUSG00000006344	transcript	ENSMUST00000072217.8	protein_coding	c.-3854A>T
5.26	chr10	75602812	812B	T	C	TTT	upstream_gene_variant	MODIFIER	Ggt5	ENSMUSG00000006344	transcript	ENSMUST00000188444.1	processed_transcript	n.-1269T>C
5.71	chr10	75694677	812B	C	T	GCT	intron_variant	MODIFIER	Cabin1	ENSMUSG00000020196	transcript	ENSMUST00000001712.6	protein_coding	c.4632+38G>A
17.65	chr10	75717217	812B	G	T	GGA	intron_variant	MODIFIER	Cabin1	ENSMUSG00000020196	transcript	ENSMUST00000001712.6	protein_coding	c.3786+221C>A
20	chr10	75746408	812B	A	G	GAT	intron_variant	MODIFIER	Cabin1	ENSMUSG00000020196	transcript	ENSMUST00000001712.6	protein_coding	c.1093+80T>C
13.33	chr10	75833562	812B	C	T	GCC	intron_variant	MODIFIER	Gstt2	ENSMUSG00000033318	transcript	ENSMUST00000038257.6	protein_coding	c.200+90G>A
28.57	chr10	75893272	812B	G	C	CGG	upstream_gene_variant	MODIFIER	Derl3	ENSMUSG00000009092	transcript	ENSMUST00000009236.4	protein_coding	c.-153G>C
6.45	chr10	75915014	812B	C	T	ACA	upstream_gene_variant	MODIFIER	Smarcb1	ENSMUSG00000000902	transcript	ENSMUST00000133189.7	retained_intron	n.-852G>A
15.38	chr10	76292209	812B	C	T	CCC	upstream_gene_variant	MODIFIER	Gm16240	ENSMUSG00000089711	transcript	ENSMUST00000161924.1	antisense	n.-956C>T
13.33	chr10	76450792	812B	A	G	CAC	intron_variant	MODIFIER	2610028H24Rik	ENSMUSG00000009114	transcript	ENSMUST00000092406.11	protein_coding	c.100+123A>G
30	chr10	76546642	812B	C	T	ACC	upstream_gene_variant	MODIFIER	Lss	ENSMUSG00000033105	transcript	ENSMUST00000162848.1	retained_intron	n.-4568C>T
18.18	chr10	76608874	812B	C	T	GCT	intron_variant	MODIFIER	Col6a2	ENSMUSG00000020241	transcript	ENSMUST00000001181.12	protein_coding	c.1315-104G>A
5.71	chr10	77042738	812B	G	A	CGC	upstream_gene_variant	MODIFIER	Slc19a1	ENSMUSG00000001436	transcript	ENSMUST00000131031.1	protein_coding	c.-55G>A
25	chr10	77055493	812B	T	C	CTC	intron_variant	MODIFIER	Col18a1	ENSMUSG00000001435	transcript	ENSMUST00000081654.12	protein_coding	c.3420+86A>G
33.33	chr10	77068274	812B	G	T	GGG	intron_variant	MODIFIER	Col18a1	ENSMUSG00000001435	transcript	ENSMUST00000081654.12	protein_coding	c.2283+116C>A
20	chr10	77941045	812B	C	T	TCC	upstream_gene_variant	MODIFIER	Trpm2	ENSMUSG00000009292	transcript	ENSMUST00000126206.2	retained_intron	n.-3008G>A
14.29	chr10	77989471	812B	C	T	TCC	downstream_gene_variant	MODIFIER	1810043G02Rik	ENSMUSG00000020284	transcript	ENSMUST00000105397.9	protein_coding	c.*4924C>T
30	chr10	77996242	812B	T	C	ATA	upstream_gene_variant	MODIFIER	Pfkl	ENSMUSG00000020277	transcript	ENSMUST00000149271.2	retained_intron	n.-4066A>G
22.22	chr10	79149116	812B	C	T	TCA	intron_variant	MODIFIER	Vmn2r80	ENSMUSG00000091888	transcript	ENSMUST00000165834.2	protein_coding	c.215+86C>T
46.43	chr10	79169477	812B	A	G	AAT	missense_variant	MODERATE	Vmn2r80	ENSMUSG00000091888	transcript	ENSMUST00000165834.2	protein_coding	c.947A>G	p.N316S	966/2690	947/2592	316/863
15.38	chr10	79293956	812B	T	C	TTT	3_prime_UTR_variant	MODIFIER	Vmn2r81	ENSMUSG00000055515	transcript	ENSMUST00000020547.8	protein_coding	c.*82T>C
25	chr10	79586136	812B	T	A	GTG	intron_variant	MODIFIER	Theg	ENSMUSG00000020317	transcript	ENSMUST00000020566.6	protein_coding	c.407+95A>T
15.38	chr10	79726384	812B	C	T	GCC	intron_variant	MODIFIER	Hcn2	ENSMUSG00000020331	transcript	ENSMUST00000099513.7	protein_coding	c.1137+76C>T
18.18	chr10	79882688	812B	C	T	CCC	upstream_gene_variant	MODIFIER	Elane	ENSMUSG00000020125	transcript	ENSMUST00000046091.5	protein_coding	c.-3647C>T
5	chr10	79886464	812B	A	G	CAT	upstream_gene_variant	MODIFIER	Cfd	ENSMUSG00000061780	transcript	ENSMUST00000061653.7	protein_coding	c.-4462A>G
20	chr10	79918994	812B	A	G	CAG	upstream_gene_variant	MODIFIER	R3hdm4	ENSMUSG00000035781	transcript	ENSMUST00000045628.13	protein_coding	c.-2110T>C
6.25	chr10	79920404	812B	G	T	TGG	upstream_gene_variant	MODIFIER	R3hdm4	ENSMUSG00000035781	transcript	ENSMUST00000045628.13	protein_coding	c.-3520C>A
12.5	chr10	80053991	812B	G	T	CGC	upstream_gene_variant	MODIFIER	Gpx4	ENSMUSG00000075706	transcript	ENSMUST00000097227.9	protein_coding	c.-58G>T
15.38	chr10	80061218	812B	C	T	GCA	downstream_gene_variant	MODIFIER	Gpx4	ENSMUSG00000075706	transcript	ENSMUST00000097227.9	protein_coding	c.*5000C>T
5.88	chr10	80068289	812B	A	T	CAC	intron_variant	MODIFIER	Sbno2	ENSMUSG00000035673	transcript	ENSMUST00000042771.7	protein_coding	c.1134+39T>A
26.67	chr10	80117899	812B	T	C	ATC	downstream_gene_variant	MODIFIER	Stk11	ENSMUSG00000003068	transcript	ENSMUST00000128992.1	processed_transcript	n.*85T>C
25	chr10	80322619	812B	G	T	TGG	upstream_gene_variant	MODIFIER	2310011J03Rik	ENSMUSG00000020133	transcript	ENSMUST00000020341.8	protein_coding	c.-2307C>A
44.44	chr10	80568815	812B	G	T	GGC	3_prime_UTR_variant	MODIFIER	Klf16	ENSMUSG00000035397	transcript	ENSMUST00000038558.8	protein_coding	c.*106C>A
25	chr10	80713427	812B	C	T	CCA	intron_variant	MODIFIER	Ap3d1	ENSMUSG00000020198	transcript	ENSMUST00000020420.7	protein_coding	c.2411+130G>A
25	chr10	80871164	812B	G	A	AGT	downstream_gene_variant	MODIFIER	Sppl2b	ENSMUSG00000035206	transcript	ENSMUST00000035597.8	protein_coding	c.*3522G>A
30	chr10	81089215	812B	A	T	TAG	downstream_gene_variant	MODIFIER	Creb3l3	ENSMUSG00000035041	transcript	ENSMUST00000127374.1	retained_intron	n.*728T>A
5.13	chr10	81154077	812B	C	T	GCC	3_prime_UTR_variant	MODIFIER	Pias4	ENSMUSG00000004934	transcript	ENSMUST00000005064.13	protein_coding	c.*24G>A
15.38	chr10	81177605	812B	A	G	CAC	upstream_gene_variant	MODIFIER	Snord37	ENSMUSG00000064441	transcript	ENSMUST00000082507.1	snoRNA	n.-1345A>G
15.38	chr10	81192186	812B	C	T	ACT	upstream_gene_variant	MODIFIER	Atcayos	ENSMUSG00000085779	transcript	ENSMUST00000150782.1	antisense	n.-2505C>T
20	chr10	81367394	812B	C	T	TCT	3_prime_UTR_variant	MODIFIER	Fzr1	ENSMUSG00000020235	transcript	ENSMUST00000140901.7	protein_coding	c.*115G>A
5.19	chr10	81367745	812B	G	A	GGC	upstream_gene_variant	MODIFIER	4930404N11Rik	ENSMUSG00000020234	transcript	ENSMUST00000020456.4	protein_coding	c.-1959C>T
18.18	chr10	81492720	812B	C	T	CCT	upstream_gene_variant	MODIFIER	Ncln	ENSMUSG00000020238	transcript	ENSMUST00000151701.7	retained_intron	n.-4323G>A
17.39	chr10	81584531	812B	G	C	AGT	upstream_gene_variant	MODIFIER	Tle2	ENSMUSG00000034771	transcript	ENSMUST00000141913.1	retained_intron	n.-2561G>C
5.41	chr10	81587082	812B	G	A	GGC	upstream_gene_variant	MODIFIER	Tle2	ENSMUSG00000034771	transcript	ENSMUST00000141913.1	retained_intron	n.-10G>A
18.18	chr10	83492388	812B	A	T	AAC	downstream_gene_variant	MODIFIER	D10Wsu102e	ENSMUSG00000020255	transcript	ENSMUST00000020488.8	protein_coding	c.*126466A>T
20	chr10	83533840	812B	A	T	AAA	upstream_gene_variant	MODIFIER	Aldh1l2	ENSMUSG00000020256	transcript	ENSMUST00000146640.7	protein_coding	c.-11050T>A
14.81	chr10	83620636	812B	T	C	GTT	downstream_gene_variant	MODIFIER	Appl2	ENSMUSG00000020263	transcript	ENSMUST00000150685.7	nonsense_mediated_decay	c.*6766A>G
12	chr10	84409539	812B	C	T	ACC	intron_variant	MODIFIER	Nuak1	ENSMUSG00000020032	transcript	ENSMUST00000020220.14	protein_coding	c.364+77G>A
21.43	chr10	85651497	812B	C	T	ACC	upstream_gene_variant	MODIFIER	Btbd11	ENSMUSG00000020042	transcript	ENSMUST00000145433.1	retained_intron	n.-2661C>T
20	chr10	86343834	812B	G	A	GGC	downstream_gene_variant	MODIFIER	Syn3	ENSMUSG00000059602	transcript	ENSMUST00000123783.7	retained_intron	n.*3940C>T
5.56	chr10	86701684	812B	C	T	TCA	upstream_gene_variant	MODIFIER	Ttc41	ENSMUSG00000044937	transcript	ENSMUST00000075632.12	protein_coding	c.-11260C>T
14.29	chr10	86731349	812B	C	T	GCT	downstream_gene_variant	MODIFIER	Fabp3-ps1	ENSMUSG00000056366	transcript	ENSMUST00000070435.4	protein_coding	c.*638G>A
25	chr10	87576348	812B	T	C	GTC	intron_variant	MODIFIER	Pah	ENSMUSG00000020051	transcript	ENSMUST00000020241.14	protein_coding	c.969+135T>C
5.26	chr10	88582129	812B	G	A	AGA	intron_variant	MODIFIER	Mybpc1	ENSMUSG00000020061	transcript	ENSMUST00000119185.7	protein_coding	c.61+3531C>T
16.67	chr10	91036815	812B	G	T	AGC	intron_variant	MODIFIER	Apaf1	ENSMUSG00000019979	transcript	ENSMUST00000020157.12	protein_coding	c.2304+95C>A
22.22	chr10	92162085	812B	T	A	TTT	upstream_gene_variant	MODIFIER	Gm26700	ENSMUSG00000097201	transcript	ENSMUST00000181480.1	lincRNA	n.-18T>A
5.13	chr10	92982126	812B	G	A	TGT	intron_variant	MODIFIER	Cfap54	ENSMUSG00000020014	transcript	ENSMUST00000168110.7	protein_coding	c.3778-51C>T
22.22	chr10	93490677	812B	G	T	GGG	intron_variant	MODIFIER	Hal	ENSMUSG00000020017	transcript	ENSMUST00000129421.7	protein_coding	c.337-70G>T
14.29	chr10	93524598	812B	G	A	CGC	intron_variant	MODIFIER	Amdhd1	ENSMUSG00000015890	transcript	ENSMUST00000016034.2	protein_coding	c.1194-96C>T
5.56	chr10	93534707	812B	C	T	GCA	intron_variant	MODIFIER	Amdhd1	ENSMUSG00000015890	transcript	ENSMUST00000016034.2	protein_coding	c.310-42G>A
18.18	chr10	93540052	812B	G	C	GGC	upstream_gene_variant	MODIFIER	Amdhd1	ENSMUSG00000015890	transcript	ENSMUST00000016034.2	protein_coding	c.-82C>G
5.13	chr10	93573952	812B	G	T	TGT	intron_variant	MODIFIER	Ccdc38	ENSMUSG00000036168	transcript	ENSMUST00000092215.5	protein_coding	c.991-59G>T
5.88	chr10	93740988	812B	A	G	AAT	intron_variant	MODIFIER	Ntn4	ENSMUSG00000020019	transcript	ENSMUST00000020204.4	protein_coding	c.1580-63A>G
18.18	chr10	94043212	812B	C	T	CCA	intron_variant	MODIFIER	Fgd6	ENSMUSG00000020021	transcript	ENSMUST00000020208.4	protein_coding	c.17-90C>T
14.29	chr10	94810577	812B	T	C	TTT	intron_variant	MODIFIER	Plxnc1	ENSMUSG00000074785	transcript	ENSMUST00000099337.3	protein_coding	c.3897+88A>G
12.5	chr10	96919851	812B	C	T	GCT	intergenic_region	MODIFIER	Gm24587-Mir3966	ENSMUSG00000080347-ENSMUSG00000105557	intergenic_region	ENSMUSG00000080347-ENSMUSG00000105557		n.96919851C>T
14.29	chr10	99265050	812B	G	A	TGG	intron_variant	MODIFIER	Dusp6	ENSMUSG00000019960	transcript	ENSMUST00000020118.4	protein_coding	c.838+69G>A
50	chr10	102998695	812B	G	A	CGC	intergenic_region	MODIFIER	Rassf9-Alx1	ENSMUSG00000044921-ENSMUSG00000036602	intergenic_region	ENSMUSG00000044921-ENSMUSG00000036602		n.102998695G>A
90	chr10	103030618	812B	G	T	GGG	upstream_gene_variant	MODIFIER	Alx1	ENSMUSG00000036602	transcript	ENSMUST00000040859.5	protein_coding	c.-2012C>A
5.13	chr10	105322859	812B	G	A	AGA	splice_region_variant&intron_variant	LOW	Tmtc2	ENSMUSG00000036019	transcript	ENSMUST00000061506.8	protein_coding	c.1869+3C>T
14.29	chr10	106557137	812B	C	T	ACA	intron_variant	MODIFIER	Ppfia2	ENSMUSG00000053825	transcript	ENSMUST00000029404.15	protein_coding	c.250-109C>T
15.38	chr10	106857345	812B	T	C	GTG	intron_variant	MODIFIER	Ppfia2	ENSMUSG00000053825	transcript	ENSMUST00000029404.15	protein_coding	c.1774-64T>C
6.25	chr10	106904941	812B	T	C	TTA	intron_variant	MODIFIER	Ppfia2	ENSMUSG00000053825	transcript	ENSMUST00000029404.15	protein_coding	c.3018+95T>C
6.45	chr10	110985862	812B	C	T	TCC	intron_variant	MODIFIER	Zdhhc17	ENSMUSG00000035798	transcript	ENSMUST00000041723.13	protein_coding	c.197+78G>A
16.67	chr10	111224548	812B	C	T	CCT	intron_variant	MODIFIER	Osbpl8	ENSMUSG00000020189	transcript	ENSMUST00000105275.7	protein_coding	c.43-124C>T
37.5	chr10	112177628	812B	G	A	AGC	intron_variant	MODIFIER	Caps2	ENSMUSG00000035694	transcript	ENSMUST00000170013.1	protein_coding	c.129-116G>A
14.29	chr10	115343993	812B	A	G	AAA	intron_variant	MODIFIER	Tmem19	ENSMUSG00000069520	transcript	ENSMUST00000092170.5	protein_coding	c.638-86T>C
25	chr10	116353718	812B	T	C	GTA	intron_variant	MODIFIER	Ptprb	ENSMUSG00000020154	transcript	ENSMUST00000092167.5	protein_coding	c.4493-73T>C
15.38	chr10	116446537	812B	T	A	CTT	upstream_gene_variant	MODIFIER	Kcnmb4	ENSMUSG00000054934	transcript	ENSMUST00000091477.3	protein_coding	c.-131A>T
5	chr10	116510338	812B	A	G	TAG	3_prime_UTR_variant	MODIFIER	Cnot2	ENSMUSG00000020166	transcript	ENSMUST00000020374.5	protein_coding	c.*28T>C
20	chr10	116779712	812B	G	A	TGT	intron_variant	MODIFIER	Myrfl	ENSMUSG00000034057	transcript	ENSMUST00000048229.7	protein_coding	c.2367-89C>T
5.56	chr10	116937367	812B	A	G	TAT	intron_variant	MODIFIER	Rab3ip	ENSMUSG00000064181	transcript	ENSMUST00000020375.6	protein_coding	c.510+30T>C
22.22	chr10	116992994	812B	C	T	TCT	intron_variant	MODIFIER	Best3	ENSMUSG00000020169	transcript	ENSMUST00000020378.4	protein_coding	c.248-70C>T
5.56	chr10	117046309	812B	G	A	AGC	3_prime_UTR_variant	MODIFIER	Lrrc10	ENSMUSG00000060187	transcript	ENSMUST00000073834.4	protein_coding	c.*62G>A
14.29	chr10	117079017	812B	G	A	AGC	intron_variant	MODIFIER	Frs2	ENSMUSG00000020170	transcript	ENSMUST00000020381.3	protein_coding	c.67-71C>T
13.33	chr10	117280572	812B	A	G	CAC	intron_variant	MODIFIER	Lyz2	ENSMUSG00000069516	transcript	ENSMUST00000092163.7	protein_coding	c.301+69T>C
44.44	chr10	119454230	812B	C	T	CCC	5_prime_UTR_variant	MODIFIER	Grip1	ENSMUSG00000034813	transcript	ENSMUST00000147356.7	protein_coding	c.-135C>T
16.67	chr10	121342267	812B	G	A	TGA	intergenic_region	MODIFIER	Tbc1d30-Gns	ENSMUSG00000052302-ENSMUSG00000034707	intergenic_region	ENSMUSG00000052302-ENSMUSG00000034707		n.121342267G>A
5.13	chr10	121476170	812B	G	A	TGC	5_prime_UTR_variant	MODIFIER	Rassf3	ENSMUSG00000025795	transcript	ENSMUST00000026902.7	protein_coding	c.-60C>T
5	chr10	121689963	812B	G	A	CGT	intron_variant	MODIFIER	D930020B18Rik	ENSMUSG00000047642	transcript	ENSMUST00000140802.7	nonsense_mediated_decay	c.*1471+15G>A
25	chr10	126992893	812B	C	T	ACC	upstream_gene_variant	MODIFIER	Ctdsp2	ENSMUSG00000078429	transcript	ENSMUST00000105255.2	protein_coding	c.-3007C>T
100	chr10	127041418	812B	C	T	ACC	5_prime_UTR_premature_start_codon_gain_variant	LOW	Mettl21b	ENSMUSG00000080115	transcript	ENSMUST00000116231.3	protein_coding	c.-24G>A
25	chr10	127048194	812B	C	G	CCT	upstream_gene_variant	MODIFIER	Cyp27b1	ENSMUSG00000006724	transcript	ENSMUST00000165764.7	protein_coding	c.-87C>G
20	chr10	127064144	812B	T	C	GTT	5_prime_UTR_variant	MODIFIER	Cdk4	ENSMUSG00000006728	transcript	ENSMUST00000125682.1	protein_coding	c.-92T>C
20	chr10	127173158	812B	A	T	TAC	downstream_gene_variant	MODIFIER	B4galnt1	ENSMUSG00000006731	transcript	ENSMUST00000006914.9	protein_coding	c.*1325A>T
25	chr10	127246112	812B	T	C	TTC	intron_variant	MODIFIER	Kif5a	ENSMUSG00000074657	transcript	ENSMUST00000099172.3	protein_coding	c.446-110A>G
15.38	chr10	127274608	812B	T	C	TTG	intron_variant	MODIFIER	Dctn2	ENSMUSG00000025410	transcript	ENSMUST00000026479.9	protein_coding	c.106-106T>C
14.29	chr10	127297376	812B	C	T	ACA	downstream_gene_variant	MODIFIER	Ddit3	ENSMUSG00000025408	transcript	ENSMUST00000026475.14	protein_coding	c.*1285C>T
6.25	chr10	127311710	812B	A	G	GAG	5_prime_UTR_variant	MODIFIER	Mars	ENSMUSG00000040354	transcript	ENSMUST00000037290.11	protein_coding	c.-81T>C
22.22	chr10	127338265	812B	G	T	TGG	intron_variant	MODIFIER	Gli1	ENSMUSG00000025407	transcript	ENSMUST00000026474.3	protein_coding	c.101-101C>A
18.18	chr10	127520824	812B	G	T	AGG	downstream_gene_variant	MODIFIER	Ndufa4l2	ENSMUSG00000040280	transcript	ENSMUST00000035735.9	protein_coding	c.*4325G>T
22.22	chr10	127720494	812B	A	G	CAG	upstream_gene_variant	MODIFIER	Tac2	ENSMUSG00000025400	transcript	ENSMUST00000026466.3	protein_coding	c.-5535A>G
45.45	chr10	127859393	812B	C	T	GCC	intron_variant	MODIFIER	Rdh19	ENSMUSG00000054052	transcript	ENSMUST00000077530.2	protein_coding	c.576-101C>T
50	chr10	128059148	812B	G	T	CGC	5_prime_UTR_variant	MODIFIER	Ptges3	ENSMUSG00000071072	transcript	ENSMUST00000052798.13	protein_coding	c.-137G>T
5.56	chr10	128110740	812B	T	G	GTT	intron_variant	MODIFIER	Baz2a	ENSMUSG00000040054	transcript	ENSMUST00000170054.8	protein_coding	c.137-15T>G
20	chr10	128208998	812B	A	T	GAG	downstream_gene_variant	MODIFIER	Spryd4	ENSMUSG00000051346	transcript	ENSMUST00000061995.8	protein_coding	c.*1855T>A
5.56	chr10	128297636	812B	G	A	TGC	downstream_gene_variant	MODIFIER	Stat2	ENSMUSG00000040033	transcript	ENSMUST00000105238.9	protein_coding	c.*6263G>A
15.38	chr10	128359866	812B	C	T	ACC	downstream_gene_variant	MODIFIER	Coq10a	ENSMUSG00000039914	transcript	ENSMUST00000043211.5	protein_coding	c.*3758G>A
16.67	chr10	128399737	812B	G	A	GGA	upstream_gene_variant	MODIFIER	Gm17201	ENSMUSG00000090761	transcript	ENSMUST00000167226.1	antisense	n.-4174C>T
41.49	chr10	128791095	812B	T	A	ATG	missense_variant	MODERATE	Mmp19	ENSMUSG00000025355	transcript	ENSMUST00000026411.6	protein_coding	c.41T>A	p.M14K	143/3410	41/1584	14/527
35.15	chr10	129321890	812B	C	A	ACA	missense_variant	MODERATE	Olfr780	ENSMUSG00000049573	transcript	ENSMUST00000063168.2	protein_coding	c.266C>A	p.T89K	322/1025	266/939	89/312
53.85	chr10	129911260	812B	C	T	GCG	downstream_gene_variant	MODIFIER	Olfr816	ENSMUSG00000063715	transcript	ENSMUST00000071605.1	protein_coding	c.*78G>A
18.18	chr10	130179864	812B	A	T	TAA	downstream_gene_variant	MODIFIER	Olfr826	ENSMUSG00000059862	transcript	ENSMUST00000203720.1	protein_coding	c.*73T>A
14.29	chr11	3131984	812B	C	A	CCA	3_prime_UTR_variant	MODIFIER	Sfi1	ENSMUSG00000023764	transcript	ENSMUST00000081318.12	protein_coding	c.*43G>T
45.27	chr11	3135671	812B	C	T	GCC	missense_variant	MODERATE	Sfi1	ENSMUSG00000023764	transcript	ENSMUST00000081318.12	protein_coding	c.2653G>A	p.A885T	2794/3969	2653/3651	885/1216
55.56	chr11	3233955	812B	C	T	TCT	upstream_gene_variant	MODIFIER	Eif4enif1	ENSMUSG00000020454	transcript	ENSMUST00000127950.7	retained_intron	n.-264C>T
16.67	chr11	3235484	812B	G	A	CGC	upstream_gene_variant	MODIFIER	Eif4enif1	ENSMUSG00000020454	transcript	ENSMUST00000147534.1	retained_intron	n.-61G>A
12.5	chr11	3254738	812B	C	G	ACC	upstream_gene_variant	MODIFIER	Drg1	ENSMUSG00000020457	transcript	ENSMUST00000139430.1	retained_intron	n.-1879G>C
18.18	chr11	3498143	812B	A	T	CAC	downstream_gene_variant	MODIFIER	Pla2g3	ENSMUSG00000034579	transcript	ENSMUST00000064265.12	protein_coding	c.*4960A>T
25	chr11	3937850	812B	G	T	TGC	3_prime_UTR_variant	MODIFIER	4930556J24Rik	ENSMUSG00000034493	transcript	ENSMUST00000042344.1	protein_coding	c.*94C>A
20	chr11	4069143	812B	T	A	CTA	upstream_gene_variant	MODIFIER	Sec14l3	ENSMUSG00000054986	transcript	ENSMUST00000126396.1	processed_transcript	n.-2266T>A
5.13	chr11	4215176	812B	G	A	CGG	3_prime_UTR_variant	MODIFIER	Tbc1d10a	ENSMUSG00000034412	transcript	ENSMUST00000041042.12	protein_coding	c.*23G>A
25	chr11	4408483	812B	T	C	CTG	intron_variant	MODIFIER	Hormad2	ENSMUSG00000020419	transcript	ENSMUST00000020689.9	nonsense_mediated_decay	c.*739+107A>G
16.67	chr11	4722289	812B	C	T	CCC	intron_variant	MODIFIER	Zmat5	ENSMUSG00000009076	transcript	ENSMUST00000009220.4	protein_coding	c.-27-69C>T
30	chr11	4789577	812B	G	T	TGA	upstream_gene_variant	MODIFIER	Nf2	ENSMUSG00000009073	transcript	ENSMUST00000141342.2	retained_intron	n.-4470C>A
25	chr11	4893304	812B	C	T	TCA	3_prime_UTR_variant	MODIFIER	Nipsnap1	ENSMUSG00000034285	transcript	ENSMUST00000038570.8	protein_coding	c.*120C>T
25	chr11	5087847	812B	A	T	TAC	upstream_gene_variant	MODIFIER	Ewsr1	ENSMUSG00000009079	transcript	ENSMUST00000144238.1	processed_transcript	n.-1811T>A
25	chr11	5199814	812B	G	T	TGT	intron_variant	MODIFIER	Kremen1	ENSMUSG00000020393	transcript	ENSMUST00000020662.14	protein_coding	c.959-103C>A
8	chr11	5238329	812B	G	C	AGT	intron_variant	MODIFIER	Kremen1	ENSMUSG00000020393	transcript	ENSMUST00000020662.14	protein_coding	c.346+82C>G
18.18	chr11	5283229	812B	C	T	GCA	intron_variant	MODIFIER	Znrf3	ENSMUSG00000041961	transcript	ENSMUST00000172492.7	protein_coding	c.718+109G>A
5.88	chr11	5522057	812B	A	G	TAT	intron_variant	MODIFIER	Xbp1	ENSMUSG00000020484	transcript	ENSMUST00000063084.15	protein_coding	c.303+38A>G
6.25	chr11	8479458	812B	G	T	GGA	intron_variant	MODIFIER	Tns3	ENSMUSG00000020422	transcript	ENSMUST00000020695.12	protein_coding	c.2430+47C>A
12.5	chr11	8492029	812B	A	G	CAG	intron_variant	MODIFIER	Tns3	ENSMUSG00000020422	transcript	ENSMUST00000020695.12	protein_coding	c.2269+64T>C
18.18	chr11	8545141	812B	C	T	CCT	downstream_gene_variant	MODIFIER	Tns3	ENSMUSG00000020422	transcript	ENSMUST00000134823.1	processed_transcript	n.*552G>A
5.41	chr11	8545180	812B	G	A	CGC	downstream_gene_variant	MODIFIER	Tns3	ENSMUSG00000020422	transcript	ENSMUST00000134823.1	processed_transcript	n.*513C>T
16.67	chr11	8881279	812B	G	T	TGC	downstream_gene_variant	MODIFIER	Gm11991	ENSMUSG00000082095	transcript	ENSMUST00000119652.1	processed_pseudogene	n.*2944C>A
20	chr11	8908775	812B	A	G	GAG	intron_variant	MODIFIER	Pkd1l1	ENSMUSG00000046634	transcript	ENSMUST00000154153.7	protein_coding	c.3157-50T>C
37.5	chr11	10441679	812B	G	A	AGG	intergenic_region	MODIFIER	Gm11997-Vwc2	ENSMUSG00000084045-ENSMUSG00000050830	intergenic_region	ENSMUSG00000084045-ENSMUSG00000050830		n.10441679G>A
6.45	chr11	11753944	812B	G	T	AGG	intron_variant	MODIFIER	Ikzf1	ENSMUSG00000018654	transcript	ENSMUST00000076700.10	protein_coding	c.422-63G>T
13.64	chr11	11761159	812B	A	T	CAG	intron_variant	MODIFIER	Ikzf1	ENSMUSG00000018654	transcript	ENSMUST00000076700.10	protein_coding	c.713-60A>T
5.41	chr11	11815205	812B	G	C	AGC	splice_region_variant&intron_variant	LOW	Ddc	ENSMUSG00000020182	transcript	ENSMUST00000178704.7	protein_coding	c.*17+6C>G
22.22	chr11	11938297	812B	C	T	TCA	intron_variant	MODIFIER	Grb10	ENSMUSG00000020176	transcript	ENSMUST00000093321.11	protein_coding	c.1278+113G>A
20	chr11	20223273	812B	G	A	TGA	downstream_gene_variant	MODIFIER	Cep68	ENSMUSG00000044066	transcript	ENSMUST00000050611.13	protein_coding	c.*7155C>T
20	chr11	21636660	812B	G	A	TGC	intron_variant	MODIFIER	Wdpcp	ENSMUSG00000020319	transcript	ENSMUST00000020568.9	protein_coding	c.-24-15566G>A
12.5	chr11	22981998	812B	G	T	CGC	upstream_gene_variant	MODIFIER	Commd1	ENSMUSG00000051355	transcript	ENSMUST00000057843.11	protein_coding	c.-3543C>A
33.16	chr11	22990873	812B	G	A	CGG	synonymous_variant	LOW	Cct4	ENSMUSG00000007739	transcript	ENSMUST00000173867.7	protein_coding	c.120G>A	p.A40A	355/2484	120/1620	40/539
20	chr11	23890125	812B	G	A	GGG	upstream_gene_variant	MODIFIER	Gm12061	ENSMUSG00000084769	transcript	ENSMUST00000151881.1	antisense	n.-4435G>A
10	chr11	23894900	812B	G	A	GGG	upstream_gene_variant	MODIFIER	Papolg	ENSMUSG00000020273	transcript	ENSMUST00000150711.1	processed_transcript	n.-2996C>T
20	chr11	29133022	812B	A	T	TAA	intron_variant	MODIFIER	Pnpt1	ENSMUSG00000020464	transcript	ENSMUST00000020756.8	protein_coding	c.222+117A>T
37.5	chr11	29153116	812B	T	C	TTT	intron_variant	MODIFIER	Pnpt1	ENSMUSG00000020464	transcript	ENSMUST00000020756.8	protein_coding	c.1496-116T>C
9.52	chr11	29155618	812B	A	T	CAA	intron_variant	MODIFIER	Pnpt1	ENSMUSG00000020464	transcript	ENSMUST00000020756.8	protein_coding	c.1823-97A>T
22.22	chr11	29159221	812B	C	T	CCA	intron_variant	MODIFIER	Pnpt1	ENSMUSG00000020464	transcript	ENSMUST00000020756.8	protein_coding	c.2070-104C>T
25	chr11	29804958	812B	G	A	AGG	upstream_gene_variant	MODIFIER	Eml6	ENSMUSG00000044072	transcript	ENSMUST00000169980.1	retained_intron	n.-1859C>T
22.22	chr11	30792112	812B	G	A	GGT	intron_variant	MODIFIER	Psme4	ENSMUSG00000040850	transcript	ENSMUST00000041231.13	protein_coding	c.500+74G>A
27.27	chr11	30885336	812B	A	T	GAG	upstream_gene_variant	MODIFIER	Gpr75	ENSMUSG00000043999	transcript	ENSMUST00000109430.1	protein_coding	c.-5761A>T
5	chr11	32455642	812B	C	T	TCG	intron_variant	MODIFIER	Ubtd2	ENSMUSG00000044949	transcript	ENSMUST00000051053.4	protein_coding	c.70+96C>T
5.13	chr11	33160264	812B	C	G	ACC	upstream_gene_variant	MODIFIER	Npm1	ENSMUSG00000057113	transcript	ENSMUST00000146759.1	processed_transcript	n.-2987G>C
42.72	chr11	33161186	812B	C	T	ACG	missense_variant	MODERATE	Npm1	ENSMUSG00000057113	transcript	ENSMUST00000075641.9	protein_coding	c.178G>A	p.V60I	405/1633	178/879	60/292
9.17	chr11	33162922	812B	C	T	CCG	missense_variant&splice_region_variant	MODERATE	Npm1	ENSMUSG00000057113	transcript	ENSMUST00000075641.9	protein_coding	c.58G>A	p.G20S	285/1633	58/879	20/292
11.76	chr11	33163069	812B	C	T	ACG	5_prime_UTR_premature_start_codon_gain_variant	LOW	Npm1	ENSMUSG00000057113	transcript	ENSMUST00000075641.9	protein_coding	c.-90G>A
13.64	chr11	33573208	812B	A	T	GAC	intron_variant	MODIFIER	Gabrp	ENSMUSG00000020159	transcript	ENSMUST00000020366.7	protein_coding	c.53+110T>A
5	chr11	33624044	812B	C	T	CCA	3_prime_UTR_variant	MODIFIER	D130052B06Rik	ENSMUSG00000073052	transcript	ENSMUST00000101371.2	protein_coding	c.*31C>T
13.33	chr11	33651428	812B	A	G	AAG	intron_variant	MODIFIER	Kcnip1	ENSMUSG00000053519	transcript	ENSMUST00000109340.8	protein_coding	c.94+112T>C
16.67	chr11	35844063	812B	C	T	CCC	intron_variant	MODIFIER	Wwc1	ENSMUSG00000018849	transcript	ENSMUST00000018993.6	protein_coding	c.2892+92G>A
6.25	chr11	35852136	812B	A	T	GAG	downstream_gene_variant	MODIFIER	Wwc1	ENSMUSG00000018849	transcript	ENSMUST00000131001.1	processed_transcript	n.*59T>A
10.53	chr11	40752074	812B	T	C	TTT	intron_variant	MODIFIER	Ccng1	ENSMUSG00000020326	transcript	ENSMUST00000020576.7	protein_coding	c.515+30A>G
12.5	chr11	41916572	812B	C	T	CCA	intron_variant	MODIFIER	Gabrg2	ENSMUSG00000020436	transcript	ENSMUST00000070735.9	protein_coding	c.920-83G>A
17.95	chr11	43036897	812B	G	C	AGG	3_prime_UTR_variant	MODIFIER	Gm9972	ENSMUSG00000055456	transcript	ENSMUST00000069051.1	protein_coding	c.*61G>C
5.56	chr11	43135600	812B	C	A	TCG	intergenic_region	MODIFIER	Gm12145-Atp10b	ENSMUSG00000085951-ENSMUSG00000055415	intergenic_region	ENSMUSG00000085951-ENSMUSG00000055415		n.43135600C>A
41.67	chr11	43585190	812B	G	C	TGT	upstream_gene_variant	MODIFIER	Gm12150	ENSMUSG00000085239	transcript	ENSMUST00000130874.1	antisense	n.-4074C>G
25	chr11	43776561	812B	G	A	GGC	intron_variant	MODIFIER	Adra1b	ENSMUSG00000050541	transcript	ENSMUST00000067258.8	protein_coding	c.950-102C>T
5.71	chr11	44465325	812B	G	A	TGT	upstream_gene_variant	MODIFIER	Ublcp1	ENSMUSG00000041231	transcript	ENSMUST00000129054.7	processed_transcript	n.-4495C>T
18.18	chr11	46341019	812B	G	T	TGC	upstream_gene_variant	MODIFIER	Gm12167	ENSMUSG00000085853	transcript	ENSMUST00000148132.1	antisense	n.-1268G>T
15.38	chr11	49971290	812B	C	T	GCC	intron_variant	MODIFIER	Rasgef1c	ENSMUSG00000020374	transcript	ENSMUST00000063444.2	protein_coding	c.1093-79C>T
22.22	chr11	50152536	812B	G	A	GGC	downstream_gene_variant	MODIFIER	Tbc1d9b	ENSMUSG00000036644	transcript	ENSMUST00000137852.1	processed_transcript	n.*2330G>A
16.67	chr11	50265520	812B	C	T	GCA	intron_variant	MODIFIER	Gm26542	ENSMUSG00000097887	transcript	ENSMUST00000180443.1	lincRNA	n.372-18896C>T
16.67	chr11	51717597	812B	A	T	AAA	downstream_gene_variant	MODIFIER	Sec24a	ENSMUSG00000036391	transcript	ENSMUST00000109092.7	protein_coding	c.*4153T>A
20	chr11	53266882	812B	A	T	AAG	intron_variant	MODIFIER	Hspa4	ENSMUSG00000020361	transcript	ENSMUST00000020630.7	protein_coding	c.1809+84T>A
5.56	chr11	53284040	812B	C	T	CCT	intron_variant	MODIFIER	Hspa4	ENSMUSG00000020361	transcript	ENSMUST00000020630.7	protein_coding	c.529+60G>A
11.9	chr11	53389843	812B	A	T	TAA	upstream_gene_variant	MODIFIER	Gm25930	ENSMUSG00000064719	transcript	ENSMUST00000082785.1	snRNA	n.-559A>T
5.26	chr11	53392715	812B	T	C	ATT	downstream_gene_variant	MODIFIER	Gm25930	ENSMUSG00000064719	transcript	ENSMUST00000082785.1	snRNA	n.*2207T>C
5.56	chr11	53398190	812B	T	A	TTG	intron_variant	MODIFIER	Aff4	ENSMUSG00000049470	transcript	ENSMUST00000060945.11	protein_coding	c.1212-47T>A
18.18	chr11	53429224	812B	T	G	GTG	upstream_gene_variant	MODIFIER	Gdf9	ENSMUSG00000018238	transcript	ENSMUST00000018382.6	protein_coding	c.-4182T>G
12.82	chr11	53456273	812B	A	G	TAA	3_prime_UTR_variant	MODIFIER	Gm10447	ENSMUSG00000072963	transcript	ENSMUST00000084653.3	protein_coding	c.*20T>C
20	chr11	53567411	812B	A	G	CAG	5_prime_UTR_variant	MODIFIER	Kif3a	ENSMUSG00000018395	transcript	ENSMUST00000057330.14	protein_coding	c.-115A>G
15.38	chr11	53813448	812B	G	C	TGT	intron_variant	MODIFIER	Gm12216	ENSMUSG00000081769	transcript	ENSMUST00000117316.7	protein_coding	c.85+128C>G
5.71	chr11	53865956	812B	C	A	TCA	intron_variant	MODIFIER	Slc22a5	ENSMUSG00000018900	transcript	ENSMUST00000019044.7	protein_coding	c.1587-60G>T
20	chr11	53866462	812B	C	T	CCG	intron_variant	MODIFIER	Slc22a5	ENSMUSG00000018900	transcript	ENSMUST00000019044.7	protein_coding	c.1451-90G>A
5.88	chr11	53874889	812B	C	T	GCC	upstream_gene_variant	MODIFIER	Slc22a5	ENSMUSG00000018900	transcript	ENSMUST00000152084.1	nonsense_mediated_decay	c.-3212G>A
25	chr11	54154267	812B	G	C	GGT	upstream_gene_variant	MODIFIER	Gm12221	ENSMUSG00000036045	transcript	ENSMUST00000125096.1	processed_pseudogene	n.-4659G>C
13.33	chr11	54390669	812B	A	T	GAC	intron_variant	MODIFIER	Meikin	ENSMUSG00000020332	transcript	ENSMUST00000094193.2	protein_coding	c.493+71A>T
37.21	chr11	54406063	812B	A	C	AAT	downstream_gene_variant	MODIFIER	Gm12226	ENSMUSG00000078151	transcript	ENSMUST00000144172.1	processed_pseudogene	n.*4096A>C
33.33	chr11	55159257	812B	T	C	TTT	3_prime_UTR_variant	MODIFIER	Slc36a2	ENSMUSG00000020264	transcript	ENSMUST00000039305.5	protein_coding	c.*87A>G
6.67	chr11	55574476	812B	C	A	CCT	intron_variant	MODIFIER	Glra1	ENSMUSG00000000263	transcript	ENSMUST00000075603.4	protein_coding	c.57-67G>T
14.29	chr11	57809847	812B	G	T	TGC	intron_variant	MODIFIER	Sap30l	ENSMUSG00000020519	transcript	ENSMUST00000020826.5	protein_coding	c.421-95G>T
16.67	chr11	58063703	812B	C	T	GCA	downstream_gene_variant	MODIFIER	Larp1	ENSMUSG00000037331	transcript	ENSMUST00000071487.12	protein_coding	c.*4938C>T
5.26	chr11	58168334	812B	G	A	CGC	synonymous_variant	LOW	Gemin5	ENSMUSG00000037275	transcript	ENSMUST00000172035.7	protein_coding	c.120C>T	p.R40R	206/6213	120/4512	40/1503
20	chr11	58168511	812B	C	G	GCG	5_prime_UTR_variant	MODIFIER	Gemin5	ENSMUSG00000037275	transcript	ENSMUST00000172035.7	protein_coding	c.-58G>C
22.22	chr11	58425567	812B	G	T	GGA	intron_variant	MODIFIER	1810065E05Rik	ENSMUSG00000013653	transcript	ENSMUST00000013797.2	protein_coding	c.470-98G>T
11.11	chr11	58757559	812B	G	C	AGT	upstream_gene_variant	MODIFIER	Olfr316	ENSMUSG00000107677	transcript	ENSMUST00000203731.1	protein_coding	c.-108G>C
18.18	chr11	58994647	812B	C	G	GCG	downstream_gene_variant	MODIFIER	Trim11	ENSMUSG00000020455	transcript	ENSMUST00000108810.9	protein_coding	c.*3913C>G
18.18	chr11	59010634	812B	C	T	GCT	downstream_gene_variant	MODIFIER	Obscn	ENSMUSG00000061462	transcript	ENSMUST00000127937.1	protein_coding	c.*3140G>A
18.18	chr11	59041523	812B	C	T	TCC	intron_variant	MODIFIER	Obscn	ENSMUSG00000061462	transcript	ENSMUST00000047441.13	protein_coding	c.14815+42G>A
30.77	chr11	59079495	812B	A	T	CAC	intron_variant	MODIFIER	Obscn	ENSMUSG00000061462	transcript	ENSMUST00000047441.13	protein_coding	c.7222+62T>A
16.67	chr11	59191928	812B	C	T	CCT	5_prime_UTR_variant	MODIFIER	Guk1	ENSMUSG00000020444	transcript	ENSMUST00000170202.8	protein_coding	c.-117G>A
11.76	chr11	59306890	812B	G	A	TGC	upstream_gene_variant	MODIFIER	Wnt9a	ENSMUSG00000000126	transcript	ENSMUST00000108783.3	protein_coding	c.-83G>A
16.67	chr11	60205102	812B	G	A	GGG	upstream_gene_variant	MODIFIER	Srebf1	ENSMUSG00000020538	transcript	ENSMUST00000129869.7	processed_transcript	n.-2887C>T
25	chr11	60241148	812B	A	C	TAT	3_prime_UTR_variant	MODIFIER	Tom1l2	ENSMUSG00000000538	transcript	ENSMUST00000064019.14	protein_coding	c.*123T>G
20	chr11	60376000	812B	C	T	CCT	3_prime_UTR_variant	MODIFIER	Lrrc48	ENSMUSG00000056598	transcript	ENSMUST00000094140.8	protein_coding	c.*81C>T
14.29	chr11	60432250	812B	C	T	CCT	intron_variant	MODIFIER	Gid4	ENSMUSG00000018415	transcript	ENSMUST00000070681.6	protein_coding	c.250-83C>T
6.45	chr11	60483889	812B	C	A	CCA	intron_variant	MODIFIER	Myo15	ENSMUSG00000042678	transcript	ENSMUST00000126522.3	protein_coding	c.483+83C>A
18.18	chr11	60487542	812B	T	C	ATA	intron_variant	MODIFIER	Myo15	ENSMUSG00000042678	transcript	ENSMUST00000126522.3	protein_coding	c.651+118T>C
5.41	chr11	60491589	812B	C	T	TCC	intron_variant	MODIFIER	Myo15	ENSMUSG00000042678	transcript	ENSMUST00000126522.3	protein_coding	c.1042-59C>T
9.09	chr11	60905929	812B	T	C	GTT	3_prime_UTR_variant	MODIFIER	Natd1	ENSMUSG00000018931	transcript	ENSMUST00000019075.3	protein_coding	c.*76A>G
20	chr11	60942198	812B	C	T	TCA	downstream_gene_variant	MODIFIER	Map2k3	ENSMUSG00000018932	transcript	ENSMUST00000137739.1	retained_intron	n.*82C>T
6.45	chr11	60945643	812B	A	G	CAT	downstream_gene_variant	MODIFIER	Map2k3	ENSMUSG00000018932	transcript	ENSMUST00000137739.1	retained_intron	n.*3527A>G
16.67	chr11	61069035	812B	G	A	GGA	intron_variant	MODIFIER	Kcnj12	ENSMUSG00000042529	transcript	ENSMUST00000041944.8	protein_coding	c.251-93G>A
14.29	chr11	61258655	812B	G	T	AGA	intron_variant	MODIFIER	Aldh3a2	ENSMUSG00000010025	transcript	ENSMUST00000066277.9	protein_coding	c.798+86C>A
16.67	chr11	61489029	812B	C	T	CCT	3_prime_UTR_variant	MODIFIER	Mapk7	ENSMUSG00000001034	transcript	ENSMUST00000079080.12	protein_coding	c.*88G>A
6.25	chr11	62267432	812B	T	G	GTG	3_prime_UTR_variant	MODIFIER	Zswim7	ENSMUSG00000014243	transcript	ENSMUST00000072916.4	protein_coding	c.*22A>C
73.08	chr11	62285750	812B	T	C	TTT	upstream_gene_variant	MODIFIER	Zswim7	ENSMUSG00000014243	transcript	ENSMUST00000072916.4	protein_coding	c.-4418A>G
18.18	chr11	62349279	812B	C	T	CCA	upstream_gene_variant	MODIFIER	Ncor1	ENSMUSG00000018501	transcript	ENSMUST00000161432.1	retained_intron	n.-4378G>A
16.67	chr11	62538197	812B	A	T	AAC	intron_variant	MODIFIER	Cenpv	ENSMUSG00000018509	transcript	ENSMUST00000018653.7	protein_coding	c.350+659T>A
14.81	chr11	62609407	812B	A	T	AAT	downstream_gene_variant	MODIFIER	2410006H16Rik	ENSMUSG00000086841	transcript	ENSMUST00000131787.1	processed_transcript	n.*4600A>T
5	chr11	62705424	812B	G	A	TGT	intron_variant	MODIFIER	Zfp287	ENSMUSG00000005267	transcript	ENSMUST00000150336.7	protein_coding	c.*2+45C>T
33.33	chr11	63633175	812B	A	T	CAC	intergenic_region	MODIFIER	Gm12287-Gm12288	ENSMUSG00000082256-ENSMUSG00000083142	intergenic_region	ENSMUSG00000082256-ENSMUSG00000083142		n.63633175A>T
5	chr11	63964559	812B	A	G	CAG	intron_variant	MODIFIER	Cox10	ENSMUSG00000042148	transcript	ENSMUST00000049091.8	protein_coding	c.926-31T>C
5.06	chr11	64985509	812B	G	C	TGT	5_prime_UTR_premature_start_codon_gain_variant	LOW	Elac2	ENSMUSG00000020549	transcript	ENSMUST00000132308.1	protein_coding	c.-38G>C
5.88	chr11	65013020	812B	G	A	AGT	intron_variant	MODIFIER	Arhgap44	ENSMUSG00000033389	transcript	ENSMUST00000047463.14	protein_coding	c.1524-922C>T
15.38	chr11	65026712	812B	C	T	CCC	intron_variant	MODIFIER	Arhgap44	ENSMUSG00000033389	transcript	ENSMUST00000047463.14	protein_coding	c.1136+92G>A
13.33	chr11	65915300	812B	T	C	GTA	intron_variant	MODIFIER	Dnah9	ENSMUSG00000056752	transcript	ENSMUST00000080665.9	protein_coding	c.10048-76A>G
18.18	chr11	66072660	812B	C	T	CCC	intron_variant	MODIFIER	Dnah9	ENSMUSG00000056752	transcript	ENSMUST00000080665.9	protein_coding	c.5385+81G>A
15.38	chr11	66147498	812B	A	T	CAA	intron_variant	MODIFIER	Dnah9	ENSMUSG00000056752	transcript	ENSMUST00000108691.1	protein_coding	c.305-94T>A
15.38	chr11	67283131	812B	C	T	TCC	downstream_gene_variant	MODIFIER	Myh8	ENSMUSG00000055775	transcript	ENSMUST00000108685.8	protein_coding	c.*2628C>T
5.71	chr11	67887687	812B	A	C	AAA	intron_variant	MODIFIER	Usp43	ENSMUSG00000020905	transcript	ENSMUST00000021288.9	protein_coding	c.1353+63T>G
11.76	chr11	67897438	812B	C	A	TCA	intron_variant	MODIFIER	Usp43	ENSMUSG00000020905	transcript	ENSMUST00000021288.9	protein_coding	c.834-82G>T
30.77	chr11	67913662	812B	A	T	GAC	intron_variant	MODIFIER	Usp43	ENSMUSG00000020905	transcript	ENSMUST00000021288.9	protein_coding	c.636+92T>A
15.38	chr11	68543491	812B	G	A	AGG	intron_variant	MODIFIER	Pik3r6	ENSMUSG00000046207	transcript	ENSMUST00000060441.6	protein_coding	c.1636-107G>A
25	chr11	68587532	812B	A	T	GAG	upstream_gene_variant	MODIFIER	Ccdc42os	ENSMUSG00000085937	transcript	ENSMUST00000148019.1	antisense	n.-575T>A
15.38	chr11	68752130	812B	G	T	TGT	intron_variant	MODIFIER	Myh10	ENSMUSG00000020900	transcript	ENSMUST00000092984.5	protein_coding	c.837+96G>T
100	chr11	68759668	812B	A	C	CAG	intron_variant	MODIFIER	Myh10	ENSMUSG00000020900	transcript	ENSMUST00000092984.5	protein_coding	c.838-78A>C
7.41	chr11	68772057	812B	T	A	TTT	downstream_gene_variant	MODIFIER	Myh10	ENSMUSG00000020900	transcript	ENSMUST00000155765.1	retained_intron	n.*2414T>A
100	chr11	68790601	812B	T	A	ATT	downstream_gene_variant	MODIFIER	Myh10	ENSMUSG00000020900	transcript	ENSMUST00000145408.1	processed_transcript	n.*362T>A
25	chr11	68953745	812B	C	A	CCC	upstream_gene_variant	MODIFIER	Arhgef15	ENSMUSG00000052921	transcript	ENSMUST00000108670.1	retained_intron	n.-1571G>T
100	chr11	69090604	812B	C	T	TCC	3_prime_UTR_variant	MODIFIER	Vamp2	ENSMUSG00000020894	transcript	ENSMUST00000117780.1	protein_coding	c.*419C>T
80	chr11	69185066	812B	C	A	ACA	3_prime_UTR_variant	MODIFIER	Alox8	ENSMUSG00000020891	transcript	ENSMUST00000021262.9	protein_coding	c.*24G>T
100	chr11	69228326	812B	A	T	CAC	intron_variant	MODIFIER	Gucy2e	ENSMUSG00000020890	transcript	ENSMUST00000155457.1	processed_transcript	n.2051+36T>A
33.33	chr11	69228328	812B	A	T	CAC	intron_variant	MODIFIER	Gucy2e	ENSMUSG00000020890	transcript	ENSMUST00000155457.1	processed_transcript	n.2051+34T>A
14.29	chr11	69231724	812B	C	T	ACG	intron_variant	MODIFIER	Gucy2e	ENSMUSG00000020890	transcript	ENSMUST00000155457.1	processed_transcript	n.1662-91G>A
21.43	chr11	69345372	812B	A	T	GAG	downstream_gene_variant	MODIFIER	Chd3os	ENSMUSG00000043419	transcript	ENSMUST00000129321.1	protein_coding	c.*4158A>T
5.13	chr11	69348648	812B	C	T	CCC	upstream_gene_variant	MODIFIER	Chd3	ENSMUSG00000018474	transcript	ENSMUST00000135909.7	retained_intron	n.-2629G>A
66.67	chr11	69353621	812B	T	C	TTT	upstream_gene_variant	MODIFIER	Gm22442	ENSMUSG00000087881	transcript	ENSMUST00000157256.1	scaRNA	n.-2960A>G
21.43	chr11	69464869	812B	G	T	CGG	intron_variant	MODIFIER	Dnah2	ENSMUSG00000005237	transcript	ENSMUST00000108659.1	protein_coding	c.6708+51C>A
11.11	chr11	69557558	812B	C	T	TCT	downstream_gene_variant	MODIFIER	Wrap53	ENSMUSG00000041346	transcript	ENSMUST00000048139.11	protein_coding	c.*4221G>A
14.29	chr11	69589793	812B	G	A	TGC	synonymous_variant	LOW	Trp53	ENSMUSG00000059552	transcript	ENSMUST00000108658.9	protein_coding	c.915G>A	p.L305L	1072/1771	915/1173	305/390
16.67	chr11	69664588	812B	G	A	AGG	upstream_gene_variant	MODIFIER	Mpdu1	ENSMUSG00000018761	transcript	ENSMUST00000018905.11	protein_coding	c.-2017C>T
36.36	chr11	69673929	812B	G	C	TGT	upstream_gene_variant	MODIFIER	Eif4a1	ENSMUSG00000059796	transcript	ENSMUST00000163666.2	protein_coding	c.-1628C>G
5.71	chr11	69674439	812B	A	T	TAC	upstream_gene_variant	MODIFIER	Eif4a1	ENSMUSG00000059796	transcript	ENSMUST00000163666.2	protein_coding	c.-2138T>A
75	chr11	69695268	812B	G	A	AGT	downstream_gene_variant	MODIFIER	Tnfsf13os	ENSMUSG00000085890	transcript	ENSMUST00000140371.7	antisense	n.*4127G>A
100	chr11	69811032	812B	C	T	GCC	3_prime_UTR_variant	MODIFIER	RP23-422L16.28	ENSMUSG00000109737	transcript	ENSMUST00000210714.1	protein_coding	c.*85G>A
7.14	chr11	69821717	812B	A	T	AAC	upstream_gene_variant	MODIFIER	4933402P03Rik	ENSMUSG00000044084	transcript	ENSMUST00000056941.2	protein_coding	c.-3320T>A
100	chr11	69901806	812B	C	G	GCC	upstream_gene_variant	MODIFIER	2810408A11Rik	ENSMUSG00000018570	transcript	ENSMUST00000102580.9	protein_coding	c.-1055G>C
13.33	chr11	69909160	812B	T	C	GTT	upstream_gene_variant	MODIFIER	Gps2	ENSMUSG00000023170	transcript	ENSMUST00000116358.7	protein_coding	c.-5180T>C
100	chr11	69914247	812B	C	G	TCT	5_prime_UTR_variant	MODIFIER	Gps2	ENSMUSG00000023170	transcript	ENSMUST00000057884.5	protein_coding	c.-93C>G
22.22	chr11	69969278	812B	G	T	TGG	3_prime_UTR_variant	MODIFIER	Elp5	ENSMUSG00000018565	transcript	ENSMUST00000127437.7	nonsense_mediated_decay	c.*489C>A
11.11	chr11	69974997	812B	A	T	CAG	downstream_gene_variant	MODIFIER	Elp5	ENSMUSG00000018565	transcript	ENSMUST00000147437.2	protein_coding	c.*106T>A
5.26	chr11	70097116	812B	A	T	CAG	upstream_gene_variant	MODIFIER	Asgr2	ENSMUSG00000040963	transcript	ENSMUST00000179757.1	retained_intron	n.-576A>T
20	chr11	70254691	812B	C	T	ACC	intron_variant	MODIFIER	Alox12	ENSMUSG00000000320	transcript	ENSMUST00000000329.8	protein_coding	c.136-81G>A
15.38	chr11	70552373	812B	T	C	ATC	upstream_gene_variant	MODIFIER	Pld2	ENSMUSG00000020828	transcript	ENSMUST00000146248.1	retained_intron	n.-3430T>C
5.41	chr11	70553511	812B	G	A	AGG	upstream_gene_variant	MODIFIER	Pld2	ENSMUSG00000020828	transcript	ENSMUST00000146248.1	retained_intron	n.-2292G>A
80	chr11	70554519	812B	C	A	CCC	upstream_gene_variant	MODIFIER	Pld2	ENSMUSG00000020828	transcript	ENSMUST00000146248.1	retained_intron	n.-1284C>A
22.22	chr11	70609822	812B	T	A	CTG	upstream_gene_variant	MODIFIER	Mink1	ENSMUSG00000020827	transcript	ENSMUST00000132208.1	retained_intron	n.-229T>A
66.67	chr11	70650823	812B	C	T	TCG	stop_gained	HIGH	Rnf167	ENSMUSG00000040746	transcript	ENSMUST00000037534.7	protein_coding	c.730C>T	p.R244*	1312/1833	730/1044	244/347
11.76	chr11	70925697	812B	T	A	TTG	intron_variant	MODIFIER	Rabep1	ENSMUSG00000020817	transcript	ENSMUST00000108533.9	protein_coding	c.1885-75T>A
20	chr11	70944405	812B	A	T	AAC	downstream_gene_variant	MODIFIER	Rabep1	ENSMUSG00000020817	transcript	ENSMUST00000108533.9	protein_coding	c.*3922A>T
18.18	chr11	70974815	812B	G	T	AGC	upstream_gene_variant	MODIFIER	Nup88	ENSMUSG00000040667	transcript	ENSMUST00000035283.10	protein_coding	c.-4864C>A
100	chr11	70978613	812B	A	C	CAC	downstream_gene_variant	MODIFIER	Rpain	ENSMUSG00000018449	transcript	ENSMUST00000018593.9	protein_coding	c.*926A>C
40	chr11	71107846	812B	C	A	ACC	intron_variant	MODIFIER	Nlrp1a	ENSMUSG00000069830	transcript	ENSMUST00000048514.10	protein_coding	c.2612-86G>T
5.56	chr11	71169881	812B	A	G	AAA	intron_variant	MODIFIER	Nlrp1b	ENSMUSG00000070390	transcript	ENSMUST00000108515.8	protein_coding	c.2169-60T>C
100	chr11	71181916	812B	A	C	CAT	missense_variant	MODERATE	Nlrp1b	ENSMUSG00000070390	transcript	ENSMUST00000108515.8	protein_coding	c.1100T>G	p.M367R	1258/4131	1100/3534	367/1177
58.33	chr11	71182709	812B	A	G	TAC	missense_variant	MODERATE	Nlrp1b	ENSMUSG00000070390	transcript	ENSMUST00000108515.8	protein_coding	c.307T>C	p.Y103H	465/4131	307/3534	103/1177
27.27	chr11	71217893	812B	C	T	GCT	missense_variant	MODERATE	Nlrp1b	ENSMUSG00000070390	transcript	ENSMUST00000136493.7	nonsense_mediated_decay	c.781G>A	p.A261T	976/4319	781/2022	261/673
6.06	chr11	71217920	812B	G	A	AGG	missense_variant	MODERATE	Nlrp1b	ENSMUSG00000070390	transcript	ENSMUST00000136493.7	nonsense_mediated_decay	c.754C>T	p.L252F	949/4319	754/2022	252/673
6.25	chr11	71783484	812B	G	A	AGG	intron_variant	MODIFIER	Wscd1	ENSMUSG00000020811	transcript	ENSMUST00000021168.13	protein_coding	c.1000+67G>A
13.33	chr11	71784175	812B	A	T	CAG	intron_variant	MODIFIER	Wscd1	ENSMUSG00000020811	transcript	ENSMUST00000021168.13	protein_coding	c.1001-94A>T
18.18	chr11	72031020	812B	C	T	CCC	intron_variant	MODIFIER	Aipl1	ENSMUSG00000040554	transcript	ENSMUST00000048207.9	protein_coding	c.465+397G>A
100	chr11	72195717	812B	T	A	GTA	missense_variant	MODERATE	4933427D14Rik	ENSMUSG00000020807	transcript	ENSMUST00000108505.1	protein_coding	c.867A>T	p.L289F	1153/1495	867/930	289/309
6	chr11	72195765	812B	T	C	TTC	synonymous_variant	LOW	4933427D14Rik	ENSMUSG00000020807	transcript	ENSMUST00000108505.1	protein_coding	c.819A>G	p.G273G	1105/1495	819/930	273/309
6.25	chr11	72214283	812B	C	T	GCG	upstream_gene_variant	MODIFIER	4930563E22Rik	ENSMUSG00000053574	transcript	ENSMUST00000124762.1	processed_transcript	n.-889C>T
100	chr11	72214314	812B	G	A	TGT	upstream_gene_variant	MODIFIER	4930563E22Rik	ENSMUSG00000053574	transcript	ENSMUST00000124762.1	processed_transcript	n.-858G>A
21.43	chr11	72215599	812B	C	A	ACC	upstream_gene_variant	MODIFIER	Med31	ENSMUSG00000020801	transcript	ENSMUST00000021157.8	protein_coding	c.-611G>T
12.24	chr11	72306713	812B	G	A	AGG	intron_variant	MODIFIER	Xaf1	ENSMUSG00000040483	transcript	ENSMUST00000094041.3	nonsense_mediated_decay	c.*29+61G>A
53.85	chr11	72319060	812B	G	T	TGG	intron_variant	MODIFIER	Fbxo39	ENSMUSG00000070388	transcript	ENSMUST00000108504.1	protein_coding	c.1204-23G>T
20	chr11	72474886	812B	T	C	CTA	intron_variant	MODIFIER	Spns2	ENSMUSG00000040447	transcript	ENSMUST00000045303.9	protein_coding	c.371-116A>G
6.9	chr11	72489404	812B	G	A	GGC	intron_variant	MODIFIER	Spns2	ENSMUSG00000040447	transcript	ENSMUST00000045303.9	protein_coding	c.370+22C>T
18.75	chr11	72489820	812B	G	C	GGG	5_prime_UTR_variant	MODIFIER	Spns2	ENSMUSG00000040447	transcript	ENSMUST00000045303.9	protein_coding	c.-25C>G
100	chr11	72677640	812B	G	A	TGT	intron_variant	MODIFIER	Ube2g1	ENSMUSG00000020794	transcript	ENSMUST00000021148.12	protein_coding	c.248-65G>A
37.5	chr11	72689895	812B	G	T	CGC	upstream_gene_variant	MODIFIER	Ankfy1	ENSMUSG00000020790	transcript	ENSMUST00000155998.1	protein_coding	c.-130G>T
18.18	chr11	72859494	812B	T	C	CTG	intron_variant	MODIFIER	Zzef1	ENSMUSG00000055670	transcript	ENSMUST00000069395.6	protein_coding	c.2715-88T>C
30	chr11	73117964	812B	G	C	AGT	intron_variant	MODIFIER	Itgae	ENSMUSG00000005947	transcript	ENSMUST00000006101.3	protein_coding	c.1358-88G>C
100	chr11	73118254	812B	A	C	GAC	intron_variant	MODIFIER	Itgae	ENSMUSG00000005947	transcript	ENSMUST00000006101.3	protein_coding	c.1503+57A>C
16.67	chr11	73198520	812B	A	T	GAT	upstream_gene_variant	MODIFIER	Shpk	ENSMUSG00000005951	transcript	ENSMUST00000006105.6	protein_coding	c.-999A>T
100	chr11	73295106	812B	T	G	GTA	intron_variant	MODIFIER	Trpv3	ENSMUSG00000043029	transcript	ENSMUST00000049676.2	protein_coding	c.1811-89T>G
5.13	chr11	73331078	812B	T	C	TTC	upstream_gene_variant	MODIFIER	Aspa	ENSMUSG00000020774	transcript	ENSMUST00000134079.1	protein_coding	c.-6591A>G
36.36	chr11	73335894	812B	A	T	CAA	intron_variant	MODIFIER	Spata22	ENSMUSG00000069825	transcript	ENSMUST00000092926.10	protein_coding	c.173-116A>T
5.71	chr11	73589775	812B	C	T	TCA	upstream_gene_variant	MODIFIER	Olfr385	ENSMUSG00000095095	transcript	ENSMUST00000071553.1	protein_coding	c.-39G>A
50	chr11	73712511	812B	C	T	ACA	3_prime_UTR_variant	MODIFIER	Zfp735	ENSMUSG00000060630	transcript	ENSMUST00000080407.5	protein_coding	c.*75C>T
10.53	chr11	73888407	812B	T	C	TTC	upstream_gene_variant	MODIFIER	Olfr394	ENSMUSG00000056921	transcript	ENSMUST00000071478.1	protein_coding	c.-37A>G
100	chr11	74690305	812B	T	A	TTA	intron_variant	MODIFIER	Pafah1b1	ENSMUSG00000020745	transcript	ENSMUST00000021091.14	protein_coding	c.118-21A>T
15.38	chr11	74690690	812B	G	A	GGG	intron_variant	MODIFIER	Pafah1b1	ENSMUSG00000020745	transcript	ENSMUST00000021091.14	protein_coding	c.33-80C>T
45.45	chr11	74792402	812B	T	G	TTT	intron_variant	MODIFIER	Mettl16	ENSMUSG00000010554	transcript	ENSMUST00000010698.12	protein_coding	c.585+84T>G
7.41	chr11	75264680	812B	C	A	CCA	intron_variant	MODIFIER	Rtn4rl1	ENSMUSG00000045287	transcript	ENSMUST00000102514.3	protein_coding	c.14-77C>A
100	chr11	75312247	812B	T	C	GTT	downstream_gene_variant	MODIFIER	Rpa1	ENSMUSG00000000751	transcript	ENSMUST00000154894.1	retained_intron	n.*3793A>G
20	chr11	75511688	812B	C	T	ACG	upstream_gene_variant	MODIFIER	Scarf1	ENSMUSG00000038188	transcript	ENSMUST00000042808.12	protein_coding	c.-1890C>T
16.67	chr11	75669680	812B	C	T	TCA	upstream_gene_variant	MODIFIER	Myo1c	ENSMUSG00000017774	transcript	ENSMUST00000155027.1	retained_intron	n.-596C>T
100	chr11	75795922	812B	C	G	GCC	5_prime_UTR_variant	MODIFIER	Doc2b	ENSMUSG00000020848	transcript	ENSMUST00000021209.7	protein_coding	c.-29G>C
5.13	chr11	76021864	812B	A	G	GAC	3_prime_UTR_variant	MODIFIER	Fam101b	ENSMUSG00000020846	transcript	ENSMUST00000021207.6	protein_coding	c.*46T>C
16.67	chr11	76076937	812B	A	T	GAT	intron_variant	MODIFIER	Vps53	ENSMUSG00000017288	transcript	ENSMUST00000056601.10	protein_coding	c.1787+103T>A
33.33	chr11	76409929	812B	G	A	TGT	downstream_gene_variant	MODIFIER	Timm22	ENSMUSG00000020843	transcript	ENSMUST00000164102.1	nonsense_mediated_decay	c.*2452G>A
100	chr11	77023337	812B	C	A	ACA	downstream_gene_variant	MODIFIER	Slc6a4	ENSMUSG00000020838	transcript	ENSMUST00000137819.1	retained_intron	n.*991C>A
22.22	chr11	77327572	812B	G	T	TGG	intron_variant	MODIFIER	Ssh2	ENSMUSG00000037926	transcript	ENSMUST00000037912.11	protein_coding	c.107+76G>T
14.29	chr11	78017993	812B	C	T	CCA	intron_variant	MODIFIER	Phf12	ENSMUSG00000037791	transcript	ENSMUST00000049167.13	protein_coding	c.970-72C>T
14.29	chr11	78245896	812B	C	T	CCA	5_prime_UTR_variant	MODIFIER	Supt6	ENSMUSG00000002052	transcript	ENSMUST00000002121.4	protein_coding	c.-379G>A
16.67	chr11	78265076	812B	C	G	GCC	upstream_gene_variant	MODIFIER	2610507B11Rik	ENSMUSG00000010277	transcript	ENSMUST00000136184.1	retained_intron	n.-1057C>G
12.5	chr11	78293709	812B	A	C	TAG	3_prime_UTR_variant	MODIFIER	BC030499	ENSMUSG00000037593	transcript	ENSMUST00000046361.4	protein_coding	c.*44A>C
6.06	chr11	78293710	812B	G	C	AGG	3_prime_UTR_variant	MODIFIER	BC030499	ENSMUSG00000037593	transcript	ENSMUST00000046361.4	protein_coding	c.*45G>C
14.29	chr11	78502008	812B	G	C	TGT	upstream_gene_variant	MODIFIER	Sarm1	ENSMUSG00000050132	transcript	ENSMUST00000108287.9	protein_coding	c.-4550C>G
45.45	chr11	78971214	812B	C	T	CCA	upstream_gene_variant	MODIFIER	Lgals9	ENSMUSG00000001123	transcript	ENSMUST00000140073.1	retained_intron	n.-884G>A
15.38	chr11	79033136	812B	T	C	CTC	downstream_gene_variant	MODIFIER	Gm11201	ENSMUSG00000085941	transcript	ENSMUST00000143473.1	antisense	n.*2079T>C
5.88	chr11	79047234	812B	G	A	GGA	intron_variant	MODIFIER	Ksr1	ENSMUSG00000018334	transcript	ENSMUST00000141409.7	protein_coding	c.268+63C>T
13.33	chr11	79240226	812B	T	C	TTG	3_prime_UTR_variant	MODIFIER	Wsb1	ENSMUSG00000017677	transcript	ENSMUST00000017821.11	protein_coding	c.*77A>G
5.08	chr11	79241569	812B	A	T	AAC	downstream_gene_variant	MODIFIER	Wsb1	ENSMUSG00000017677	transcript	ENSMUST00000137890.1	retained_intron	n.*2539T>A
12.5	chr11	79254517	812B	G	A	CGC	5_prime_UTR_variant	MODIFIER	Wsb1	ENSMUSG00000017677	transcript	ENSMUST00000017821.11	protein_coding	c.-125C>T
20	chr11	79296714	812B	G	A	AGA	5_prime_UTR_premature_start_codon_gain_variant	LOW	Gm9964	ENSMUSG00000055072	transcript	ENSMUST00000068448.2	protein_coding	c.-95C>T
25	chr11	79436910	812B	G	A	CGA	intron_variant	MODIFIER	Nf1	ENSMUSG00000020716	transcript	ENSMUST00000071325.8	protein_coding	c.1845+97G>A
37.5	chr11	79559319	812B	A	G	TAG	intron_variant	MODIFIER	Nf1	ENSMUSG00000020716	transcript	ENSMUST00000137997.1	protein_coding	c.1416-86A>G
14.29	chr11	80103444	812B	A	G	CAT	intron_variant	MODIFIER	Atad5	ENSMUSG00000017550	transcript	ENSMUST00000017694.6	protein_coding	c.2402+103A>G
5.13	chr11	80106478	812B	G	A	TGT	intron_variant	MODIFIER	Atad5	ENSMUSG00000017550	transcript	ENSMUST00000017694.6	protein_coding	c.2587+40G>A
18.18	chr11	80109255	812B	C	A	ACC	downstream_gene_variant	MODIFIER	Atad5	ENSMUSG00000017550	transcript	ENSMUST00000154168.1	retained_intron	n.*747C>A
23.53	chr11	80223816	812B	C	T	GCC	intron_variant	MODIFIER	Rhot1	ENSMUSG00000017686	transcript	ENSMUST00000055056.15	protein_coding	c.136-87C>T
11.11	chr11	80242518	812B	G	C	TGT	upstream_gene_variant	MODIFIER	Rhot1	ENSMUSG00000017686	transcript	ENSMUST00000134894.1	protein_coding	c.-94G>C
18.18	chr11	80337367	812B	G	T	GGG	intron_variant	MODIFIER	Rhbdl3	ENSMUSG00000017692	transcript	ENSMUST00000017836.7	protein_coding	c.782-120G>T
36.36	chr11	80376703	812B	G	T	GGT	intron_variant	MODIFIER	5730455P16Rik	ENSMUSG00000057181	transcript	ENSMUST00000103225.10	protein_coding	c.221+100C>A
37.5	chr11	80821197	812B	C	T	CCC	downstream_gene_variant	MODIFIER	Gm11207	ENSMUSG00000081663	transcript	ENSMUST00000117824.1	processed_pseudogene	n.*1583G>A
18.18	chr11	80893884	812B	A	T	TAG	intron_variant	MODIFIER	Asic2	ENSMUSG00000020704	transcript	ENSMUST00000021045.12	protein_coding	c.1138+90T>A
63.64	chr11	82833944	812B	G	T	GGG	upstream_gene_variant	MODIFIER	Rffl	ENSMUSG00000020696	transcript	ENSMUST00000021036.12	protein_coding	c.-15349C>A
11.11	chr11	82844702	812B	A	G	AAT	intron_variant	MODIFIER	Rffl	ENSMUSG00000020696	transcript	ENSMUST00000071152.13	protein_coding	c.97+1050T>C
5	chr11	82879080	812B	G	T	TGT	intron_variant	MODIFIER	Rad51d	ENSMUSG00000018841	transcript	ENSMUST00000018985.14	protein_coding	c.907-57C>A
13.33	chr11	82882819	812B	A	T	CAC	intron_variant	MODIFIER	Rad51d	ENSMUSG00000018841	transcript	ENSMUST00000018985.14	protein_coding	c.576+68T>A
17.14	chr11	82958853	812B	G	A	TGG	intron_variant	MODIFIER	Slfn5	ENSMUSG00000054404	transcript	ENSMUST00000067443.8	protein_coding	c.1126+51G>A
22.22	chr11	83350886	812B	G	C	TGT	intron_variant	MODIFIER	Ap2b1	ENSMUSG00000035152	transcript	ENSMUST00000018875.12	protein_coding	c.1797-93G>C
6.25	chr11	83350914	812B	G	A	CGC	intron_variant	MODIFIER	Ap2b1	ENSMUSG00000035152	transcript	ENSMUST00000018875.12	protein_coding	c.1797-65G>A
13.33	chr11	83511692	812B	A	T	CAA	downstream_gene_variant	MODIFIER	Taf15	ENSMUSG00000020680	transcript	ENSMUST00000021018.10	protein_coding	c.*5235A>T
30	chr11	83773766	812B	A	T	GAC	upstream_gene_variant	MODIFIER	Heatr6	ENSMUSG00000000976	transcript	ENSMUST00000136572.1	processed_transcript	n.-658A>T
15.38	chr11	83959348	812B	G	T	AGC	intron_variant	MODIFIER	Ddx52	ENSMUSG00000020677	transcript	ENSMUST00000049257.7	protein_coding	c.1653-99G>T
24.44	chr11	83979079	812B	A	C	CAC	upstream_gene_variant	MODIFIER	Synrg	ENSMUSG00000034940	transcript	ENSMUST00000148901.1	processed_transcript	n.-2373A>C
11.11	chr11	84024173	812B	G	A	TGC	upstream_gene_variant	MODIFIER	Synrg	ENSMUSG00000034940	transcript	ENSMUST00000132887.1	retained_intron	n.-2482G>A
25	chr11	84093481	812B	A	T	GAG	intron_variant	MODIFIER	Tada2a	ENSMUSG00000018651	transcript	ENSMUST00000018795.12	protein_coding	c.668+103T>A
20	chr11	84520517	812B	C	T	GCC	downstream_gene_variant	MODIFIER	Lhx1	ENSMUSG00000018698	transcript	ENSMUST00000092827.2	protein_coding	c.*1379G>A
5.13	chr11	84822259	812B	G	T	GGC	3_prime_UTR_variant	MODIFIER	Dhrs11	ENSMUSG00000034449	transcript	ENSMUST00000151496.1	nonsense_mediated_decay	c.*425C>A
16.67	chr11	84860478	812B	C	T	TCA	upstream_gene_variant	MODIFIER	Ggnbp2	ENSMUSG00000020530	transcript	ENSMUST00000134043.1	processed_transcript	n.-1984G>A
40	chr11	87201245	812B	T	C	TTT	intron_variant	MODIFIER	Trim37	ENSMUSG00000018548	transcript	ENSMUST00000041282.12	protein_coding	c.1952-73T>C
26.32	chr11	87595710	812B	G	T	CGC	5_prime_UTR_variant	MODIFIER	Mtmr4	ENSMUSG00000018401	transcript	ENSMUST00000134216.2	protein_coding	c.-122G>T
16.67	chr11	87623167	812B	G	A	GGA	intron_variant	MODIFIER	Hsf5	ENSMUSG00000070345	transcript	ENSMUST00000093956.3	protein_coding	c.1009+48G>A
30	chr11	87742925	812B	T	A	CTC	intron_variant	MODIFIER	Supt4a	ENSMUSG00000020485	transcript	ENSMUST00000093955.11	protein_coding	c.232+74T>A
20	chr11	87810028	812B	G	T	GGA	intron_variant	MODIFIER	Lpo	ENSMUSG00000009356	transcript	ENSMUST00000103177.9	protein_coding	c.1513+88C>A
16.67	chr11	88344494	812B	G	T	AGC	3_prime_UTR_variant	MODIFIER	Msi2	ENSMUSG00000069769	transcript	ENSMUST00000092794.11	protein_coding	c.*198C>A
5.26	chr11	93886302	812B	A	G	CAG	5_prime_UTR_variant	MODIFIER	Mbtd1	ENSMUSG00000059474	transcript	ENSMUST00000063718.10	protein_coding	c.-197A>G
30	chr11	93926372	812B	G	A	TGT	downstream_gene_variant	MODIFIER	Mbtd1	ENSMUSG00000059474	transcript	ENSMUST00000107850.7	protein_coding	c.*4897G>A
20	chr11	94086177	812B	G	T	GGT	intron_variant	MODIFIER	Spag9	ENSMUSG00000020859	transcript	ENSMUST00000041956.13	protein_coding	c.1435-70G>T
22.22	chr11	94411710	812B	C	T	CCA	upstream_gene_variant	MODIFIER	Cacna1g	ENSMUSG00000020866	transcript	ENSMUST00000133331.1	processed_transcript	n.-31G>A
14.29	chr11	94459022	812B	A	T	CAG	intron_variant	MODIFIER	Cacna1g	ENSMUSG00000020866	transcript	ENSMUST00000100561.9	protein_coding	c.1924+72T>A
21.74	chr11	94543050	812B	T	C	ATA	downstream_gene_variant	MODIFIER	Rsad1	ENSMUSG00000039096	transcript	ENSMUST00000143299.1	processed_transcript	n.*1520A>G
22.22	chr11	94704008	812B	A	T	CAC	intron_variant	MODIFIER	Gm11541	ENSMUSG00000056008	transcript	ENSMUST00000069852.1	protein_coding	c.159+74T>A
5	chr11	94970614	812B	A	G	CAG	downstream_gene_variant	MODIFIER	Sgca	ENSMUSG00000001508	transcript	ENSMUST00000152042.1	protein_coding	c.*1612T>C
13.33	chr11	94973547	812B	C	T	CCA	upstream_gene_variant	MODIFIER	Sgca	ENSMUSG00000001508	transcript	ENSMUST00000100551.10	protein_coding	c.-109G>A
12.9	chr11	95032084	812B	T	A	ATT	upstream_gene_variant	MODIFIER	Pdk2	ENSMUSG00000038967	transcript	ENSMUST00000126730.1	processed_transcript	n.-3508A>T
5.88	chr11	95041076	812B	C	G	TCA	upstream_gene_variant	MODIFIER	Pdk2	ENSMUSG00000038967	transcript	ENSMUST00000141712.7	processed_transcript	n.-518G>C
5.56	chr11	95057467	812B	C	A	CCA	upstream_gene_variant	MODIFIER	Itga3	ENSMUSG00000001507	transcript	ENSMUST00000141693.1	retained_intron	n.-1272G>T
18.75	chr11	95574130	812B	G	C	TGT	intron_variant	MODIFIER	Ngfr	ENSMUSG00000000120	transcript	ENSMUST00000000122.6	protein_coding	c.830+61C>G
15.79	chr11	95753268	812B	A	T	CAG	intron_variant	MODIFIER	Zfp652	ENSMUSG00000075595	transcript	ENSMUST00000091565.4	protein_coding	c.1046-94A>T
30	chr11	95967487	812B	G	T	TGT	upstream_gene_variant	MODIFIER	Mir3063	ENSMUSG00000093358	transcript	ENSMUST00000175617.1	miRNA	n.-4104C>A
6.9	chr11	95968287	812B	G	A	GGC	upstream_gene_variant	MODIFIER	Igf2bp1	ENSMUSG00000013415	transcript	ENSMUST00000138513.1	processed_transcript	n.-452C>T
22.22	chr11	95968697	812B	G	T	AGC	upstream_gene_variant	MODIFIER	Igf2bp1	ENSMUSG00000013415	transcript	ENSMUST00000138513.1	processed_transcript	n.-862C>A
18.75	chr11	96029409	812B	T	A	GTT	upstream_gene_variant	MODIFIER	Gm24949	ENSMUSG00000098425	transcript	ENSMUST00000183609.1	snoRNA	n.-3269T>A
25	chr11	97533956	812B	G	A	TGG	downstream_gene_variant	MODIFIER	Srcin1	ENSMUSG00000038453	transcript	ENSMUST00000126287.1	protein_coding	c.*931C>T
18.18	chr11	97686035	812B	A	T	TAA	5_prime_UTR_variant	MODIFIER	Cisd3	ENSMUSG00000078695	transcript	ENSMUST00000107583.2	protein_coding	c.-67A>T
22.22	chr11	98379873	812B	G	A	TGC	upstream_gene_variant	MODIFIER	Tcap	ENSMUSG00000007877	transcript	ENSMUST00000008021.2	protein_coding	c.-3974G>A
20	chr11	98390971	812B	G	T	AGC	downstream_gene_variant	MODIFIER	Pnmt	ENSMUSG00000038216	transcript	ENSMUST00000041301.7	protein_coding	c.*2874G>T
16.67	chr11	98490257	812B	C	T	CCC	upstream_gene_variant	MODIFIER	Ikzf3	ENSMUSG00000018168	transcript	ENSMUST00000140876.1	processed_transcript	n.-1237G>A
13.64	chr11	98657463	812B	G	T	AGG	downstream_gene_variant	MODIFIER	Gsdma2	ENSMUSG00000017211	transcript	ENSMUST00000129186.1	processed_transcript	n.*2519G>T
18.18	chr11	98756818	812B	G	A	GGA	downstream_gene_variant	MODIFIER	Thra	ENSMUSG00000058756	transcript	ENSMUST00000142944.7	processed_transcript	n.*3439G>A
25	chr11	98803803	812B	C	T	ACC	upstream_gene_variant	MODIFIER	Casc3	ENSMUSG00000078676	transcript	ENSMUST00000017384.13	protein_coding	c.-6061C>T
28.57	chr11	98837069	812B	A	T	GAG	5_prime_UTR_variant	MODIFIER	Rapgefl1	ENSMUSG00000038020	transcript	ENSMUST00000107479.2	protein_coding	c.-85A>T
33.33	chr11	98968259	812B	G	T	TGT	intron_variant	MODIFIER	Rara	ENSMUSG00000037992	transcript	ENSMUST00000068133.9	protein_coding	c.469+73G>T
5.71	chr11	99537672	812B	C	T	ACA	intron_variant	MODIFIER	Krt40	ENSMUSG00000059169	transcript	ENSMUST00000074253.3	protein_coding	c.1197-64G>A
18.18	chr11	99542627	812B	G	C	TGT	intron_variant	MODIFIER	Krt40	ENSMUSG00000059169	transcript	ENSMUST00000074253.3	protein_coding	c.447+85C>G
52.41	chr11	100440050	812B	C	T	ACA	missense_variant	MODERATE	Nt5c3b	ENSMUSG00000017176	transcript	ENSMUST00000092688.11	protein_coding	c.218G>A	p.C73Y	252/1399	218/903	73/300
13.33	chr11	100703017	812B	A	G	TAT	upstream_gene_variant	MODIFIER	Dhx58	ENSMUSG00000017830	transcript	ENSMUST00000149869.1	processed_transcript	n.-3782T>C
5	chr11	100889431	812B	C	T	GCT	downstream_gene_variant	MODIFIER	Stat5a	ENSMUSG00000004043	transcript	ENSMUST00000107357.3	protein_coding	c.*5371C>T
13.33	chr11	100894321	812B	G	A	TGC	upstream_gene_variant	MODIFIER	Stat3	ENSMUSG00000004040	transcript	ENSMUST00000152601.1	retained_intron	n.-578C>T
12.5	chr11	101253960	812B	G	T	TGC	5_prime_UTR_variant	MODIFIER	Vps25	ENSMUSG00000078656	transcript	ENSMUST00000121331.1	protein_coding	c.-162G>T
6.25	chr11	101253986	812B	C	T	CCT	5_prime_UTR_variant	MODIFIER	Vps25	ENSMUSG00000078656	transcript	ENSMUST00000121331.1	protein_coding	c.-136C>T
66.67	chr11	101256132	812B	C	A	CCA	upstream_gene_variant	MODIFIER	Wnk4	ENSMUSG00000035112	transcript	ENSMUST00000103108.7	protein_coding	c.-4540C>A
18.75	chr11	101316338	812B	G	T	GGG	5_prime_UTR_variant	MODIFIER	Psme3	ENSMUSG00000078652	transcript	ENSMUST00000019470.13	protein_coding	c.-109G>T
15.38	chr11	101735555	812B	A	T	TAA	downstream_gene_variant	MODIFIER	Dhx8	ENSMUSG00000034931	transcript	ENSMUST00000156842.1	retained_intron	n.*1116A>T
27.27	chr11	102000448	812B	G	T	GGG	3_prime_UTR_variant	MODIFIER	Mpp3	ENSMUSG00000052373	transcript	ENSMUST00000062801.10	protein_coding	c.*105C>A
18.52	chr11	102041507	812B	C	T	CCC	upstream_gene_variant	MODIFIER	Cd300lg	ENSMUSG00000017309	transcript	ENSMUST00000107164.2	protein_coding	c.-84C>T
52.94	chr11	102100473	812B	T	A	CTC	intron_variant	MODIFIER	Ppy	ENSMUSG00000017316	transcript	ENSMUST00000017460.5	protein_coding	c.191+48A>T
13.16	chr11	102761577	812B	G	T	CGC	5_prime_UTR_variant	MODIFIER	Adam11	ENSMUSG00000020926	transcript	ENSMUST00000068150.6	protein_coding	c.-44G>T
36.36	chr11	102854671	812B	A	T	GAC	intron_variant	MODIFIER	Eftud2	ENSMUSG00000020929	transcript	ENSMUST00000107060.7	protein_coding	c.1146+108T>A
6.06	chr11	102860156	812B	C	T	CCA	upstream_gene_variant	MODIFIER	Gm26668	ENSMUSG00000097410	transcript	ENSMUST00000181125.1	lincRNA	n.-3181C>T
39.84	chr11	103134077	812B	A	G	AAG	5_prime_UTR_variant	MODIFIER	Hexim2	ENSMUSG00000043372	transcript	ENSMUST00000062530.4	protein_coding	c.-2A>G
11.76	chr11	103138097	812B	T	C	TTG	intron_variant	MODIFIER	Hexim2	ENSMUSG00000043372	transcript	ENSMUST00000062530.4	protein_coding	c.64-90T>C
22.22	chr11	103534528	812B	C	T	ACA	downstream_gene_variant	MODIFIER	Gm884	ENSMUSG00000034239	transcript	ENSMUST00000059279.12	protein_coding	c.*94G>A
16.67	chr11	104174611	812B	G	A	GGC	3_prime_UTR_variant	MODIFIER	Crhr1	ENSMUSG00000018634	transcript	ENSMUST00000093925.4	protein_coding	c.*83G>A
33.33	chr11	104784935	812B	G	T	TGT	intron_variant	MODIFIER	Gm11639	ENSMUSG00000040838	transcript	ENSMUST00000212287.1	protein_coding	c.4571-19G>T
14.29	chr11	104854414	812B	C	T	ACC	intron_variant	MODIFIER	Gm11639	ENSMUSG00000040838	transcript	ENSMUST00000212287.1	protein_coding	c.6710-78C>T
6.06	chr11	105020421	812B	C	A	ACC	intron_variant	MODIFIER	Gm11639	ENSMUSG00000040838	transcript	ENSMUST00000212287.1	protein_coding	c.13622-96C>A
60.98	chr11	105060215	812B	G	A	GGA	upstream_gene_variant	MODIFIER	Efcab3	ENSMUSG00000020690	transcript	ENSMUST00000136876.7	protein_coding	c.-3377G>A
6.25	chr11	105347194	812B	G	T	TGG	downstream_gene_variant	MODIFIER	Mrc2	ENSMUSG00000020695	transcript	ENSMUST00000021038.4	protein_coding	c.*3377G>T
18.18	chr11	105348254	812B	T	C	CTA	downstream_gene_variant	MODIFIER	Mrc2	ENSMUSG00000020695	transcript	ENSMUST00000021038.4	protein_coding	c.*4437T>C
15.38	chr11	105936092	812B	C	A	CCT	downstream_gene_variant	MODIFIER	Cyb561	ENSMUSG00000019590	transcript	ENSMUST00000150563.2	protein_coding	c.*463G>T
37.5	chr11	106026902	812B	G	C	CGC	intron_variant	MODIFIER	Kcnh6	ENSMUSG00000001901	transcript	ENSMUST00000001965.13	protein_coding	c.2390+30G>C
18.18	chr11	106323747	812B	T	C	TTT	intron_variant	MODIFIER	Scn4a	ENSMUSG00000001027	transcript	ENSMUST00000021056.7	protein_coding	c.3894+129A>G
27.27	chr11	106407672	812B	G	A	TGT	intron_variant	MODIFIER	Ern1	ENSMUSG00000020715	transcript	ENSMUST00000001059.8	protein_coding	c.1954-77C>T
38.46	chr11	106680918	812B	C	T	CCC	intron_variant	MODIFIER	Pecam1	ENSMUSG00000020717	transcript	ENSMUST00000068021.8	protein_coding	c.2011+114G>A
6.67	chr11	106801409	812B	T	C	TTT	intron_variant	MODIFIER	Cep95	ENSMUSG00000018372	transcript	ENSMUST00000018516.10	protein_coding	c.468-54T>C
25	chr11	107026413	812B	T	A	CTC	upstream_gene_variant	MODIFIER	1810010H24Rik	ENSMUSG00000078607	transcript	ENSMUST00000106767.2	protein_coding	c.-1997T>A
25	chr11	107321473	812B	C	T	CCA	intron_variant	MODIFIER	Pitpnc1	ENSMUSG00000040430	transcript	ENSMUST00000040380.12	protein_coding	c.217+114G>A
7.69	chr11	107337347	812B	A	T	TAA	upstream_gene_variant	MODIFIER	Gm11716	ENSMUSG00000086298	transcript	ENSMUST00000154414.1	antisense	n.-703A>T
20.37	chr11	107492171	812B	C	A	ACA	intron_variant	MODIFIER	Psmd12	ENSMUSG00000020720	transcript	ENSMUST00000021063.12	protein_coding	c.795+20C>A
5.56	chr11	107604405	812B	G	A	GGC	intron_variant	MODIFIER	Helz	ENSMUSG00000020721	transcript	ENSMUST00000075012.7	protein_coding	c.1162+42G>A
13.33	chr11	107670753	812B	G	A	TGT	upstream_gene_variant	MODIFIER	Helz	ENSMUSG00000020721	transcript	ENSMUST00000154847.1	processed_transcript	n.-299G>A
18.18	chr11	108411916	812B	C	T	ACT	downstream_gene_variant	MODIFIER	Apoh	ENSMUSG00000000049	transcript	ENSMUST00000152958.7	protein_coding	c.*4577C>T
25	chr11	109246389	812B	A	G	AAG	intron_variant	MODIFIER	Rgs9	ENSMUSG00000020599	transcript	ENSMUST00000020920.9	protein_coding	c.967+64T>C
7.14	chr11	109413948	812B	A	G	TAA	5_prime_UTR_premature_start_codon_gain_variant	LOW	9930022D16Rik	ENSMUSG00000045065	transcript	ENSMUST00000055404.7	protein_coding	c.-79A>G
15.38	chr11	109451648	812B	G	A	AGT	3_prime_UTR_variant	MODIFIER	Slc16a6	ENSMUSG00000041920	transcript	ENSMUST00000070152.11	protein_coding	c.*1496C>T
5	chr11	109451685	812B	G	C	GGC	3_prime_UTR_variant	MODIFIER	Slc16a6	ENSMUSG00000041920	transcript	ENSMUST00000070152.11	protein_coding	c.*1459C>G
16.67	chr11	109473187	812B	C	T	GCC	5_prime_UTR_variant	MODIFIER	Slc16a6	ENSMUSG00000041920	transcript	ENSMUST00000070872.12	protein_coding	c.-257G>A
8.11	chr11	109813564	812B	G	C	CGT	missense_variant	MODERATE	1700012B07Rik	ENSMUSG00000020617	transcript	ENSMUST00000106674.7	protein_coding	c.251C>G	p.T84R	392/2035	251/831	84/276
20	chr11	109940703	812B	G	T	TGA	downstream_gene_variant	MODIFIER	Gm11697	ENSMUSG00000085629	transcript	ENSMUST00000149226.1	antisense	n.*2568G>T
22.22	chr11	110120566	812B	C	T	GCC	intron_variant	MODIFIER	Abca9	ENSMUSG00000041797	transcript	ENSMUST00000044850.3	protein_coding	c.3552+98G>A
14.29	chr11	113791561	812B	C	T	ACC	downstream_gene_variant	MODIFIER	Sdk2	ENSMUSG00000041592	transcript	ENSMUST00000156955.1	processed_transcript	n.*2278G>A
17.65	chr11	113839203	812B	A	T	GAT	intron_variant	MODIFIER	Sdk2	ENSMUSG00000041592	transcript	ENSMUST00000041627.13	protein_coding	c.3105+100T>A
50	chr11	113842589	812B	A	T	GAG	intron_variant	MODIFIER	Sdk2	ENSMUSG00000041592	transcript	ENSMUST00000041627.13	protein_coding	c.2791+80T>A
18.18	chr11	114789624	812B	A	G	CAG	downstream_gene_variant	MODIFIER	Btbd17	ENSMUSG00000000202	transcript	ENSMUST00000000206.3	protein_coding	c.*1824T>C
20	chr11	114989922	812B	C	A	TCC	5_prime_UTR_variant	MODIFIER	Cd300ld	ENSMUSG00000034641	transcript	ENSMUST00000045075.2	protein_coding	c.-112G>T
26.67	chr11	115991543	812B	T	C	CTT	upstream_gene_variant	MODIFIER	Itgb4	ENSMUSG00000020758	transcript	ENSMUST00000130286.1	processed_transcript	n.-1389T>C
25	chr11	116300152	812B	C	G	ACA	upstream_gene_variant	MODIFIER	Exoc7	ENSMUSG00000020792	transcript	ENSMUST00000136417.1	processed_transcript	n.-2384G>C
31.58	chr11	116541001	812B	G	A	GGA	downstream_gene_variant	MODIFIER	Sphk1	ENSMUSG00000061878	transcript	ENSMUST00000141798.2	protein_coding	c.*4615G>A
22.22	chr11	116674455	812B	G	A	TGT	3_prime_UTR_variant	MODIFIER	1810032O08Rik	ENSMUSG00000020812	transcript	ENSMUST00000106378.7	protein_coding	c.*134G>A
25	chr11	117767727	812B	G	A	CGC	downstream_gene_variant	MODIFIER	Tnrc6c	ENSMUSG00000025571	transcript	ENSMUST00000141115.7	retained_intron	n.*4299G>A
18.18	chr11	118003245	812B	C	T	TCT	downstream_gene_variant	MODIFIER	Mir6933	ENSMUSG00000098958	transcript	ENSMUST00000184982.1	miRNA	n.*895C>T
7.41	chr11	118495344	812B	G	A	AGC	downstream_gene_variant	MODIFIER	Rbfox3	ENSMUSG00000025576	transcript	ENSMUST00000154746.7	protein_coding	c.*1156C>T
16.22	chr11	119040311	812B	A	T	TAT	intron_variant	MODIFIER	Cbx8	ENSMUSG00000025578	transcript	ENSMUST00000026663.7	protein_coding	c.113+37T>A
5	chr11	119153859	812B	C	T	ACA	downstream_gene_variant	MODIFIER	Mir6934	ENSMUSG00000098704	transcript	ENSMUST00000183965.1	miRNA	n.*217G>A
26.67	chr11	119333440	812B	A	T	GAG	intron_variant	MODIFIER	Card14	ENSMUSG00000013483	transcript	ENSMUST00000053245.6	protein_coding	c.1589-107A>T
18.18	chr11	119449637	812B	C	T	GCT	intron_variant	MODIFIER	Rnf213	ENSMUSG00000070327	transcript	ENSMUST00000093902.11	protein_coding	c.10411-87C>T
25	chr11	119915922	812B	C	T	GCC	upstream_gene_variant	MODIFIER	Chmp6	ENSMUSG00000025371	transcript	ENSMUST00000137055.1	retained_intron	n.-809C>T
8.57	chr11	119916601	812B	C	T	GCT	upstream_gene_variant	MODIFIER	Chmp6	ENSMUSG00000025371	transcript	ENSMUST00000137055.1	retained_intron	n.-130C>T
25	chr11	119981282	812B	C	T	CCA	intron_variant	MODIFIER	Baiap2	ENSMUSG00000025372	transcript	ENSMUST00000026436.9	protein_coding	c.280-111C>T
20	chr11	120098497	812B	T	A	CTT	upstream_gene_variant	MODIFIER	Enthd2	ENSMUSG00000025377	transcript	ENSMUST00000152152.1	processed_transcript	n.-1237A>T
5.17	chr11	120140552	812B	C	T	CCA	intron_variant	MODIFIER	Slc38a10	ENSMUSG00000061306	transcript	ENSMUST00000103018.10	protein_coding	c.357+41G>A
10.94	chr11	120141734	812B	C	T	TCG	intron_variant	MODIFIER	Slc38a10	ENSMUSG00000061306	transcript	ENSMUST00000103018.10	protein_coding	c.218-89G>A
15.38	chr11	120367205	812B	C	T	CCC	downstream_gene_variant	MODIFIER	Faap100	ENSMUSG00000025384	transcript	ENSMUST00000026448.9	protein_coding	c.*3083G>A
13.33	chr11	120382720	812B	G	T	TGC	upstream_gene_variant	MODIFIER	Faap100	ENSMUSG00000025384	transcript	ENSMUST00000026448.9	protein_coding	c.-4014C>A
16.67	chr11	120615544	812B	A	T	CAG	upstream_gene_variant	MODIFIER	Pcyt2	ENSMUSG00000025137	transcript	ENSMUST00000124504.7	retained_intron	n.-3435T>A
6.67	chr11	120624161	812B	T	C	CTT	upstream_gene_variant	MODIFIER	Sirt7	ENSMUSG00000025138	transcript	ENSMUST00000154714.1	processed_transcript	n.-4792A>G
18.18	chr11	120654144	812B	A	G	GAG	3_prime_UTR_variant	MODIFIER	Notum	ENSMUSG00000042988	transcript	ENSMUST00000106178.8	protein_coding	c.*76T>C
22.22	chr11	120781711	812B	C	T	ACC	3_prime_UTR_variant	MODIFIER	Rfng	ENSMUSG00000025158	transcript	ENSMUST00000026156.7	protein_coding	c.*111G>A
34.15	chr11	121117522	812B	G	A	AGA	synonymous_variant	LOW	Tex19.2	ENSMUSG00000039337	transcript	ENSMUST00000039146.3	protein_coding	c.99C>T	p.I33I	739/2046	99/954	33/317
20	chr11	121224764	812B	C	T	CCC	downstream_gene_variant	MODIFIER	Hexdc	ENSMUSG00000039307	transcript	ENSMUST00000124925.7	processed_transcript	n.*2117C>T
5.88	chr11	121335359	812B	A	T	GAC	downstream_gene_variant	MODIFIER	Wdr45b	ENSMUSG00000025173	transcript	ENSMUST00000136797.2	protein_coding	c.*25T>A
5.56	chr11	121439266	812B	C	T	GCC	intron_variant	MODIFIER	Fn3k	ENSMUSG00000025175	transcript	ENSMUST00000026175.8	protein_coding	c.294-20C>T
5.41	chr11	121556866	812B	C	T	ACA	intron_variant	MODIFIER	Tbcd	ENSMUSG00000039230	transcript	ENSMUST00000103013.9	protein_coding	c.1540-90C>T
18.18	chr11	121582634	812B	G	T	CGC	intron_variant	MODIFIER	Tbcd	ENSMUSG00000039230	transcript	ENSMUST00000103013.9	protein_coding	c.2013-119G>T
7.69	chr11	121582900	812B	T	C	TTG	intron_variant	MODIFIER	Tbcd	ENSMUSG00000039230	transcript	ENSMUST00000103013.9	protein_coding	c.2044+116T>C
16.67	chr11	121596361	812B	A	G	CAA	upstream_gene_variant	MODIFIER	Tbcd	ENSMUSG00000039230	transcript	ENSMUST00000155666.7	retained_intron	n.-1955A>G
33.33	chr11	121956507	812B	C	T	ACC	intergenic_region	MODIFIER	Gm12587-Gm12591	ENSMUSG00000082947-ENSMUSG00000082831	intergenic_region	ENSMUSG00000082947-ENSMUSG00000082831		n.121956507C>T
18.75	chr12	3367617	812B	T	C	CTC	intron_variant	MODIFIER	Kif3c	ENSMUSG00000020668	transcript	ENSMUST00000020999.5	protein_coding	c.1551+86T>C
5	chr12	3402672	812B	G	A	TGA	downstream_gene_variant	MODIFIER	1110002L01Rik	ENSMUSG00000071456	transcript	ENSMUST00000095903.6	antisense	n.*2638C>T
13.33	chr12	3442387	812B	T	C	ATT	upstream_gene_variant	MODIFIER	Asxl2	ENSMUSG00000037486	transcript	ENSMUST00000138740.2	nonsense_mediated_decay	c.-120T>C
16.67	chr12	3966972	812B	C	T	ACC	intron_variant	MODIFIER	Efr3b	ENSMUSG00000020658	transcript	ENSMUST00000111178.1	protein_coding	c.2348+131G>A
15.38	chr12	4666407	812B	G	C	TGT	intron_variant	MODIFIER	Itsn2	ENSMUSG00000020640	transcript	ENSMUST00000062580.7	protein_coding	c.3003+81G>C
13.33	chr12	8744108	812B	C	T	TCC	intron_variant	MODIFIER	Pum2	ENSMUSG00000020594	transcript	ENSMUST00000163569.7	protein_coding	c.2225+80C>T
21.43	chr12	11251898	812B	C	A	ACT	intron_variant	MODIFIER	Gen1	ENSMUSG00000051235	transcript	ENSMUST00000166117.1	protein_coding	c.799+106G>T
5.41	chr12	12361943	812B	T	G	TTA	intron_variant	MODIFIER	Fam49a	ENSMUSG00000020589	transcript	ENSMUST00000069005.8	protein_coding	c.436-72T>G
15.15	chr12	12372643	812B	A	G	GAG	intron_variant	MODIFIER	Fam49a	ENSMUSG00000020589	transcript	ENSMUST00000069005.8	protein_coding	c.909-104A>G
5.71	chr12	16544580	812B	G	T	TGA	intron_variant	MODIFIER	Lpin1	ENSMUSG00000020593	transcript	ENSMUST00000067124.5	protein_coding	c.2396+64C>A
22.22	chr12	16546625	812B	A	G	TAC	intron_variant	MODIFIER	Lpin1	ENSMUSG00000020593	transcript	ENSMUST00000067124.5	protein_coding	c.2243+96T>C
75	chr12	16612435	812B	C	A	GCA	intergenic_region	MODIFIER	Lpin1-Ntsr2	ENSMUSG00000020593-ENSMUSG00000020591	intergenic_region	ENSMUSG00000020593-ENSMUSG00000020591		n.16612435C>A
21.05	chr12	16965730	812B	T	A	GTG	intron_variant	MODIFIER	Rock2	ENSMUSG00000020580	transcript	ENSMUST00000020904.6	protein_coding	c.2549+78T>A
57.38	chr12	16972874	812B	A	G	AAA	intron_variant	MODIFIER	Rock2	ENSMUSG00000020580	transcript	ENSMUST00000020904.6	protein_coding	c.3279+34A>G
7.41	chr12	16973383	812B	G	C	AGT	intron_variant	MODIFIER	Rock2	ENSMUSG00000020580	transcript	ENSMUST00000020904.6	protein_coding	c.3448+234G>C
5	chr12	16995732	812B	T	A	ATC	intron_variant	MODIFIER	Pqlc3	ENSMUSG00000045679	transcript	ENSMUST00000054536.10	protein_coding	c.297-61A>T
20	chr12	17174608	812B	G	A	AGC	3_prime_UTR_variant	MODIFIER	Kcnf1	ENSMUSG00000051726	transcript	ENSMUST00000170580.2	protein_coding	c.*93C>T
17.39	chr12	17787487	812B	C	T	GCG	intron_variant	MODIFIER	Hpcal1	ENSMUSG00000071379	transcript	ENSMUST00000071858.3	protein_coding	c.379-58C>T
6.67	chr12	17787533	812B	G	T	TGC	intron_variant	MODIFIER	Hpcal1	ENSMUSG00000071379	transcript	ENSMUST00000071858.3	protein_coding	c.379-12G>T
14.04	chr12	17787569	812B	G	A	CGT	missense_variant	MODERATE	Hpcal1	ENSMUSG00000071379	transcript	ENSMUST00000071858.3	protein_coding	c.403G>A	p.V135M	660/1561	403/582	135/193
31.78	chr12	18149446	812B	G	A	GGT	intergenic_region	MODIFIER	B430203G13Rik-Bnip3l-ps	ENSMUSG00000067356-ENSMUSG00000073198	intergenic_region	ENSMUSG00000067356-ENSMUSG00000073198		n.18149446G>A
5.56	chr12	18149473	812B	T	C	ATT	intergenic_region	MODIFIER	B430203G13Rik-Bnip3l-ps	ENSMUSG00000067356-ENSMUSG00000073198	intergenic_region	ENSMUSG00000067356-ENSMUSG00000073198		n.18149473T>C
17.39	chr12	18149494	812B	C	T	GCT	intergenic_region	MODIFIER	B430203G13Rik-Bnip3l-ps	ENSMUSG00000067356-ENSMUSG00000073198	intergenic_region	ENSMUSG00000067356-ENSMUSG00000073198		n.18149494C>T
20.83	chr12	18646733	812B	T	C	ATG	intergenic_region	MODIFIER	5730507C01Rik-Gm3944	ENSMUSG00000073197-ENSMUSG00000094947	intergenic_region	ENSMUSG00000073197-ENSMUSG00000094947		n.18646733T>C
10.38	chr12	18646815	812B	C	T	TCG	intergenic_region	MODIFIER	5730507C01Rik-Gm3944	ENSMUSG00000073197-ENSMUSG00000094947	intergenic_region	ENSMUSG00000073197-ENSMUSG00000094947		n.18646815C>T
5.18	chr12	19199073	812B	C	A	ACA	intergenic_region	MODIFIER	Gm3944-Gm5784	ENSMUSG00000094947-ENSMUSG00000093908	intergenic_region	ENSMUSG00000094947-ENSMUSG00000093908		n.19199073C>A
6.72	chr12	19303602	812B	G	C	AGT	intergenic_region	MODIFIER	Gm3944-Gm5784	ENSMUSG00000094947-ENSMUSG00000093908	intergenic_region	ENSMUSG00000094947-ENSMUSG00000093908		n.19303602G>C
21.74	chr12	19498555	812B	C	G	GCG	intergenic_region	MODIFIER	Gm6802-Gm9257	ENSMUSG00000059229-ENSMUSG00000095254	intergenic_region	ENSMUSG00000059229-ENSMUSG00000095254		n.19498555C>G
53.37	chr12	19499552	812B	C	A	CCC	intergenic_region	MODIFIER	Gm6802-Gm9257	ENSMUSG00000059229-ENSMUSG00000095254	intergenic_region	ENSMUSG00000059229-ENSMUSG00000095254		n.19499552C>A
80	chr12	19624100	812B	A	C	GAG	intergenic_region	MODIFIER	Gm9257-Gm22189	ENSMUSG00000095254-ENSMUSG00000077010	intergenic_region	ENSMUSG00000095254-ENSMUSG00000077010		n.19624100A>C
51.52	chr12	19624161	812B	G	A	CGT	intergenic_region	MODIFIER	Gm9257-Gm22189	ENSMUSG00000095254-ENSMUSG00000077010	intergenic_region	ENSMUSG00000095254-ENSMUSG00000077010		n.19624161G>A
8.7	chr12	19624190	812B	C	T	GCT	intergenic_region	MODIFIER	Gm9257-Gm22189	ENSMUSG00000095254-ENSMUSG00000077010	intergenic_region	ENSMUSG00000095254-ENSMUSG00000077010		n.19624190C>T
18.52	chr12	19624236	812B	A	T	TAT	intergenic_region	MODIFIER	Gm9257-Gm22189	ENSMUSG00000095254-ENSMUSG00000077010	intergenic_region	ENSMUSG00000095254-ENSMUSG00000077010		n.19624236A>T
6.06	chr12	19830283	812B	C	T	CCA	intergenic_region	MODIFIER	Gm9257-Gm22189	ENSMUSG00000095254-ENSMUSG00000077010	intergenic_region	ENSMUSG00000095254-ENSMUSG00000077010		n.19830283C>T
21.12	chr12	20321675	812B	T	G	ATA	intergenic_region	MODIFIER	Gm3993-Gm10479	ENSMUSG00000096529-ENSMUSG00000073184	intergenic_region	ENSMUSG00000096529-ENSMUSG00000073184		n.20321675T>G
5.28	chr12	20321790	812B	A	G	TAA	intergenic_region	MODIFIER	Gm3993-Gm10479	ENSMUSG00000096529-ENSMUSG00000073184	intergenic_region	ENSMUSG00000096529-ENSMUSG00000073184		n.20321790A>G
13.33	chr12	20433195	812B	A	T	CAG	intron_variant	MODIFIER	Gm10479	ENSMUSG00000073184	transcript	ENSMUST00000101568.3	protein_coding	c.127-111A>T
54.04	chr12	20664584	812B	C	T	TCG	intergenic_region	MODIFIER	Gm10479-1700030C10Rik	ENSMUSG00000073184-ENSMUSG00000099759	intergenic_region	ENSMUSG00000073184-ENSMUSG00000099759		n.20664584C>T
26.09	chr12	20987430	812B	C	A	TCC	upstream_gene_variant	MODIFIER	Gm21989	ENSMUSG00000090370	transcript	ENSMUST00000174530.1	processed_transcript	n.-3029C>A
17.86	chr12	21014984	812B	G	A	GGA	intron_variant	MODIFIER	Gm21989	ENSMUSG00000090370	transcript	ENSMUST00000174530.1	processed_transcript	n.414+24112G>A
25.88	chr12	21355603	812B	C	A	ACA	splice_region_variant&intron_variant	LOW	Adam17	ENSMUSG00000052593	transcript	ENSMUST00000142092.1	nonsense_mediated_decay	c.*44+5G>T
20.35	chr12	24215381	812B	G	T	TGA	intergenic_region	MODIFIER	9030624G23Rik-Gm9312	ENSMUSG00000073158-ENSMUSG00000096279	intergenic_region	ENSMUSG00000073158-ENSMUSG00000096279		n.24215381G>T
7.41	chr12	24215467	812B	C	A	ACT	intergenic_region	MODIFIER	9030624G23Rik-Gm9312	ENSMUSG00000073158-ENSMUSG00000096279	intergenic_region	ENSMUSG00000073158-ENSMUSG00000096279		n.24215467C>A
35.35	chr12	24215546	812B	G	C	AGA	intergenic_region	MODIFIER	9030624G23Rik-Gm9312	ENSMUSG00000073158-ENSMUSG00000096279	intergenic_region	ENSMUSG00000073158-ENSMUSG00000096279		n.24215546G>C
8	chr12	24251890	812B	C	T	CCG	missense_variant	MODERATE	Gm9312	ENSMUSG00000096279	transcript	ENSMUST00000169148.1	protein_coding	c.292G>A	p.G98R	292/336	292/336	98/111
26.79	chr12	24338148	812B	C	T	GCT	intergenic_region	MODIFIER	Gm9312-Gm16372	ENSMUSG00000096279-ENSMUSG00000057160	intergenic_region	ENSMUSG00000096279-ENSMUSG00000057160		n.24338148C>T
8.33	chr12	24338159	812B	C	T	ACA	intergenic_region	MODIFIER	Gm9312-Gm16372	ENSMUSG00000096279-ENSMUSG00000057160	intergenic_region	ENSMUSG00000096279-ENSMUSG00000057160		n.24338159C>T
9.09	chr12	24338271	812B	C	T	GCT	intergenic_region	MODIFIER	Gm9312-Gm16372	ENSMUSG00000096279-ENSMUSG00000057160	intergenic_region	ENSMUSG00000096279-ENSMUSG00000057160		n.24338271C>T
17.86	chr12	24509057	812B	G	C	TGT	intron_variant	MODIFIER	Taf1b	ENSMUSG00000059669	transcript	ENSMUST00000075954.7	protein_coding	c.206-27G>C
5.13	chr12	24712602	812B	T	C	ATA	downstream_gene_variant	MODIFIER	Rrm2	ENSMUSG00000020649	transcript	ENSMUST00000153058.7	protein_coding	c.*833T>C
35.9	chr12	25016839	812B	T	A	ATT	intron_variant	MODIFIER	Kidins220	ENSMUSG00000036333	transcript	ENSMUST00000066652.5	protein_coding	c.2849-51T>A
13.04	chr12	26448501	812B	C	T	CCC	downstream_gene_variant	MODIFIER	Rsad2	ENSMUSG00000020641	transcript	ENSMUST00000142732.1	processed_transcript	n.*2125G>A
5.13	chr12	28510879	812B	C	T	CCT	intron_variant	MODIFIER	Dcdc2c	ENSMUSG00000020633	transcript	ENSMUST00000189735.6	protein_coding	c.516+5768G>A
15.38	chr12	28513957	812B	C	T	ACA	downstream_gene_variant	MODIFIER	Dcdc2c	ENSMUSG00000020633	transcript	ENSMUST00000020963.7	protein_coding	c.*2327G>A
27.78	chr12	29849162	812B	G	C	TGT	intron_variant	MODIFIER	Myt1l	ENSMUSG00000061911	transcript	ENSMUST00000049784.15	protein_coding	c.2036-83G>C
54.29	chr12	31669890	812B	G	A	TGT	intron_variant	MODIFIER	Cog5	ENSMUSG00000035933	transcript	ENSMUST00000036862.4	protein_coding	c.347+66G>A
50	chr12	31919543	812B	G	A	AGA	intron_variant	MODIFIER	Cog5	ENSMUSG00000035933	transcript	ENSMUST00000036862.4	protein_coding	c.2169-108G>A
25	chr12	33085891	812B	C	T	TCC	intron_variant	MODIFIER	Cdhr3	ENSMUSG00000035860	transcript	ENSMUST00000095774.2	protein_coding	c.249+100G>A
5.13	chr12	33325855	812B	C	T	GCG	intron_variant	MODIFIER	Atxn7l1	ENSMUSG00000020564	transcript	ENSMUST00000136644.7	retained_intron	n.217-56C>T
22.22	chr12	33338543	812B	G	A	GGC	intron_variant	MODIFIER	Atxn7l1	ENSMUSG00000020564	transcript	ENSMUST00000090597.10	protein_coding	c.207-3378G>A
14.29	chr12	34052174	812B	G	T	TGC	3_prime_UTR_variant	MODIFIER	Hdac9	ENSMUSG00000004698	transcript	ENSMUST00000209902.1	protein_coding	c.*127C>A
40	chr12	34618266	812B	T	C	TTT	5_prime_UTR_variant	MODIFIER	Hdac9	ENSMUSG00000004698	transcript	ENSMUST00000209463.1	protein_coding	c.-184A>G
33.33	chr12	35928493	812B	A	G	AAA	downstream_gene_variant	MODIFIER	Agr3	ENSMUSG00000036231	transcript	ENSMUST00000154042.1	protein_coding	c.*98A>G
6.06	chr12	36022667	812B	A	G	CAG	intron_variant	MODIFIER	Tspan13	ENSMUSG00000020577	transcript	ENSMUST00000020896.14	protein_coding	c.312+86T>C
50	chr12	36213706	812B	A	T	GAG	intron_variant	MODIFIER	Lrrc72	ENSMUSG00000020545	transcript	ENSMUST00000020853.7	protein_coding	c.-27+621T>A
5.13	chr12	36221665	812B	C	A	TCG	upstream_gene_variant	MODIFIER	Lrrc72	ENSMUSG00000020545	transcript	ENSMUST00000020853.7	protein_coding	c.-8974G>T
18.18	chr12	36426519	812B	C	A	ACC	intron_variant	MODIFIER	Ispd	ENSMUSG00000043153	transcript	ENSMUST00000062041.5	protein_coding	c.678+81C>A
62.65	chr12	38781195	812B	C	T	TCT	5_prime_UTR_variant	MODIFIER	Etv1	ENSMUSG00000004151	transcript	ENSMUST00000161513.7	protein_coding	c.-15C>T
5.56	chr12	40766182	812B	C	T	TCT	intron_variant	MODIFIER	Dock4	ENSMUSG00000035954	transcript	ENSMUST00000037488.6	protein_coding	c.2836-57C>T
15.79	chr12	40794479	812B	G	C	TGT	intron_variant	MODIFIER	Dock4	ENSMUSG00000035954	transcript	ENSMUST00000037488.6	protein_coding	c.3402-118G>C
7.14	chr12	40816400	812B	T	C	CTG	intron_variant	MODIFIER	Dock4	ENSMUSG00000035954	transcript	ENSMUST00000037488.6	protein_coding	c.4162+69T>C
21.43	chr12	40820482	812B	G	T	GGG	intron_variant	MODIFIER	Dock4	ENSMUSG00000035954	transcript	ENSMUST00000037488.6	protein_coding	c.4330-110G>T
6.67	chr12	41954914	812B	A	C	AAG	intron_variant	MODIFIER	Immp2l	ENSMUSG00000056899	transcript	ENSMUST00000132121.7	protein_coding	c.409-67A>C
6.22	chr12	46707571	812B	C	T	GCC	intron_variant	MODIFIER	Nova1	ENSMUSG00000021047	transcript	ENSMUST00000021438.6	protein_coding	c.519+5927G>A
12.9	chr12	46707615	812B	C	T	ACG	intron_variant	MODIFIER	Nova1	ENSMUSG00000021047	transcript	ENSMUST00000021438.6	protein_coding	c.519+5883G>A
20.7	chr12	46707753	812B	C	T	GCC	intron_variant	MODIFIER	Nova1	ENSMUSG00000021047	transcript	ENSMUST00000021438.6	protein_coding	c.519+5745G>A
36.67	chr12	46707860	812B	T	A	CTG	intron_variant	MODIFIER	Nova1	ENSMUSG00000021047	transcript	ENSMUST00000021438.6	protein_coding	c.519+5638A>T
38.89	chr12	51371507	812B	A	T	AAA	intron_variant	MODIFIER	G2e3	ENSMUSG00000035293	transcript	ENSMUST00000119211.7	protein_coding	c.1737-53A>T
13.33	chr12	51414744	812B	C	A	TCG	intron_variant	MODIFIER	Scfd1	ENSMUSG00000020952	transcript	ENSMUST00000021335.5	protein_coding	c.1078-106C>A
5	chr12	51655550	812B	T	A	TTT	intron_variant	MODIFIER	Strn3	ENSMUSG00000020954	transcript	ENSMUST00000013130.13	protein_coding	c.461-67A>T
31.03	chr12	51745581	812B	A	G	GAA	intron_variant	MODIFIER	Hectd1	ENSMUSG00000035247	transcript	ENSMUST00000179265.7	protein_coding	c.7415-41T>C
6.25	chr12	51800654	812B	C	T	GCA	intron_variant	MODIFIER	Hectd1	ENSMUSG00000035247	transcript	ENSMUST00000179265.7	protein_coding	c.1335+61G>A
47.62	chr12	51800988	812B	A	G	AAA	intron_variant	MODIFIER	Hectd1	ENSMUSG00000035247	transcript	ENSMUST00000179265.7	protein_coding	c.1157-13T>C
18.18	chr12	51827592	812B	C	T	ACA	intron_variant	MODIFIER	Hectd1	ENSMUSG00000035247	transcript	ENSMUST00000179265.7	protein_coding	c.-22-79G>A
25	chr12	54656294	812B	C	T	CCA	intron_variant	MODIFIER	Sptssa	ENSMUSG00000044408	transcript	ENSMUST00000056228.6	protein_coding	c.112+78G>A
16.67	chr12	54896255	812B	T	C	ATA	upstream_gene_variant	MODIFIER	Baz1a	ENSMUSG00000035021	transcript	ENSMUST00000173453.1	retained_intron	n.-1101A>G
17.65	chr12	55697783	812B	G	T	TGT	intron_variant	MODIFIER	Ralgapa1	ENSMUSG00000021027	transcript	ENSMUST00000085385.5	protein_coding	c.3866+56C>A
5.41	chr12	57705718	812B	A	G	GAA	intron_variant	MODIFIER	Ttc6	ENSMUSG00000046782	transcript	ENSMUST00000172939.7	protein_coding	c.4368+41A>G
63.75	chr12	59119835	812B	G	C	AGA	intergenic_region	MODIFIER	Mia2-Ctage5	ENSMUSG00000035349-ENSMUSG00000021000	intergenic_region	ENSMUSG00000035349-ENSMUSG00000021000		n.59119835G>C
33.33	chr12	59184081	812B	A	T	TAG	intron_variant	MODIFIER	Ctage5	ENSMUSG00000021000	transcript	ENSMUST00000176892.7	protein_coding	c.1712-106A>T
7.41	chr12	59189601	812B	A	G	AAA	downstream_gene_variant	MODIFIER	Ctage5	ENSMUSG00000021000	transcript	ENSMUST00000175685.1	retained_intron	n.*1082A>G
16.67	chr12	59205087	812B	T	A	TTC	upstream_gene_variant	MODIFIER	Fbxo33	ENSMUSG00000035329	transcript	ENSMUST00000162855.1	protein_coding	c.-653A>T
22.22	chr12	61844249	812B	T	C	TTT	3_prime_UTR_variant	MODIFIER	Lrfn5	ENSMUSG00000035653	transcript	ENSMUST00000055815.13	protein_coding	c.*82T>C
40.25	chr12	65056445	812B	C	T	CCG	stop_gained	HIGH	Prpf39	ENSMUSG00000035597	transcript	ENSMUST00000120580.7	protein_coding	c.1492C>T	p.R498*	1657/4069	1492/1998	498/665
25	chr12	65076949	812B	C	T	TCG	upstream_gene_variant	MODIFIER	Fkbp3	ENSMUSG00000020949	transcript	ENSMUST00000021332.8	protein_coding	c.-3027G>A
5.26	chr12	65083195	812B	A	G	TAT	intron_variant	MODIFIER	Fancm	ENSMUSG00000055884	transcript	ENSMUST00000058889.4	protein_coding	c.723+86A>G
9.09	chr12	66568714	812B	C	T	ACA	intron_variant	MODIFIER	Mdga2	ENSMUSG00000034912	transcript	ENSMUST00000037181.14	protein_coding	c.1882+29G>A
43.59	chr12	66689495	812B	G	T	GGA	missense_variant	MODERATE	Mdga2	ENSMUSG00000034912	transcript	ENSMUST00000037181.14	protein_coding	c.751C>A	p.P251T	2258/6325	751/2871	251/956
12.5	chr12	67221298	812B	G	A	CGC	5_prime_UTR_variant	MODIFIER	Mdga2	ENSMUSG00000034912	transcript	ENSMUST00000037181.14	protein_coding	c.-256C>T
50	chr12	67221320	812B	G	A	CGC	5_prime_UTR_variant	MODIFIER	Mdga2	ENSMUSG00000034912	transcript	ENSMUST00000037181.14	protein_coding	c.-278C>T
7.69	chr12	69157919	812B	C	A	ACA	upstream_gene_variant	MODIFIER	Rn7s1	ENSMUSG00000099021	transcript	ENSMUST00000174924.2	misc_RNA	n.-1376C>A
62.5	chr12	69159257	812B	G	T	CGC	upstream_gene_variant	MODIFIER	Rps29	ENSMUSG00000034892	transcript	ENSMUST00000037023.8	protein_coding	c.-199C>A
9.09	chr12	69159331	812B	C	T	ACT	upstream_gene_variant	MODIFIER	Rps29	ENSMUSG00000034892	transcript	ENSMUST00000037023.8	protein_coding	c.-273G>A
66.67	chr12	69159703	812B	T	C	TTC	upstream_gene_variant	MODIFIER	Rps29	ENSMUSG00000034892	transcript	ENSMUST00000037023.8	protein_coding	c.-645A>G
40.37	chr12	69185049	812B	G	A	CGC	synonymous_variant	LOW	Mgat2	ENSMUSG00000043998	transcript	ENSMUST00000060579.9	protein_coding	c.396G>A	p.S132S	893/2614	396/1329	132/442
13.64	chr12	69355968	812B	C	G	ACA	intron_variant	MODIFIER	Nemf	ENSMUSG00000020982	transcript	ENSMUST00000021368.8	protein_coding	c.231+62G>C
55.56	chr12	69582187	812B	T	C	ATC	downstream_gene_variant	MODIFIER	Sos2	ENSMUSG00000034801	transcript	ENSMUST00000182123.1	retained_intron	n.*1575A>G
51.43	chr12	69616216	812B	C	G	ACT	intron_variant	MODIFIER	Sos2	ENSMUSG00000034801	transcript	ENSMUST00000183306.1	retained_intron	n.348+67G>C
5.41	chr12	69640004	812B	G	T	TGC	intron_variant	MODIFIER	Sos2	ENSMUSG00000034801	transcript	ENSMUST00000183277.7	protein_coding	c.717+50C>A
48	chr12	69648383	812B	T	C	TTG	intron_variant	MODIFIER	Sos2	ENSMUSG00000034801	transcript	ENSMUST00000183277.7	protein_coding	c.510+69A>G
56.52	chr12	70014702	812B	C	T	GCG	3_prime_UTR_variant	MODIFIER	Nin	ENSMUSG00000021068	transcript	ENSMUST00000085314.9	protein_coding	c.*45G>A
11.76	chr12	70017489	812B	G	A	CGC	downstream_gene_variant	MODIFIER	Nin	ENSMUSG00000021068	transcript	ENSMUST00000021468.13	protein_coding	c.*1711C>T
14.29	chr12	70019083	812B	G	A	AGC	3_prime_UTR_variant	MODIFIER	Nin	ENSMUSG00000021068	transcript	ENSMUST00000021468.13	protein_coding	c.*117C>T
16.67	chr12	70038838	812B	C	T	TCT	intron_variant	MODIFIER	Nin	ENSMUSG00000021068	transcript	ENSMUST00000085314.9	protein_coding	c.4705-87G>A
6.9	chr12	70044287	812B	G	A	TGC	intron_variant	MODIFIER	Nin	ENSMUSG00000021068	transcript	ENSMUST00000085314.9	protein_coding	c.2388-35C>T
14.29	chr12	70048933	812B	A	C	GAT	intron_variant	MODIFIER	Nin	ENSMUSG00000021068	transcript	ENSMUST00000085314.9	protein_coding	c.1774+91T>G
6.67	chr12	70051073	812B	C	T	GCT	intron_variant	MODIFIER	Nin	ENSMUSG00000021068	transcript	ENSMUST00000085314.9	protein_coding	c.1545+67G>A
54	chr12	71170498	812B	T	C	TTC	upstream_gene_variant	MODIFIER	2700049A03Rik	ENSMUSG00000034601	transcript	ENSMUST00000129376.1	protein_coding	c.-92T>C
60.71	chr12	71946148	812B	C	T	ACG	intron_variant	MODIFIER	Daam1	ENSMUSG00000034574	transcript	ENSMUST00000085299.2	protein_coding	c.990-80C>T
7.32	chr12	71951436	812B	A	G	AAA	intron_variant	MODIFIER	Daam1	ENSMUSG00000034574	transcript	ENSMUST00000085299.2	protein_coding	c.1560+55A>G
20	chr12	71977547	812B	T	C	CTT	intron_variant	MODIFIER	Daam1	ENSMUSG00000034574	transcript	ENSMUST00000085299.2	protein_coding	c.2384-96T>C
5.17	chr12	71977613	812B	C	T	ACT	intron_variant	MODIFIER	Daam1	ENSMUSG00000034574	transcript	ENSMUST00000085299.2	protein_coding	c.2384-30C>T
15.38	chr12	72084578	812B	A	C	TAT	upstream_gene_variant	MODIFIER	Jkamp	ENSMUSG00000005078	transcript	ENSMUST00000057257.9	protein_coding	c.-1602A>C
5.26	chr12	72089908	812B	G	A	TGG	upstream_gene_variant	MODIFIER	L3hypdh	ENSMUSG00000019718	transcript	ENSMUST00000019862.2	protein_coding	c.-4752C>T
40	chr12	72100868	812B	T	A	ATC	3_prime_UTR_variant	MODIFIER	Jkamp	ENSMUSG00000005078	transcript	ENSMUST00000117449.7	protein_coding	c.*40T>A
18.18	chr12	72102135	812B	G	A	AGG	downstream_gene_variant	MODIFIER	Jkamp	ENSMUSG00000005078	transcript	ENSMUST00000057257.9	protein_coding	c.*1307G>A
5.88	chr12	72106062	812B	C	T	TCC	downstream_gene_variant	MODIFIER	Jkamp	ENSMUSG00000005078	transcript	ENSMUST00000117449.7	protein_coding	c.*5234C>T
25	chr12	72106541	812B	T	A	CTC	intron_variant	MODIFIER	Ccdc175	ENSMUSG00000021086	transcript	ENSMUST00000021494.4	protein_coding	c.2142+113A>T
5	chr12	72223597	812B	G	A	GGG	intron_variant	MODIFIER	Rtn1	ENSMUSG00000021087	transcript	ENSMUST00000078505.13	protein_coding	c.1778-58C>T
44.44	chr12	72303554	812B	A	C	CAC	intron_variant	MODIFIER	Rtn1	ENSMUSG00000021087	transcript	ENSMUST00000078505.13	protein_coding	c.1777+103T>G
16.67	chr12	72451150	812B	C	A	ACA	intron_variant	MODIFIER	Lrrc9	ENSMUSG00000021090	transcript	ENSMUST00000162159.7	protein_coding	c.409-75C>A
5.41	chr12	72455949	812B	C	T	CCT	downstream_gene_variant	MODIFIER	Lrrc9	ENSMUSG00000021090	transcript	ENSMUST00000160394.7	retained_intron	n.*1183C>T
75	chr12	72456191	812B	G	A	CGA	downstream_gene_variant	MODIFIER	Lrrc9	ENSMUSG00000021090	transcript	ENSMUST00000160394.7	retained_intron	n.*1425G>A
25	chr12	72461018	812B	T	G	TTT	intron_variant	MODIFIER	Lrrc9	ENSMUSG00000021090	transcript	ENSMUST00000162159.7	protein_coding	c.1196+96T>G
39.13	chr12	72790811	812B	T	C	CTC	intron_variant	MODIFIER	Ppm1a	ENSMUSG00000021096	transcript	ENSMUST00000021514.8	protein_coding	c.1061+70T>C
5.48	chr12	72898673	812B	C	T	CCC	intron_variant	MODIFIER	4930447C04Rik	ENSMUSG00000021098	transcript	ENSMUST00000044000.11	protein_coding	c.1046+37G>A
62.6	chr12	72939305	812B	G	A	AGT	upstream_gene_variant	MODIFIER	Six6	ENSMUSG00000021099	transcript	ENSMUST00000021519.6	protein_coding	c.-751G>A
18.18	chr12	73352335	812B	G	A	AGG	downstream_gene_variant	MODIFIER	Slc38a6	ENSMUSG00000044712	transcript	ENSMUST00000150996.1	retained_intron	n.*470G>A
25	chr12	73939437	812B	C	T	TCA	intron_variant	MODIFIER	Hif1a	ENSMUSG00000021109	transcript	ENSMUST00000021530.7	protein_coding	c.1029-92C>T
18.18	chr12	73968449	812B	T	C	TTT	intron_variant	MODIFIER	Snapc1	ENSMUSG00000021113	transcript	ENSMUST00000021532.4	protein_coding	c.486+70T>C
10.87	chr12	76031398	812B	A	G	TAT	splice_region_variant&intron_variant	LOW	Syne2	ENSMUSG00000063450	transcript	ENSMUST00000044217.15	protein_coding	c.14100+3A>G
50	chr12	76060343	812B	A	G	CAT	intron_variant	MODIFIER	Syne2	ENSMUSG00000063450	transcript	ENSMUST00000085280.11	protein_coding	c.2744+98A>G
66.67	chr12	76141236	812B	C	T	TCG	intron_variant	MODIFIER	Esr2	ENSMUSG00000021055	transcript	ENSMUST00000101291.9	protein_coding	c.1148+99G>A
14.29	chr12	76145615	812B	C	T	ACC	intron_variant	MODIFIER	Esr2	ENSMUSG00000021055	transcript	ENSMUST00000101291.9	protein_coding	c.710-72G>A
8.33	chr12	76293285	812B	A	T	AAC	intron_variant	MODIFIER	Mthfd1	ENSMUSG00000021048	transcript	ENSMUST00000021443.5	protein_coding	c.1265-106A>T
61.54	chr12	76293508	812B	A	G	AAA	intron_variant	MODIFIER	Mthfd1	ENSMUSG00000021048	transcript	ENSMUST00000021443.5	protein_coding	c.1311+71A>G
52.38	chr12	76349657	812B	T	C	CTG	missense_variant	MODERATE	Zbtb25	ENSMUSG00000056459	transcript	ENSMUST00000176278.7	protein_coding	c.790A>G	p.R264G	960/1672	790/1320	264/439
13.33	chr12	76356124	812B	T	C	ATA	intron_variant	MODIFIER	Zbtb25	ENSMUSG00000056459	transcript	ENSMUST00000176278.7	protein_coding	c.-7-56A>G
46.96	chr12	76369806	812B	G	A	TGG	upstream_gene_variant	MODIFIER	Zbtb1	ENSMUSG00000033454	transcript	ENSMUST00000042779.3	protein_coding	c.-15436G>A
38.89	chr12	76385161	812B	C	T	TCA	intron_variant	MODIFIER	Zbtb1	ENSMUSG00000033454	transcript	ENSMUST00000042779.3	protein_coding	c.-16-65C>T
5.88	chr12	76822385	812B	T	C	ATC	5_prime_UTR_variant	MODIFIER	Rab15	ENSMUSG00000021062	transcript	ENSMUST00000021459.13	protein_coding	c.-68A>G
30.77	chr12	77448415	812B	G	C	TGT	intron_variant	MODIFIER	Fut8	ENSMUSG00000021065	transcript	ENSMUST00000062804.7	protein_coding	c.836-58G>C
10.53	chr12	77448783	812B	T	C	CTT	intron_variant	MODIFIER	Fut8	ENSMUSG00000021065	transcript	ENSMUST00000062804.7	protein_coding	c.1082+64T>C
13.79	chr12	79160634	812B	T	C	TTT	downstream_gene_variant	MODIFIER	Arg2	ENSMUSG00000021125	transcript	ENSMUST00000021550.6	protein_coding	c.*4603T>C
22.22	chr12	79260985	812B	G	T	TGG	intron_variant	MODIFIER	Zfyve26	ENSMUSG00000066440	transcript	ENSMUST00000021547.6	protein_coding	c.5192-86C>A
25	chr12	79265598	812B	G	T	GGA	intron_variant	MODIFIER	Zfyve26	ENSMUSG00000066440	transcript	ENSMUST00000021547.6	protein_coding	c.4644+90C>A
6.25	chr12	79273730	812B	A	G	CAG	intron_variant	MODIFIER	Zfyve26	ENSMUSG00000066440	transcript	ENSMUST00000021547.6	protein_coding	c.2993-54T>C
77.78	chr12	79803395	812B	T	G	CTG	intergenic_region	MODIFIER	Rad51b-Gm28056	ENSMUSG00000059060-ENSMUSG00000101696	intergenic_region	ENSMUSG00000059060-ENSMUSG00000101696		n.79803395T>G
17.95	chr12	80692815	812B	C	T	CCT	5_prime_UTR_variant	MODIFIER	Plekhd1	ENSMUSG00000066438	transcript	ENSMUST00000140770.1	protein_coding	c.-64C>T
62.5	chr12	83106912	812B	A	C	TAT	intron_variant	MODIFIER	Rgs6	ENSMUSG00000021219	transcript	ENSMUST00000200911.3	protein_coding	c.1091+29A>C
16.67	chr12	83646056	812B	A	C	TAT	upstream_gene_variant	MODIFIER	Rbm25	ENSMUSG00000010608	transcript	ENSMUST00000183039.1	processed_transcript	n.-126A>C
45.45	chr12	83646405	812B	T	A	GTT	upstream_gene_variant	MODIFIER	Rbm25	ENSMUSG00000010608	transcript	ENSMUST00000182032.1	retained_intron	n.-1897T>A
38.46	chr12	83714665	812B	A	T	AAA	intron_variant	MODIFIER	Psen1	ENSMUSG00000019969	transcript	ENSMUST00000041806.11	protein_coding	c.339-99A>T
5.88	chr12	84171435	812B	G	A	CGA	intron_variant	MODIFIER	Elmsan1	ENSMUSG00000042507	transcript	ENSMUST00000046266.12	protein_coding	c.1725+25C>T
14.29	chr12	84295116	812B	A	T	CAG	intron_variant	MODIFIER	Ptgr2	ENSMUSG00000072946	transcript	ENSMUST00000123614.7	protein_coding	c.38-101A>T
22.22	chr12	84348521	812B	C	T	CCA	downstream_gene_variant	MODIFIER	Zfp410	ENSMUSG00000042472	transcript	ENSMUST00000045931.10	protein_coding	c.*5488C>T
20	chr12	84773153	812B	G	C	TGT	upstream_gene_variant	MODIFIER	Npc2	ENSMUSG00000021242	transcript	ENSMUST00000021668.8	protein_coding	c.-286C>G
13.33	chr12	84875658	812B	G	C	GGG	upstream_gene_variant	MODIFIER	D030025P21Rik	ENSMUSG00000092130	transcript	ENSMUST00000171853.1	protein_coding	c.-199G>C
5	chr12	84875683	812B	G	T	GGC	upstream_gene_variant	MODIFIER	D030025P21Rik	ENSMUSG00000092130	transcript	ENSMUST00000171853.1	protein_coding	c.-174G>T
20	chr12	85176799	812B	A	T	CAG	intron_variant	MODIFIER	Pgf	ENSMUSG00000004791	transcript	ENSMUST00000004913.6	protein_coding	c.66+99T>A
22.22	chr12	85309092	812B	G	A	GGA	intron_variant	MODIFIER	Nek9	ENSMUSG00000034290	transcript	ENSMUST00000040992.7	protein_coding	c.2003-103C>T
20	chr12	85879267	812B	A	T	CAG	intron_variant	MODIFIER	Ttll5	ENSMUSG00000012609	transcript	ENSMUST00000040179.13	protein_coding	c.935-101A>T
98.74	chr12	86689106	812B	G	C	CGG	synonymous_variant	LOW	Vash1	ENSMUSG00000021256	transcript	ENSMUST00000021681.3	protein_coding	c.765G>C	p.A255A	2053/2599	765/1128	255/375
18.18	chr12	87129161	812B	G	A	TGC	intron_variant	MODIFIER	Pomt2	ENSMUSG00000034126	transcript	ENSMUST00000037788.4	protein_coding	c.1134-126C>T
18.75	chr12	87181554	812B	T	G	TTT	intron_variant	MODIFIER	Tmed8	ENSMUSG00000034111	transcript	ENSMUST00000037418.5	protein_coding	c.119-84A>C
40.91	chr12	87181555	812B	T	G	TTT	intron_variant	MODIFIER	Tmed8	ENSMUSG00000034111	transcript	ENSMUST00000037418.5	protein_coding	c.119-85A>C
15.15	chr12	87517404	812B	G	C	TGT	3_prime_UTR_variant	MODIFIER	Gm8300	ENSMUSG00000079034	transcript	ENSMUST00000110152.2	protein_coding	c.*73G>C
5.41	chr12	87606188	812B	G	A	AGG	missense_variant	MODERATE	Oog1	ENSMUSG00000096576	transcript	ENSMUST00000095509.4	protein_coding	c.253G>A	p.G85R	303/1812	253/1491	85/496
75	chr12	87773743	812B	A	G	TAC	synonymous_variant	LOW	Gm21319	ENSMUSG00000095724	transcript	ENSMUST00000164517.2	protein_coding	c.45T>C	p.G15G	545/1863	45/435	15/144
100	chr12	87795755	812B	C	A	ACG	synonymous_variant	LOW	Gm21936	ENSMUSG00000097581	transcript	ENSMUST00000181313.1	protein_coding	c.244C>A	p.R82R	711/1833	244/435	82/144
22.22	chr12	87876448	812B	T	C	ATA	5_prime_UTR_variant	MODIFIER	Gm2016	ENSMUSG00000072905	transcript	ENSMUST00000110147.2	protein_coding	c.-137T>C
100	chr12	87957806	812B	T	C	ATT	synonymous_variant	LOW	Gm2042	ENSMUSG00000096276	transcript	ENSMUST00000110145.10	protein_coding	c.36T>C	p.D12D	87/1809	36/1491	12/496
16.67	chr12	87959138	812B	T	C	GTC	synonymous_variant	LOW	Gm2042	ENSMUSG00000096276	transcript	ENSMUST00000110145.10	protein_coding	c.855T>C	p.C285C	906/1809	855/1491	285/496
10.66	chr12	88178381	812B	T	C	CTA	synonymous_variant	LOW	Gm10436	ENSMUSG00000066027	transcript	ENSMUST00000071580.6	protein_coding	c.198A>G	p.L66L	248/1893	198/1563	66/520
16.83	chr12	88179659	812B	T	C	TTA	intron_variant	MODIFIER	Gm10436	ENSMUSG00000066027	transcript	ENSMUST00000071580.6	protein_coding	c.106-1186A>G
5	chr12	88271513	812B	G	T	GGA	3_prime_UTR_variant	MODIFIER	Gm5662	ENSMUSG00000079029	transcript	ENSMUST00000101168.3	protein_coding	c.*41C>A
62.16	chr12	88271853	812B	G	A	CGT	missense_variant	MODERATE	Gm5662	ENSMUSG00000079029	transcript	ENSMUST00000101168.3	protein_coding	c.136C>T	p.R46W	627/1840	136/435	46/144
25	chr12	91009515	812B	C	A	ACC	intron_variant	MODIFIER	Cep128	ENSMUSG00000061533	transcript	ENSMUST00000141429.7	protein_coding	c.3070-580G>T
15.38	chr12	91502295	812B	C	G	TCT	intron_variant	MODIFIER	Tshr	ENSMUSG00000020963	transcript	ENSMUST00000021346.13	protein_coding	c.392+95C>G
12.72	chr12	91648768	812B	A	G	AAC	synonymous_variant	LOW	Ston2	ENSMUSG00000020961	transcript	ENSMUST00000052969.13	protein_coding	c.865T>C	p.L289L	1360/4363	865/2688	289/895
5.75	chr12	91648809	812B	C	T	ACG	missense_variant	MODERATE	Ston2	ENSMUSG00000020961	transcript	ENSMUST00000052969.13	protein_coding	c.824G>A	p.R275H	1319/4363	824/2688	275/895
5.13	chr12	91841898	812B	G	T	AGA	intron_variant	MODIFIER	Sel1l	ENSMUSG00000020964	transcript	ENSMUST00000021347.11	protein_coding	c.112-44C>A
6.9	chr12	92883948	812B	G	A	AGA	intergenic_region	MODIFIER	Gm21614-Gm23249	ENSMUSG00000098159-ENSMUSG00000065303	intergenic_region	ENSMUSG00000098159-ENSMUSG00000065303		n.92883948G>A
5.88	chr12	98208670	812B	G	T	AGG	intron_variant	MODIFIER	Galc	ENSMUSG00000021003	transcript	ENSMUST00000021390.7	protein_coding	c.1831+41C>A
13.33	chr12	98212949	812B	C	G	GCA	intron_variant	MODIFIER	Galc	ENSMUSG00000021003	transcript	ENSMUST00000021390.7	protein_coding	c.1667+33G>C
22.22	chr12	98274991	812B	G	A	AGA	5_prime_UTR_variant	MODIFIER	Gpr65	ENSMUSG00000021886	transcript	ENSMUST00000075072.4	protein_coding	c.-99G>A
100	chr12	98831273	812B	C	T	CCA	intron_variant	MODIFIER	Eml5	ENSMUSG00000051166	transcript	ENSMUST00000065716.6	protein_coding	c.3125-49G>A
100	chr12	98920648	812B	T	C	CTT	5_prime_UTR_premature_start_codon_gain_variant	LOW	Ttc8	ENSMUSG00000021013	transcript	ENSMUST00000079146.12	protein_coding	c.-22T>C
5.26	chr12	100119938	812B	C	T	CCT	intron_variant	MODIFIER	Psmc1	ENSMUSG00000021178	transcript	ENSMUST00000021595.8	protein_coding	c.882-49C>T
10.53	chr12	100466386	812B	G	A	GGG	intron_variant	MODIFIER	Ttc7b	ENSMUSG00000033530	transcript	ENSMUST00000062957.6	protein_coding	c.446-76C>T
100	chr12	100490833	812B	T	C	TTC	intron_variant	MODIFIER	Ttc7b	ENSMUSG00000033530	transcript	ENSMUST00000062957.6	protein_coding	c.445+4439A>G
6.9	chr12	100490891	812B	G	A	GGA	intron_variant	MODIFIER	Ttc7b	ENSMUSG00000033530	transcript	ENSMUST00000062957.6	protein_coding	c.445+4381C>T
100	chr12	100491361	812B	T	C	TTC	intron_variant	MODIFIER	Ttc7b	ENSMUSG00000033530	transcript	ENSMUST00000062957.6	protein_coding	c.445+3911A>G
25	chr12	100842849	812B	C	G	GCA	downstream_gene_variant	MODIFIER	9030617O03Rik	ENSMUSG00000021185	transcript	ENSMUST00000154603.7	nonsense_mediated_decay	c.*4294C>G
5.56	chr12	100850423	812B	G	A	GGC	intron_variant	MODIFIER	9030617O03Rik	ENSMUSG00000021185	transcript	ENSMUST00000069782.10	protein_coding	c.1183+50G>A
15.38	chr12	100895343	812B	C	T	ACA	intron_variant	MODIFIER	9030617O03Rik	ENSMUSG00000021185	transcript	ENSMUST00000110070.7	protein_coding	c.1705-118C>T
62.5	chr12	100937812	812B	C	G	GCC	upstream_gene_variant	MODIFIER	A630072L19Rik	ENSMUSG00000097160	transcript	ENSMUST00000180617.1	lincRNA	n.-3930C>G
8.33	chr12	101483088	812B	C	T	CCT	intron_variant	MODIFIER	Catsperb	ENSMUSG00000047014	transcript	ENSMUST00000055156.4	protein_coding	c.832-87C>T
100	chr12	101706305	812B	A	T	TAA	intron_variant	MODIFIER	Tc2n	ENSMUSG00000021187	transcript	ENSMUST00000162735.7	protein_coding	c.298+78T>A
100	chr12	101902201	812B	C	A	ACA	upstream_gene_variant	MODIFIER	Gm20702	ENSMUSG00000093437	transcript	ENSMUST00000176181.1	processed_pseudogene	n.-3879C>A
29.27	chr12	102228862	812B	C	T	CCC	intron_variant	MODIFIER	Slc24a4	ENSMUSG00000041771	transcript	ENSMUST00000079020.10	protein_coding	c.633-34C>T
55.56	chr12	102439009	812B	A	C	TAC	intron_variant	MODIFIER	Lgmn	ENSMUSG00000021190	transcript	ENSMUST00000021607.8	protein_coding	c.-28+622T>G
22.22	chr12	102489321	812B	T	C	CTG	intron_variant	MODIFIER	Golga5	ENSMUSG00000021192	transcript	ENSMUST00000021609.8	protein_coding	c.1615-98T>C
55.56	chr12	102769756	812B	T	A	ATT	intron_variant	MODIFIER	Ubr7	ENSMUSG00000041712	transcript	ENSMUST00000046404.6	protein_coding	c.961-25T>A
18.18	chr12	103455977	812B	C	T	ACC	intron_variant	MODIFIER	Ifi27l2b	ENSMUSG00000021208	transcript	ENSMUST00000044687.6	protein_coding	c.200-73G>A
13.33	chr12	103596282	812B	A	C	GAT	upstream_gene_variant	MODIFIER	Ppp4r4	ENSMUSG00000021209	transcript	ENSMUST00000190151.1	protein_coding	c.-1938A>C
20.83	chr12	104220117	812B	A	C	CAT	intron_variant	MODIFIER	Serpina3f	ENSMUSG00000066363	transcript	ENSMUST00000101080.1	protein_coding	c.1033-92A>C
13.73	chr12	104391433	812B	G	A	CGT	intron_variant	MODIFIER	Serpina3m	ENSMUSG00000079012	transcript	ENSMUST00000101078.11	protein_coding	c.638-23G>A
23.08	chr12	105734775	812B	A	T	GAG	intron_variant	MODIFIER	Ak7	ENSMUSG00000041323	transcript	ENSMUST00000040876.5	protein_coding	c.691-115A>T
37.5	chr12	105766443	812B	A	T	AAG	intron_variant	MODIFIER	Ak7	ENSMUSG00000041323	transcript	ENSMUST00000040876.5	protein_coding	c.1556-111A>T
14.29	chr12	107915333	812B	C	T	CCG	3_prime_UTR_variant	MODIFIER	Bcl11b	ENSMUSG00000048251	transcript	ENSMUST00000066060.10	protein_coding	c.*67G>A
6.45	chr12	107917483	812B	G	A	TGG	intron_variant	MODIFIER	Bcl11b	ENSMUSG00000048251	transcript	ENSMUST00000066060.10	protein_coding	c.641-69C>T
37.5	chr12	108488187	812B	A	C	AAT	intron_variant	MODIFIER	Eml1	ENSMUSG00000058070	transcript	ENSMUST00000109860.7	protein_coding	c.384-102A>C
13.33	chr12	108488522	812B	A	T	TAC	intron_variant	MODIFIER	Eml1	ENSMUSG00000058070	transcript	ENSMUST00000109860.7	protein_coding	c.515+102A>T
18.18	chr12	108605867	812B	T	C	ATT	5_prime_UTR_premature_start_codon_gain_variant	LOW	Evl	ENSMUSG00000021262	transcript	ENSMUST00000109854.8	protein_coding	c.-122T>C
20	chr12	108686320	812B	T	C	TTT	downstream_gene_variant	MODIFIER	Degs2	ENSMUSG00000021263	transcript	ENSMUST00000021691.4	protein_coding	c.*4144A>G
22.22	chr12	110612233	812B	A	T	CAG	intron_variant	MODIFIER	Dync1h1	ENSMUSG00000018707	transcript	ENSMUST00000018851.13	protein_coding	c.251-112A>T
16.67	chr12	110636237	812B	T	C	CTT	upstream_gene_variant	MODIFIER	Dync1h1	ENSMUSG00000018707	transcript	ENSMUST00000172218.1	retained_intron	n.-4287T>C
36.36	chr12	110669799	812B	C	T	CCT	upstream_gene_variant	MODIFIER	Gm17111	ENSMUSG00000090327	transcript	ENSMUST00000169981.1	antisense	n.-4391G>A
6.74	chr12	110875207	812B	A	G	GAC	intron_variant	MODIFIER	Cinp	ENSMUSG00000021276	transcript	ENSMUST00000043716.8	protein_coding	c.437-1078T>C
25	chr12	110888949	812B	C	T	CCC	upstream_gene_variant	MODIFIER	Tecpr2	ENSMUSG00000021275	transcript	ENSMUST00000165978.1	protein_coding	c.-7207C>T
20	chr12	111103890	812B	G	A	GGA	intron_variant	MODIFIER	Rcor1	ENSMUSG00000037896	transcript	ENSMUST00000084968.13	protein_coding	c.1035+85G>A
18.18	chr12	111627003	812B	A	C	TAT	intron_variant	MODIFIER	Mark3	ENSMUSG00000007411	transcript	ENSMUST00000084953.11	protein_coding	c.541-73A>C
5	chr12	111633564	812B	G	A	AGA	intron_variant	MODIFIER	Mark3	ENSMUSG00000007411	transcript	ENSMUST00000084953.11	protein_coding	c.1265-53G>A
15.38	chr12	111633895	812B	G	T	AGC	intron_variant	MODIFIER	Mark3	ENSMUSG00000007411	transcript	ENSMUST00000084953.11	protein_coding	c.1482+61G>T
33.33	chr12	111785189	812B	T	C	CTC	upstream_gene_variant	MODIFIER	Klc1	ENSMUSG00000021288	transcript	ENSMUST00000124197.1	processed_transcript	n.-4133T>C
18.18	chr12	111961391	812B	A	G	CAT	3_prime_UTR_variant	MODIFIER	2010107E04Rik	ENSMUSG00000021290	transcript	ENSMUST00000021719.5	protein_coding	c.*119T>C
25	chr12	112114602	812B	C	T	CCC	intron_variant	MODIFIER	Aspg	ENSMUSG00000037686	transcript	ENSMUST00000079400.4	protein_coding	c.429+97C>T
5.77	chr12	112121688	812B	T	C	ATT	intron_variant	MODIFIER	Aspg	ENSMUSG00000037686	transcript	ENSMUST00000079400.4	protein_coding	c.1051-62T>C
20	chr12	112126863	812B	G	A	CGT	3_prime_UTR_variant	MODIFIER	Aspg	ENSMUSG00000037686	transcript	ENSMUST00000079400.4	protein_coding	c.*118G>A
13.33	chr12	112772833	812B	A	T	TAT	3_prime_UTR_variant	MODIFIER	Ahnak2	ENSMUSG00000072812	transcript	ENSMUST00000128258.1	protein_coding	c.*73T>A
24.11	chr12	112779886	812B	C	G	CCG	synonymous_variant	LOW	Ahnak2	ENSMUSG00000072812	transcript	ENSMUST00000137195.1	protein_coding	c.1125G>C	p.P375P	1126/3377	1125/3376	375/1124
6.45	chr12	112939416	812B	G	A	CGG	intron_variant	MODIFIER	Nudt14	ENSMUSG00000002804	transcript	ENSMUST00000002881.3	protein_coding	c.82-94C>T
25	chr12	112960197	812B	G	A	AGT	3_prime_UTR_variant	MODIFIER	Brf1	ENSMUSG00000011158	transcript	ENSMUST00000011302.7	protein_coding	c.*124C>T
15.38	chr12	113135665	812B	T	G	GTT	upstream_gene_variant	MODIFIER	Crip2	ENSMUSG00000006356	transcript	ENSMUST00000084882.8	protein_coding	c.-4907T>G
32.34	chr12	113158178	812B	G	C	GGC	downstream_gene_variant	MODIFIER	Crip1	ENSMUSG00000006360	transcript	ENSMUST00000006523.11	protein_coding	c.*4520G>C
41.86	chr12	113450749	812B	T	C	ATT	upstream_gene_variant	MODIFIER	Ighd3-2	ENSMUSG00000094552	transcript	ENSMUST00000179883.1	IG_D_gene	c.-2520A>G
5.13	chr12	113588805	812B	A	G	GAA	upstream_gene_variant	MODIFIER	Ighv2-2	ENSMUSG00000096464	transcript	ENSMUST00000103443.2	IG_V_gene	c.-105T>C
50	chr12	113686046	812B	A	T	TAC	upstream_gene_variant	MODIFIER	Gm37187	ENSMUSG00000102182	transcript	ENSMUST00000193425.1	pseudogene	n.-3155T>A
5.37	chr12	113736370	812B	T	G	TTC	missense_variant	MODERATE	Ighv5-9-1	ENSMUSG00000095210	transcript	ENSMUST00000192264.1	IG_V_gene	c.121A>C	p.K41Q	154/413	121/380	41/125
35.36	chr12	113736478	812B	A	G	TAT	intron_variant	MODIFIER	Ighv5-9-1	ENSMUSG00000095210	transcript	ENSMUST00000192264.1	IG_V_gene	c.73+47T>C
19.53	chr12	113770270	812B	G	C	CGC	missense_variant	MODERATE	Ighv2-9-1	ENSMUSG00000095565	transcript	ENSMUST00000180013.2	IG_V_gene	c.14C>G	p.A5G	33/369	14/350	5/115
19.72	chr12	113770390	812B	T	C	ATA	upstream_gene_variant	MODIFIER	Gm38205	ENSMUSG00000103604	transcript	ENSMUST00000192243.1	IG_V_pseudogene	n.-2170A>G
5.46	chr12	113796141	812B	C	T	ACT	missense_variant	MODERATE	Ighv2-6-8	ENSMUSG00000076646	transcript	ENSMUST00000192911.1	IG_V_gene	c.347G>A	p.S116N	347/350	347/350	116/115
35.43	chr12	113796270	812B	A	C	AAC	missense_variant	MODERATE	Ighv2-6-8	ENSMUSG00000076646	transcript	ENSMUST00000192911.1	IG_V_gene	c.218T>G	p.V73G	218/350	218/350	73/115
52.63	chr12	114059751	812B	T	G	ATC	downstream_gene_variant	MODIFIER	Ighv14-3	ENSMUSG00000095642	transcript	ENSMUST00000103469.3	IG_V_gene	c.*94A>C
5.68	chr12	114060221	812B	C	T	CCC	splice_region_variant&intron_variant	LOW	Ighv14-3	ENSMUSG00000095642	transcript	ENSMUST00000103469.3	IG_V_gene	c.46+7G>A
15.79	chr12	114176961	812B	A	T	GAT	upstream_gene_variant	MODIFIER	Ighv14-4	ENSMUSG00000076666	transcript	ENSMUST00000195706.1	IG_V_gene	c.-94T>A
5.22	chr12	114288133	812B	G	C	AGT	downstream_gene_variant	MODIFIER	Ighv3-6	ENSMUSG00000076672	transcript	ENSMUST00000195124.5	IG_V_gene	c.*19C>G
57.14	chr12	114416516	812B	T	C	CTA	downstream_gene_variant	MODIFIER	Ighv6-5	ENSMUSG00000096407	transcript	ENSMUST00000193936.1	IG_V_gene	c.*80A>G
6.85	chr12	114434899	812B	A	C	CAG	synonymous_variant	LOW	Ighv6-6	ENSMUSG00000076680	transcript	ENSMUST00000103489.1	IG_V_gene	c.246T>G	p.A82A	246/357	246/357	82/118
37.85	chr12	114513477	812B	C	G	CCC	synonymous_variant	LOW	Ighv1-5	ENSMUSG00000096499	transcript	ENSMUST00000191803.1	IG_V_gene	c.204G>C	p.G68G	248/395	204/351	68/116
9.09	chr12	114565094	812B	C	T	ACC	upstream_gene_variant	MODIFIER	Ighv15-2	ENSMUSG00000076688	transcript	ENSMUST00000195337.1	IG_V_gene	c.-82G>A
27.27	chr12	114708573	812B	G	A	AGC	upstream_gene_variant	MODIFIER	Ighv1-19-1	ENSMUSG00000102806	transcript	ENSMUST00000192823.1	IG_V_pseudogene	n.-3993C>T
32.12	chr12	114746413	812B	T	C	TTA	missense_variant	MODERATE	Ighv1-22	ENSMUSG00000094561	transcript	ENSMUST00000103507.1	IG_V_gene	c.211A>G	p.N71D	211/351	211/351	71/116
23.08	chr12	114788265	812B	T	C	ATC	downstream_gene_variant	MODIFIER	Ighv1-26	ENSMUSG00000094546	transcript	ENSMUST00000103510.1	IG_V_gene	c.*107A>G
7.55	chr12	114788299	812B	C	A	TCT	downstream_gene_variant	MODIFIER	Ighv1-26	ENSMUSG00000094546	transcript	ENSMUST00000103510.1	IG_V_gene	c.*73G>T
17.03	chr12	114788353	812B	A	G	GAT	downstream_gene_variant	MODIFIER	Ighv1-26	ENSMUSG00000094546	transcript	ENSMUST00000103510.1	IG_V_gene	c.*19T>C
14.71	chr12	114851740	812B	C	G	ACC	upstream_gene_variant	MODIFIER	Ighv1-34	ENSMUSG00000093955	transcript	ENSMUST00000103512.2	IG_V_gene	c.-117G>C
16.59	chr12	114880090	812B	T	C	GTC	missense_variant	MODERATE	Ighv1-36	ENSMUSG00000094051	transcript	ENSMUST00000191862.5	IG_V_gene	c.149A>G	p.D50G	149/351	149/351	50/116
23.68	chr12	114914790	812B	T	A	TTC	missense_variant	MODERATE	Ighv1-39	ENSMUSG00000095130	transcript	ENSMUST00000103515.1	IG_V_gene	c.160A>T	p.N54Y	160/351	160/351	54/116
44.44	chr12	115145359	812B	T	C	ATG	downstream_gene_variant	MODIFIER	Ighv1-52	ENSMUSG00000095204	transcript	ENSMUST00000192554.5	IG_V_gene	c.*128A>G
16.67	chr12	115158307	812B	C	G	TCT	downstream_gene_variant	MODIFIER	Ighv1-53	ENSMUSG00000093894	transcript	ENSMUST00000103523.1	IG_V_gene	c.*96G>C
17.65	chr12	115158744	812B	C	T	CCC	intron_variant	MODIFIER	Ighv1-53	ENSMUSG00000093894	transcript	ENSMUST00000103523.1	IG_V_gene	c.47-37G>A
13.02	chr12	115294209	812B	G	C	TGT	missense_variant	MODERATE	Ighv8-8	ENSMUSG00000104452	transcript	ENSMUST00000192591.1	IG_V_gene	c.211C>G	p.H71D	211/358	211/358	71/118
37.97	chr12	115335318	812B	A	G	AAC	synonymous_variant	LOW	Ighv1-59	ENSMUSG00000095197	transcript	ENSMUST00000195359.5	IG_V_gene	c.115T>C	p.L39L	115/351	115/351	39/116
37.5	chr12	115460872	812B	G	A	CGG	downstream_gene_variant	MODIFIER	Ighv1-62-3	ENSMUSG00000096767	transcript	ENSMUST00000103532.2	IG_V_gene	c.*127C>T
25	chr12	115460931	812B	A	C	TAA	downstream_gene_variant	MODIFIER	Ighv1-62-3	ENSMUSG00000096767	transcript	ENSMUST00000103532.2	IG_V_gene	c.*68T>G
50	chr12	115468229	812B	A	C	GAG	downstream_gene_variant	MODIFIER	Ighv8-9	ENSMUSG00000095117	transcript	ENSMUST00000197803.1	IG_V_gene	c.*103T>G
25	chr12	115507418	812B	G	A	CGG	downstream_gene_variant	MODIFIER	Ighv1-64	ENSMUSG00000094088	transcript	ENSMUST00000103535.2	IG_V_gene	c.*127C>T
31.09	chr12	115567679	812B	G	A	CGG	upstream_gene_variant	MODIFIER	Ighv8-11	ENSMUSG00000095170	transcript	ENSMUST00000103536.3	IG_V_gene	c.-88C>T
18.75	chr12	115802839	812B	G	A	TGC	missense_variant	MODERATE	Ighv1-74	ENSMUSG00000094124	transcript	ENSMUST00000196587.4	IG_V_gene	c.160C>T	p.H54Y	160/351	160/351	54/116
21.58	chr12	115803167	812B	A	T	CAT	upstream_gene_variant	MODIFIER	Ighv1-74	ENSMUSG00000094124	transcript	ENSMUST00000196587.4	IG_V_gene	c.-87T>A
6.58	chr12	115803194	812B	A	C	CAT	upstream_gene_variant	MODIFIER	Ighv1-74	ENSMUSG00000094124	transcript	ENSMUST00000196587.4	IG_V_gene	c.-114T>G
29.17	chr12	115803216	812B	G	A	TGA	upstream_gene_variant	MODIFIER	Ighv1-74	ENSMUSG00000094124	transcript	ENSMUST00000196587.4	IG_V_gene	c.-136C>T
21.25	chr12	115869230	812B	A	C	GAA	upstream_gene_variant	MODIFIER	Ighv1-78	ENSMUSG00000096326	transcript	ENSMUST00000199373.1	IG_V_gene	c.-28T>G
50	chr12	115869297	812B	A	G	CAG	upstream_gene_variant	MODIFIER	Ighv1-78	ENSMUSG00000096326	transcript	ENSMUST00000199373.1	IG_V_gene	c.-95T>C
14.29	chr12	115912859	812B	T	A	CTA	upstream_gene_variant	MODIFIER	Ighv1-80	ENSMUSG00000094075	transcript	ENSMUST00000103547.1	IG_V_gene	c.-83A>T
5.68	chr12	115920469	812B	C	T	GCT	missense_variant	MODERATE	Ighv1-81	ENSMUSG00000094689	transcript	ENSMUST00000103548.2	IG_V_gene	c.161G>A	p.S54N	161/351	161/351	54/116
41.38	chr12	115920746	812B	A	T	AAG	upstream_gene_variant	MODIFIER	Ighv1-81	ENSMUSG00000094689	transcript	ENSMUST00000103548.2	IG_V_gene	c.-34T>A
6.38	chr12	115952845	812B	G	A	TGT	splice_region_variant&intron_variant	LOW	Ighv1-82	ENSMUSG00000095127	transcript	ENSMUST00000196991.1	IG_V_gene	c.47-3C>T
17.51	chr12	115980747	812B	G	T	TGA	synonymous_variant	LOW	Ighv1-84	ENSMUSG00000094940	transcript	ENSMUST00000103551.1	IG_V_gene	c.306C>A	p.L102L	306/351	306/351	102/116
50	chr12	116147528	812B	A	T	TAA	downstream_gene_variant	MODIFIER	Vipr2	ENSMUSG00000011171	transcript	ENSMUST00000011315.9	protein_coding	c.*3218A>T
15.38	chr12	116460458	812B	G	C	TGT	intron_variant	MODIFIER	Ncapg2	ENSMUSG00000042029	transcript	ENSMUST00000084828.3	protein_coding	c.3366-106G>C
12.5	chr12	117914711	812B	G	A	CGG	intron_variant	MODIFIER	Dnah11	ENSMUSG00000018581	transcript	ENSMUST00000084806.6	protein_coding	c.11756-78C>T
15.38	chr12	118023706	812B	A	G	GAC	intron_variant	MODIFIER	Dnah11	ENSMUSG00000018581	transcript	ENSMUST00000084806.6	protein_coding	c.7356+104T>C
6.25	chr12	118300226	812B	G	T	GGG	intron_variant	MODIFIER	Sp4	ENSMUSG00000025323	transcript	ENSMUST00000026367.9	protein_coding	c.118-34C>A
33.33	chr12	118901237	812B	G	T	GGG	intron_variant	MODIFIER	Abcb5	ENSMUSG00000072791	transcript	ENSMUST00000035515.4	protein_coding	c.2424+120C>A
5.13	chr12	118901276	812B	C	T	TCA	intron_variant	MODIFIER	Abcb5	ENSMUSG00000072791	transcript	ENSMUST00000035515.4	protein_coding	c.2424+81G>A
53.89	chr13	4059690	812B	G	A	GGG	missense_variant	MODERATE	Akr1c14	ENSMUSG00000033715	transcript	ENSMUST00000041768.6	protein_coding	c.59G>A	p.G20E	100/2436	59/972	20/323
7.14	chr13	4078094	812B	G	A	GGG	upstream_gene_variant	MODIFIER	Akr1c14	ENSMUSG00000033715	transcript	ENSMUST00000147180.1	processed_transcript	n.-160G>A
7.14	chr13	4233688	812B	A	C	TAT	upstream_gene_variant	MODIFIER	Akr1c19	ENSMUSG00000071551	transcript	ENSMUST00000081326.6	protein_coding	c.-83A>C
22.22	chr13	6574244	812B	A	T	TAT	intron_variant	MODIFIER	Pitrm1	ENSMUSG00000021193	transcript	ENSMUST00000021611.8	protein_coding	c.2458-116A>T
9.09	chr13	6574531	812B	T	A	GTG	intron_variant	MODIFIER	Pitrm1	ENSMUSG00000021193	transcript	ENSMUST00000021611.8	protein_coding	c.2529+100T>A
22.22	chr13	6578359	812B	A	G	GAA	downstream_gene_variant	MODIFIER	Pfkp	ENSMUSG00000021196	transcript	ENSMUST00000021614.13	protein_coding	c.*3101T>C
14.29	chr13	11555303	812B	A	T	AAG	intron_variant	MODIFIER	Ryr2	ENSMUSG00000021313	transcript	ENSMUST00000021750.13	protein_coding	c.14805+128T>A
22.22	chr13	11640493	812B	G	A	GGC	intron_variant	MODIFIER	Ryr2	ENSMUSG00000021313	transcript	ENSMUST00000021750.13	protein_coding	c.10933-116C>T
20	chr13	11761142	812B	G	C	TGT	intron_variant	MODIFIER	Ryr2	ENSMUSG00000021313	transcript	ENSMUST00000021750.13	protein_coding	c.3423+85C>G
18.75	chr13	12205180	812B	A	T	GAG	intron_variant	MODIFIER	Mtr	ENSMUSG00000021311	transcript	ENSMUST00000099856.4	protein_coding	c.2437+110T>A
10	chr13	12310759	812B	A	T	AAC	intron_variant	MODIFIER	Actn2	ENSMUSG00000052374	transcript	ENSMUST00000064204.13	protein_coding	c.241+88T>A
40	chr13	12403028	812B	C	T	ACG	intron_variant	MODIFIER	Heatr1	ENSMUSG00000050244	transcript	ENSMUST00000059270.8	protein_coding	c.956+103C>T
5	chr13	12605653	812B	T	C	TTT	intron_variant	MODIFIER	Ero1lb	ENSMUSG00000057069	transcript	ENSMUST00000071973.6	protein_coding	c.1344-1174T>C
66.67	chr13	13712621	812B	T	C	TTT	intron_variant	MODIFIER	Lyst	ENSMUSG00000019726	transcript	ENSMUST00000110559.1	protein_coding	c.9121-87T>C
15.38	chr13	14010739	812B	A	T	TAA	upstream_gene_variant	MODIFIER	Tbce	ENSMUSG00000039233	transcript	ENSMUST00000159427.7	retained_intron	n.-895T>A
20	chr13	17719908	812B	T	C	ATG	intron_variant	MODIFIER	Cdk13	ENSMUSG00000041297	transcript	ENSMUST00000042365.7	protein_coding	c.3236-103A>G
7.69	chr13	19086462	812B	A	T	GAT	intron_variant	MODIFIER	Amph	ENSMUSG00000021314	transcript	ENSMUST00000200466.4	protein_coding	c.301-61A>T
50	chr13	19095914	812B	T	A	ATA	intron_variant	MODIFIER	Amph	ENSMUSG00000021314	transcript	ENSMUST00000200466.4	protein_coding	c.505-93T>A
33.33	chr13	19594357	812B	C	T	CCC	intron_variant	MODIFIER	Epdr1	ENSMUSG00000002808	transcript	ENSMUST00000002885.6	protein_coding	c.478+90G>A
11.76	chr13	19623938	812B	G	T	TGA	upstream_gene_variant	MODIFIER	Epdr1	ENSMUSG00000002808	transcript	ENSMUST00000002885.6	protein_coding	c.-4376C>A
30.77	chr13	19658970	812B	G	A	GGG	intron_variant	MODIFIER	Nme8	ENSMUSG00000041138	transcript	ENSMUST00000091763.2	protein_coding	c.1131-97C>T
16.67	chr13	20909947	812B	G	A	CGG	intron_variant	MODIFIER	Aoah	ENSMUSG00000021322	transcript	ENSMUST00000021757.3	protein_coding	c.519-118G>A
6.06	chr13	20941976	812B	C	T	ACC	intron_variant	MODIFIER	Aoah	ENSMUSG00000021322	transcript	ENSMUST00000021757.3	protein_coding	c.935+71C>T
50	chr13	21002777	812B	G	A	CGC	intron_variant	MODIFIER	Aoah	ENSMUSG00000021322	transcript	ENSMUST00000021757.3	protein_coding	c.1362+64G>A
27.27	chr13	21423653	812B	C	A	ACA	intron_variant	MODIFIER	Pgbd1	ENSMUSG00000055313	transcript	ENSMUST00000099719.9	protein_coding	c.399-29G>T
24.4	chr13	21715931	812B	G	A	CGA	synonymous_variant	LOW	Hist1h2bl	ENSMUSG00000094338	transcript	ENSMUST00000091756.1	protein_coding	c.213C>T	p.F71F	213/381	213/381	71/126
27.27	chr13	21750606	812B	A	G	AAG	upstream_gene_variant	MODIFIER	Hist1h4k	ENSMUSG00000064288	transcript	ENSMUST00000102983.1	protein_coding	c.-101T>C
5.13	chr13	21787727	812B	C	T	TCG	synonymous_variant	LOW	Hist1h2bp	ENSMUSG00000069308	transcript	ENSMUST00000110473.2	protein_coding	c.213C>T	p.F71F	267/621	213/417	71/138
20.38	chr13	21787901	812B	T	C	GTC	3_prime_UTR_variant	MODIFIER	Hist1h2bp	ENSMUSG00000069308	transcript	ENSMUST00000102982.1	protein_coding	c.*6T>C
40.13	chr13	22592602	812B	A	T	GAG	missense_variant	MODERATE	Vmn1r205	ENSMUSG00000100296	transcript	ENSMUST00000185475.1	protein_coding	c.329T>A	p.L110H	329/951	329/951	110/316
16.67	chr13	23034250	812B	A	C	TAT	upstream_gene_variant	MODIFIER	Vmn1r214	ENSMUSG00000061829	transcript	ENSMUST00000074252.3	protein_coding	c.-88A>C
20	chr13	23534345	812B	A	T	TAA	upstream_gene_variant	MODIFIER	Gm11335	ENSMUSG00000085016	transcript	ENSMUST00000148743.1	processed_transcript	n.-3402T>A
17.38	chr13	23761059	812B	G	A	CGG	synonymous_variant	LOW	Hist1h4a	ENSMUSG00000060093	transcript	ENSMUST00000102964.3	protein_coding	c.99C>T	p.P33P	172/539	99/312	33/103
5.11	chr13	23761122	812B	G	C	TGC	synonymous_variant	LOW	Hist1h4a	ENSMUSG00000060093	transcript	ENSMUST00000102964.3	protein_coding	c.36C>G	p.G12G	109/539	36/312	12/103
5.13	chr13	23908913	812B	A	G	TAG	intron_variant	MODIFIER	Slc17a4	ENSMUSG00000021336	transcript	ENSMUST00000110407.2	protein_coding	c.-36-30T>C
30	chr13	23973837	812B	T	C	TTT	intron_variant	MODIFIER	Scgn	ENSMUSG00000021337	transcript	ENSMUST00000021770.7	protein_coding	c.471+123A>G
13.33	chr13	24173790	812B	G	A	TGC	intron_variant	MODIFIER	Lrrc16a	ENSMUSG00000021338	transcript	ENSMUST00000072889.11	protein_coding	c.190-115C>T
16.67	chr13	24674521	812B	A	T	CAG	upstream_gene_variant	MODIFIER	Fam65b	ENSMUSG00000036006	transcript	ENSMUST00000177174.1	retained_intron	n.-951A>T
18.75	chr13	24912130	812B	G	T	GGG	downstream_gene_variant	MODIFIER	4932702P03Rik	ENSMUSG00000086796	transcript	ENSMUST00000138447.1	antisense	n.*4850G>T
11.76	chr13	24962256	812B	C	T	TCC	intron_variant	MODIFIER	Gpld1	ENSMUSG00000021340	transcript	ENSMUST00000128315.1	processed_transcript	n.287-64C>T
56.52	chr13	27390884	812B	G	A	AGC	upstream_gene_variant	MODIFIER	Prl2b1	ENSMUSG00000069258	transcript	ENSMUST00000091678.2	protein_coding	c.-108C>T
27.27	chr13	28151013	812B	A	C	TAT	intron_variant	MODIFIER	Prl5a1	ENSMUSG00000017064	transcript	ENSMUST00000017208.4	protein_coding	c.508-104A>C
5	chr13	30789690	812B	G	A	TGA	intergenic_region	MODIFIER	Irf4-Exoc2	ENSMUSG00000021356-ENSMUSG00000021357	intergenic_region	ENSMUSG00000021356-ENSMUSG00000021357		n.30789690G>A
60.42	chr13	30795019	812B	G	A	CGC	intergenic_region	MODIFIER	Irf4-Exoc2	ENSMUSG00000021356-ENSMUSG00000021357	intergenic_region	ENSMUSG00000021356-ENSMUSG00000021357		n.30795019G>A
26.67	chr13	33334212	812B	G	T	TGT	intron_variant	MODIFIER	Serpinb9f	ENSMUSG00000038327	transcript	ENSMUST00000075515.6	protein_coding	c.727-33G>T
46.15	chr13	33982343	812B	C	T	CCC	downstream_gene_variant	MODIFIER	Serpinb6a	ENSMUSG00000060147	transcript	ENSMUST00000170620.1	processed_transcript	n.*4145G>A
22.22	chr13	34652544	812B	C	T	ACG	5_prime_UTR_variant	MODIFIER	Pxdc1	ENSMUSG00000021411	transcript	ENSMUST00000053459.13	protein_coding	c.-109G>A
5.88	chr13	34747602	812B	C	A	ACA	3_prime_UTR_variant	MODIFIER	Fam50b	ENSMUSG00000038246	transcript	ENSMUST00000039605.6	protein_coding	c.*55C>A
22.22	chr13	34875828	812B	C	T	GCG	intron_variant	MODIFIER	Prpf4b	ENSMUSG00000021413	transcript	ENSMUST00000077853.3	protein_coding	c.41+134C>T
20	chr13	36726952	812B	T	A	CTT	intron_variant	MODIFIER	Nrn1	ENSMUSG00000039114	transcript	ENSMUST00000037623.14	protein_coding	c.201-96A>T
22.22	chr13	38181017	812B	C	T	TCT	intron_variant	MODIFIER	Dsp	ENSMUSG00000054889	transcript	ENSMUST00000145151.1	processed_transcript	n.347-81C>T
18.18	chr13	38469532	812B	C	T	CCC	intron_variant	MODIFIER	Bmp6	ENSMUSG00000039004	transcript	ENSMUST00000171970.1	protein_coding	c.656-82C>T
20	chr13	38611813	812B	G	T	AGA	intron_variant	MODIFIER	Bloc1s5	ENSMUSG00000038982	transcript	ENSMUST00000035899.6	protein_coding	c.378+830C>A
30.72	chr13	40280183	812B	A	C	AAG	intron_variant	MODIFIER	Ofcc1	ENSMUSG00000047094	transcript	ENSMUST00000054635.7	protein_coding	c.256+189T>G
5	chr13	40888334	812B	T	C	TTT	intron_variant	MODIFIER	Gcnt2	ENSMUSG00000021360	transcript	ENSMUST00000110191.8	protein_coding	c.919+27061T>C
62.5	chr13	41102677	812B	G	A	TGT	3_prime_UTR_variant	MODIFIER	Gcm2	ENSMUSG00000021362	transcript	ENSMUST00000021791.6	protein_coding	c.*80C>T
6.06	chr13	41135251	812B	T	C	CTG	intron_variant	MODIFIER	Sycp2l	ENSMUSG00000038651	transcript	ENSMUST00000124093.1	protein_coding	c.750+37T>C
40	chr13	41143686	812B	C	T	ACC	intron_variant	MODIFIER	Sycp2l	ENSMUSG00000038651	transcript	ENSMUST00000124093.1	protein_coding	c.1149+93C>T
25	chr13	41314269	812B	A	G	GAC	intron_variant	MODIFIER	Nedd9	ENSMUSG00000021365	transcript	ENSMUST00000021794.12	protein_coding	c.1992+97T>C
5.71	chr13	41606385	812B	G	A	CGG	intron_variant	MODIFIER	Tmem170b	ENSMUSG00000087370	transcript	ENSMUST00000129449.1	protein_coding	c.97+73G>A
18.18	chr13	41627873	812B	T	A	CTC	intron_variant	MODIFIER	Tmem170b	ENSMUSG00000087370	transcript	ENSMUST00000129449.1	protein_coding	c.98-105T>A
5.88	chr13	41816342	812B	G	A	TGC	intron_variant	MODIFIER	Adtrp	ENSMUSG00000058022	transcript	ENSMUST00000072012.9	protein_coding	c.250-70C>T
14.29	chr13	42154300	812B	T	C	CTT	intron_variant	MODIFIER	Hivep1	ENSMUSG00000021366	transcript	ENSMUST00000060148.5	protein_coding	c.95-80T>C
15.38	chr13	42304877	812B	G	A	TGC	intron_variant	MODIFIER	Edn1	ENSMUSG00000021367	transcript	ENSMUST00000021796.7	protein_coding	c.234-69G>A
75	chr13	43169714	812B	C	A	ACA	intron_variant	MODIFIER	Tbc1d7	ENSMUSG00000021368	transcript	ENSMUST00000021797.8	protein_coding	c.112+88G>T
18.18	chr13	43801778	812B	C	G	TCA	3_prime_UTR_variant	MODIFIER	Cd83	ENSMUSG00000015396	transcript	ENSMUST00000015540.2	protein_coding	c.*93C>G
25	chr13	46824170	812B	G	A	AGT	intron_variant	MODIFIER	Kif13a	ENSMUSG00000021375	transcript	ENSMUST00000056978.7	protein_coding	c.718-109C>T
5.77	chr13	46826668	812B	A	T	TAA	intron_variant	MODIFIER	Kif13a	ENSMUSG00000021375	transcript	ENSMUST00000056978.7	protein_coding	c.582+25T>A
16.67	chr13	46826896	812B	A	G	GAA	intron_variant	MODIFIER	Kif13a	ENSMUSG00000021375	transcript	ENSMUST00000056978.7	protein_coding	c.495-116T>C
66.67	chr13	46848444	812B	T	G	GTG	intron_variant	MODIFIER	Kif13a	ENSMUSG00000021375	transcript	ENSMUST00000056978.7	protein_coding	c.160-58A>C
14.29	chr13	47101531	812B	T	C	GTC	upstream_gene_variant	MODIFIER	Dek	ENSMUSG00000021377	transcript	ENSMUST00000138401.1	processed_transcript	n.-3093A>G
5.88	chr13	47105760	812B	A	G	CAC	5_prime_UTR_variant	MODIFIER	Dek	ENSMUSG00000021377	transcript	ENSMUST00000129352.2	protein_coding	c.-32T>C
61.96	chr13	48889778	812B	T	G	CTG	missense_variant	MODERATE	Fam120a	ENSMUSG00000038014	transcript	ENSMUST00000060805.6	protein_coding	c.2639A>C	p.Q880P	2828/5105	2639/3339	880/1112
25	chr13	49039301	812B	C	A	TCT	intron_variant	MODIFIER	Wnk2	ENSMUSG00000037989	transcript	ENSMUST00000035538.12	protein_coding	c.6061-98G>T
25	chr13	49092441	812B	G	A	GGA	intron_variant	MODIFIER	Wnk2	ENSMUSG00000037989	transcript	ENSMUST00000035538.12	protein_coding	c.1234-117C>T
10.53	chr13	49095272	812B	C	T	GCA	intron_variant	MODIFIER	Wnk2	ENSMUSG00000037989	transcript	ENSMUST00000035538.12	protein_coding	c.1233+69G>A
5	chr13	49730190	812B	A	G	GAG	intron_variant	MODIFIER	Iars	ENSMUSG00000037851	transcript	ENSMUST00000165316.7	protein_coding	c.3409+50A>G
18.18	chr13	49863842	812B	G	A	TGT	intergenic_region	MODIFIER	Gm7251-Gm8674	ENSMUSG00000069236-ENSMUSG00000093976	intergenic_region	ENSMUSG00000069236-ENSMUSG00000093976		n.49863842G>A
6.78	chr13	50419785	812B	A	G	GAG	upstream_gene_variant	MODIFIER	Fbxw17	ENSMUSG00000037816	transcript	ENSMUST00000176976.1	processed_transcript	n.-4070A>G
5.13	chr13	50467325	812B	C	T	TCA	5_prime_UTR_variant	MODIFIER	Nutm2	ENSMUSG00000071909	transcript	ENSMUST00000096633.2	protein_coding	c.-76C>T
13.33	chr13	51651932	812B	T	C	ATA	downstream_gene_variant	MODIFIER	Cks2	ENSMUSG00000062248	transcript	ENSMUST00000075853.5	protein_coding	c.*1543T>C
5	chr13	51652804	812B	G	A	AGA	downstream_gene_variant	MODIFIER	Cks2	ENSMUSG00000062248	transcript	ENSMUST00000075853.5	protein_coding	c.*2415G>A
28.57	chr13	54528213	812B	A	T	AAC	upstream_gene_variant	MODIFIER	Simc1	ENSMUSG00000043183	transcript	ENSMUST00000150011.1	retained_intron	n.-724A>T
23.08	chr13	55030824	812B	A	T	CAA	intron_variant	MODIFIER	Uimc1	ENSMUSG00000025878	transcript	ENSMUST00000026997.11	protein_coding	c.1942+129T>A
18.18	chr13	55261895	812B	T	A	CTT	intron_variant	MODIFIER	Nsd1	ENSMUSG00000021488	transcript	ENSMUST00000099490.2	protein_coding	c.4195+81T>A
25	chr13	55380795	812B	G	A	TGC	downstream_gene_variant	MODIFIER	Rgs14	ENSMUSG00000052087	transcript	ENSMUST00000149858.1	nonsense_mediated_decay	c.*1831G>A
5.13	chr13	55450199	812B	T	C	ATA	upstream_gene_variant	MODIFIER	Mir6943	ENSMUSG00000099058	transcript	ENSMUST00000185186.1	miRNA	n.-2907T>C
18.75	chr13	55450441	812B	T	C	CTC	upstream_gene_variant	MODIFIER	Mir6943	ENSMUSG00000099058	transcript	ENSMUST00000185186.1	miRNA	n.-2665T>C
18.18	chr13	55595388	812B	A	G	GAA	upstream_gene_variant	MODIFIER	B4galt7	ENSMUSG00000021504	transcript	ENSMUST00000064701.7	protein_coding	c.-4755A>G
6.06	chr13	55595668	812B	T	C	CTG	upstream_gene_variant	MODIFIER	B4galt7	ENSMUSG00000021504	transcript	ENSMUST00000064701.7	protein_coding	c.-4475T>C
33.33	chr13	55608218	812B	C	G	TCA	upstream_gene_variant	MODIFIER	Gm15911	ENSMUSG00000086506	transcript	ENSMUST00000138992.1	antisense	n.-3435G>C
44.44	chr13	59609376	812B	A	T	GAG	upstream_gene_variant	MODIFIER	Naa35	ENSMUSG00000021555	transcript	ENSMUST00000171391.7	retained_intron	n.-6A>T
18.18	chr13	60730734	812B	G	T	AGC	intron_variant	MODIFIER	Dapk1	ENSMUSG00000021559	transcript	ENSMUST00000044083.7	protein_coding	c.1627-91G>T
33.94	chr13	60896777	812B	T	G	GTT	downstream_gene_variant	MODIFIER	Tpbpb	ENSMUSG00000062705	transcript	ENSMUST00000080766.6	protein_coding	c.*4778A>C
22.22	chr13	61038714	812B	G	A	AGG	upstream_gene_variant	MODIFIER	Ctsq	ENSMUSG00000021439	transcript	ENSMUST00000144401.1	retained_intron	n.-527C>T
15.38	chr13	61355819	812B	G	A	AGG	intron_variant	MODIFIER	Cts7	ENSMUSG00000021440	transcript	ENSMUST00000021892.5	protein_coding	c.391-61C>T
13.33	chr13	62382957	812B	C	T	TCC	upstream_gene_variant	MODIFIER	Gm25933	ENSMUSG00000095876	transcript	ENSMUST00000178943.1	miRNA	n.-280C>T
14.29	chr13	62840201	812B	G	T	AGC	intron_variant	MODIFIER	Fbp2	ENSMUSG00000021456	transcript	ENSMUST00000021907.7	protein_coding	c.825+70C>A
27.27	chr13	63870569	812B	G	T	TGC	upstream_gene_variant	MODIFIER	Ercc6l2	ENSMUSG00000021470	transcript	ENSMUST00000162086.1	protein_coding	c.-1887G>T
46.34	chr13	64437349	812B	C	T	TCA	intron_variant	MODIFIER	Cdk20	ENSMUSG00000021483	transcript	ENSMUST00000021939.6	protein_coding	c.564-40C>T
33.33	chr13	65184898	812B	C	A	ACT	intron_variant	MODIFIER	Nlrp4f	ENSMUSG00000032999	transcript	ENSMUST00000037372.7	protein_coding	c.2504+65G>T
83.33	chr13	65547764	812B	T	C	ATT	intergenic_region	MODIFIER	Gm10139-Cbx3-ps2	ENSMUSG00000063905-ENSMUSG00000095692	intergenic_region	ENSMUSG00000063905-ENSMUSG00000095692		n.65547764T>C
14.29	chr13	65547787	812B	A	C	TAC	intergenic_region	MODIFIER	Gm10139-Cbx3-ps2	ENSMUSG00000063905-ENSMUSG00000095692	intergenic_region	ENSMUSG00000063905-ENSMUSG00000095692		n.65547787A>C
5.93	chr13	65906927	812B	C	T	TCG	intergenic_region	MODIFIER	Cbx3-ps1-Rybp-ps	ENSMUSG00000074841-ENSMUSG00000055763	intergenic_region	ENSMUSG00000074841-ENSMUSG00000055763		n.65906927C>T
17.44	chr13	65907861	812B	C	A	GCC	intergenic_region	MODIFIER	Cbx3-ps1-Rybp-ps	ENSMUSG00000074841-ENSMUSG00000055763	intergenic_region	ENSMUSG00000074841-ENSMUSG00000055763		n.65907861C>A
18.37	chr13	68444757	812B	T	C	CTT	intergenic_region	MODIFIER	BC048507-Mtrr	ENSMUSG00000064063-ENSMUSG00000034617	intergenic_region	ENSMUSG00000064063-ENSMUSG00000034617		n.68444757T>C
27.27	chr13	68444991	812B	G	A	AGA	intergenic_region	MODIFIER	BC048507-Mtrr	ENSMUSG00000064063-ENSMUSG00000034617	intergenic_region	ENSMUSG00000064063-ENSMUSG00000034617		n.68444991G>A
71.43	chr13	68447064	812B	A	G	GAG	intergenic_region	MODIFIER	BC048507-Mtrr	ENSMUSG00000064063-ENSMUSG00000034617	intergenic_region	ENSMUSG00000064063-ENSMUSG00000034617		n.68447064A>G
25	chr13	68447100	812B	G	T	GGA	intergenic_region	MODIFIER	BC048507-Mtrr	ENSMUSG00000064063-ENSMUSG00000034617	intergenic_region	ENSMUSG00000064063-ENSMUSG00000034617		n.68447100G>T
38.3	chr13	68568904	812B	G	C	CGC	missense_variant	MODERATE	Mtrr	ENSMUSG00000034617	transcript	ENSMUST00000045827.4	protein_coding	c.1189C>G	p.R397G	1282/3692	1189/2091	397/696
16.67	chr13	68570992	812B	A	T	CAG	intron_variant	MODIFIER	Mtrr	ENSMUSG00000034617	transcript	ENSMUST00000045827.4	protein_coding	c.1051+78T>A
5.04	chr13	68580552	812B	T	C	CTT	missense_variant&splice_region_variant	MODERATE	Mtrr	ENSMUSG00000034617	transcript	ENSMUST00000045827.4	protein_coding	c.128A>G	p.K43R	221/3692	128/2091	43/696
22.22	chr13	68613096	812B	G	C	TGT	3_prime_UTR_variant	MODIFIER	1700001L19Rik	ENSMUSG00000021534	transcript	ENSMUST00000022007.6	protein_coding	c.*87G>C
5.41	chr13	68657313	812B	T	A	TTT	intron_variant	MODIFIER	Adcy2	ENSMUSG00000021536	transcript	ENSMUST00000022013.7	protein_coding	c.2481+54A>T
25	chr13	69534487	812B	C	T	CCG	5_prime_UTR_variant	MODIFIER	Papd7	ENSMUSG00000034575	transcript	ENSMUST00000198607.4	protein_coding	c.-305G>A
5.13	chr13	70608441	812B	T	C	TTT	intron_variant	MODIFIER	Ice1	ENSMUSG00000034525	transcript	ENSMUST00000043493.5	protein_coding	c.1089+335A>G
13.04	chr13	70621325	812B	G	T	GGA	intron_variant	MODIFIER	Ice1	ENSMUSG00000034525	transcript	ENSMUST00000043493.5	protein_coding	c.194+113C>A
22.22	chr13	71958534	812B	G	C	TGT	3_prime_UTR_variant	MODIFIER	Irx1	ENSMUSG00000060969	transcript	ENSMUST00000077337.8	protein_coding	c.*82C>G
18.18	chr13	73577078	812B	C	A	TCG	intron_variant	MODIFIER	Slc6a3	ENSMUSG00000021609	transcript	ENSMUST00000022100.6	protein_coding	c.1837-132C>A
7.14	chr13	73604841	812B	A	G	GAG	intron_variant	MODIFIER	Clptm1l	ENSMUSG00000021610	transcript	ENSMUST00000022102.7	protein_coding	c.163-89A>G
50	chr13	73639867	812B	A	T	CAC	intron_variant	MODIFIER	Tert	ENSMUSG00000021611	transcript	ENSMUST00000022104.7	protein_coding	c.2362-119A>T
13.33	chr13	73646398	812B	G	A	TGT	intron_variant	MODIFIER	Tert	ENSMUSG00000021611	transcript	ENSMUST00000022104.7	protein_coding	c.2949+91G>A
5.56	chr13	73646724	812B	C	G	TCA	intron_variant	MODIFIER	Tert	ENSMUSG00000021611	transcript	ENSMUST00000022104.7	protein_coding	c.2950-53C>G
11.76	chr13	73671536	812B	T	C	TTG	intron_variant	MODIFIER	Slc6a18	ENSMUSG00000021612	transcript	ENSMUST00000022105.13	protein_coding	c.842+72A>G
25	chr13	73699914	812B	A	T	AAG	upstream_gene_variant	MODIFIER	Slc6a19os	ENSMUSG00000021566	transcript	ENSMUST00000160958.1	antisense	n.-3802A>T
20	chr13	73936382	812B	C	T	GCG	upstream_gene_variant	MODIFIER	Brd9	ENSMUSG00000057649	transcript	ENSMUST00000099384.2	protein_coding	c.-1512C>T
26.09	chr13	74206120	812B	C	G	ACA	downstream_gene_variant	MODIFIER	Ahrr	ENSMUSG00000021575	transcript	ENSMUST00000022059.13	protein_coding	c.*7537G>C
23.08	chr13	74339771	812B	C	T	CCC	upstream_gene_variant	MODIFIER	Sdha	ENSMUSG00000021577	transcript	ENSMUST00000161086.1	retained_intron	n.-15G>A
18.18	chr13	74728513	812B	A	T	TAA	intron_variant	MODIFIER	Cast	ENSMUSG00000021585	transcript	ENSMUST00000065629.4	protein_coding	c.1222-84T>A
9.09	chr13	74733973	812B	A	T	GAC	intron_variant	MODIFIER	Cast	ENSMUSG00000021585	transcript	ENSMUST00000065629.4	protein_coding	c.1089+1257T>A
27.27	chr13	74738127	812B	A	C	TAT	intron_variant	MODIFIER	Cast	ENSMUSG00000021585	transcript	ENSMUST00000065629.4	protein_coding	c.771+91T>G
5.13	chr13	75115393	812B	G	A	TGA	intron_variant	MODIFIER	Pcsk1	ENSMUSG00000021587	transcript	ENSMUST00000022075.4	protein_coding	c.1196+56G>A
15.38	chr13	76122579	812B	G	A	TGT	intron_variant	MODIFIER	Ttc37	ENSMUSG00000033991	transcript	ENSMUST00000091466.3	protein_coding	c.752-56G>A
6.67	chr13	76127416	812B	A	T	CAG	intron_variant	MODIFIER	Ttc37	ENSMUSG00000033991	transcript	ENSMUST00000091466.3	protein_coding	c.1222-81A>T
20	chr13	76145102	812B	A	T	GAA	intron_variant	MODIFIER	Ttc37	ENSMUSG00000033991	transcript	ENSMUST00000091466.3	protein_coding	c.3015-99A>T
70	chr13	76202203	812B	C	T	ACG	intron_variant	MODIFIER	Fam81b	ENSMUSG00000109228	transcript	ENSMUST00000208418.1	protein_coding	c.1166-64G>A
5.71	chr13	76212036	812B	G	A	AGG	downstream_gene_variant	MODIFIER	Fam81b	ENSMUSG00000109228	transcript	ENSMUST00000208586.1	processed_transcript	n.*2165C>T
72.73	chr13	76212037	812B	G	A	GGG	downstream_gene_variant	MODIFIER	Fam81b	ENSMUSG00000109228	transcript	ENSMUST00000208586.1	processed_transcript	n.*2164C>T
28.57	chr13	76212052	812B	G	C	AGA	downstream_gene_variant	MODIFIER	Fam81b	ENSMUSG00000109228	transcript	ENSMUST00000208586.1	processed_transcript	n.*2149C>G
10	chr13	76268818	812B	T	A	TTA	intron_variant	MODIFIER	Fam81b	ENSMUSG00000109228	transcript	ENSMUST00000208418.1	protein_coding	c.169-93A>T
32.73	chr13	76271197	812B	C	G	ACC	intron_variant	MODIFIER	Fam81b	ENSMUSG00000109228	transcript	ENSMUST00000208418.1	protein_coding	c.168+65G>C
5.13	chr13	76278981	812B	G	A	AGT	intron_variant	MODIFIER	Fam81b	ENSMUSG00000109228	transcript	ENSMUST00000208418.1	protein_coding	c.-4-66C>T
7.5	chr13	76824937	812B	C	A	ACC	upstream_gene_variant	MODIFIER	Mctp1	ENSMUSG00000021596	transcript	ENSMUST00000122843.1	retained_intron	n.-509C>A
37.5	chr13	77030045	812B	C	T	TCC	3_prime_UTR_variant	MODIFIER	Mctp1	ENSMUSG00000021596	transcript	ENSMUST00000125209.7	protein_coding	c.*94C>T
81.25	chr13	77245110	812B	T	A	TTA	intron_variant	MODIFIER	2210408I21Rik	ENSMUSG00000071252	transcript	ENSMUST00000168779.1	protein_coding	c.971-91T>A
44.44	chr13	80883564	812B	C	T	TCA	5_prime_UTR_variant	MODIFIER	Arrdc3	ENSMUSG00000074794	transcript	ENSMUST00000099356.8	protein_coding	c.-86C>T
18.18	chr13	80891726	812B	T	C	TTG	downstream_gene_variant	MODIFIER	Arrdc3	ENSMUSG00000074794	transcript	ENSMUST00000159090.1	retained_intron	n.*2083T>C
13.64	chr13	81492370	812B	A	T	CAC	intron_variant	MODIFIER	Adgrv1	ENSMUSG00000069170	transcript	ENSMUST00000095585.10	protein_coding	c.10149+87T>A
16.67	chr13	85228516	812B	A	T	CAA	upstream_gene_variant	MODIFIER	Rasa1	ENSMUSG00000021549	transcript	ENSMUST00000148014.1	retained_intron	n.-1821T>A
5.88	chr13	88977873	812B	C	T	GCA	intron_variant	MODIFIER	Edil3	ENSMUSG00000034488	transcript	ENSMUST00000081769.12	protein_coding	c.226+89C>T
18.18	chr13	89042333	812B	C	T	ACC	intron_variant	MODIFIER	Edil3	ENSMUSG00000034488	transcript	ENSMUST00000081769.12	protein_coding	c.227-99C>T
5.88	chr13	89725242	812B	A	T	CAC	upstream_gene_variant	MODIFIER	Vcan	ENSMUSG00000021614	transcript	ENSMUST00000160029.1	retained_intron	n.-3271T>A
14.29	chr13	89778914	812B	A	G	AAG	intron_variant	MODIFIER	Gm4117	ENSMUSG00000089940	transcript	ENSMUST00000044500.5	processed_transcript	n.132-11190A>G
5.13	chr13	89849513	812B	T	A	TTA	intron_variant	MODIFIER	Xrcc4	ENSMUSG00000021615	transcript	ENSMUST00000022115.13	protein_coding	c.876-50A>T
55	chr13	90898600	812B	C	T	ACG	downstream_gene_variant	MODIFIER	Atp6ap1l	ENSMUSG00000078958	transcript	ENSMUST00000182932.1	processed_transcript	n.*156G>A
20	chr13	91154108	812B	G	A	GGG	intron_variant	MODIFIER	Atg10	ENSMUSG00000021619	transcript	ENSMUST00000022119.4	protein_coding	c.201+109C>T
34.09	chr13	91884539	812B	G	A	AGG	intron_variant	MODIFIER	Rasgrf2	ENSMUSG00000021708	transcript	ENSMUST00000151408.7	protein_coding	c.1672-15C>T
15.38	chr13	92524401	812B	T	C	ATC	upstream_gene_variant	MODIFIER	Zfyve16	ENSMUSG00000021706	transcript	ENSMUST00000154850.1	processed_transcript	n.-2743A>G
14.29	chr13	93708594	812B	C	T	GCC	upstream_gene_variant	MODIFIER	Dmgdh	ENSMUSG00000042102	transcript	ENSMUST00000126196.1	processed_transcript	n.-2945C>T
15.38	chr13	93940389	812B	A	T	TAC	downstream_gene_variant	MODIFIER	Gm26527	ENSMUSG00000097582	transcript	ENSMUST00000180416.1	lincRNA	n.*601T>A
33.33	chr13	95442331	812B	T	C	ATA	intron_variant	MODIFIER	Crhbp	ENSMUSG00000021680	transcript	ENSMUST00000045583.7	protein_coding	c.334-53A>G
5.56	chr13	96410546	812B	C	T	ACG	intron_variant	MODIFIER	Poc5	ENSMUSG00000021671	transcript	ENSMUST00000099295.4	protein_coding	c.1360-44C>T
14.29	chr13	97198370	812B	C	A	CCG	upstream_gene_variant	MODIFIER	Hexb	ENSMUSG00000021665	transcript	ENSMUST00000022169.7	protein_coding	c.-109G>T
12.5	chr13	98694712	812B	A	T	CAT	5_prime_UTR_variant	MODIFIER	Tmem171	ENSMUSG00000052485	transcript	ENSMUST00000148950.1	protein_coding	c.-443T>A
18.18	chr13	98890588	812B	C	T	GCG	intron_variant	MODIFIER	Tnpo1	ENSMUSG00000009470	transcript	ENSMUST00000109401.7	protein_coding	c.129+89G>A
5.26	chr13	98984096	812B	T	A	ATT	3_prime_UTR_variant	MODIFIER	1700024P04Rik	ENSMUSG00000045022	transcript	ENSMUST00000054425.6	protein_coding	c.*49A>T
16.67	chr13	99403406	812B	G	T	AGT	intron_variant	MODIFIER	Mrps27	ENSMUSG00000041632	transcript	ENSMUST00000052249.5	protein_coding	c.397-98G>T
52.63	chr13	100023928	812B	T	A	CTG	intron_variant	MODIFIER	Bdp1	ENSMUSG00000049658	transcript	ENSMUST00000099262.9	nonsense_mediated_decay	c.*1705-73A>T
18.75	chr13	100035335	812B	T	C	ATC	intron_variant	MODIFIER	Bdp1	ENSMUSG00000049658	transcript	ENSMUST00000099262.9	nonsense_mediated_decay	c.*1017-65A>G
19.05	chr13	100132264	812B	A	T	AAG	upstream_gene_variant	MODIFIER	Smn1	ENSMUSG00000021645	transcript	ENSMUST00000135355.1	retained_intron	n.-3129A>T
47.41	chr13	100161909	812B	A	T	TAC	missense_variant	MODERATE	Naip2	ENSMUSG00000078945	transcript	ENSMUST00000067975.11	protein_coding	c.1618T>A	p.Y540N	1687/4709	1618/4344	540/1447
5.88	chr13	100182816	812B	C	G	ACA	intron_variant	MODIFIER	Naip2	ENSMUSG00000078945	transcript	ENSMUST00000067975.11	protein_coding	c.802+89G>C
13.33	chr13	100437200	812B	C	T	CCG	intron_variant	MODIFIER	Naip1	ENSMUSG00000021640	transcript	ENSMUST00000022142.5	protein_coding	c.750+100G>A
5	chr13	100597469	812B	A	G	CAT	intron_variant	MODIFIER	Marveld2	ENSMUSG00000021636	transcript	ENSMUST00000022137.13	protein_coding	c.1546-58T>C
25	chr13	100618964	812B	C	T	TCC	upstream_gene_variant	MODIFIER	Marveld2	ENSMUSG00000021636	transcript	ENSMUST00000022137.13	protein_coding	c.-6395G>A
6.15	chr13	100619192	812B	C	T	ACT	upstream_gene_variant	MODIFIER	Marveld2	ENSMUSG00000021636	transcript	ENSMUST00000022137.13	protein_coding	c.-6623G>A
5.88	chr13	100619228	812B	G	A	AGA	upstream_gene_variant	MODIFIER	Marveld2	ENSMUSG00000021636	transcript	ENSMUST00000022137.13	protein_coding	c.-6659C>T
18.75	chr13	100619231	812B	C	T	TCT	upstream_gene_variant	MODIFIER	Marveld2	ENSMUSG00000021636	transcript	ENSMUST00000022137.13	protein_coding	c.-6662G>A
6.06	chr13	100619232	812B	T	C	CTC	upstream_gene_variant	MODIFIER	Marveld2	ENSMUSG00000021636	transcript	ENSMUST00000022137.13	protein_coding	c.-6663A>G
15.62	chr13	100619234	812B	A	G	CAT	upstream_gene_variant	MODIFIER	Marveld2	ENSMUSG00000021636	transcript	ENSMUST00000022137.13	protein_coding	c.-6665T>C
6.25	chr13	100619238	812B	C	T	ACA	upstream_gene_variant	MODIFIER	Marveld2	ENSMUSG00000021636	transcript	ENSMUST00000022137.13	protein_coding	c.-6669G>A
13.33	chr13	100619263	812B	T	C	GTT	upstream_gene_variant	MODIFIER	Marveld2	ENSMUSG00000021636	transcript	ENSMUST00000022137.13	protein_coding	c.-6694A>G
5.88	chr13	100637623	812B	A	T	GAG	intron_variant	MODIFIER	Rad17	ENSMUSG00000021635	transcript	ENSMUST00000022136.12	protein_coding	c.382-525T>A
12.5	chr13	100649817	812B	A	T	AAA	upstream_gene_variant	MODIFIER	Ak6	ENSMUSG00000078941	transcript	ENSMUST00000084721.7	protein_coding	c.-5234A>T
33.33	chr13	100686985	812B	C	T	ACA	intron_variant	MODIFIER	Ccdc125	ENSMUSG00000048924	transcript	ENSMUST00000057325.13	protein_coding	c.600-124C>T
16.67	chr13	103824648	812B	T	G	GTT	intron_variant	MODIFIER	Erbin	ENSMUSG00000021709	transcript	ENSMUST00000191275.6	protein_coding	c.4077+72A>C
22.22	chr13	104858199	812B	A	T	CAT	intron_variant	MODIFIER	Fam159b	ENSMUSG00000042655	transcript	ENSMUST00000043061.4	protein_coding	c.349+90T>A
37.5	chr13	105109199	812B	G	T	CGT	intron_variant	MODIFIER	4933425L06Rik	ENSMUSG00000021718	transcript	ENSMUST00000022232.5	protein_coding	c.344-77G>T
100	chr13	107889601	812B	T	C	CTG	missense_variant	MODERATE	Zswim6	ENSMUSG00000032846	transcript	ENSMUST00000105097.2	protein_coding	c.449A>G	p.Q150R	464/5456	449/3624	150/1207
22.22	chr13	108066127	812B	A	T	CAC	intron_variant	MODIFIER	Ndufaf2	ENSMUSG00000068184	transcript	ENSMUST00000163558.1	protein_coding	c.259-13173T>A
5	chr13	108177761	812B	G	A	TGG	downstream_gene_variant	MODIFIER	Ercc8	ENSMUSG00000021694	transcript	ENSMUST00000120672.7	protein_coding	c.*3648G>A
22.22	chr13	109937883	812B	A	T	TAG	intron_variant	MODIFIER	Pde4d	ENSMUSG00000021699	transcript	ENSMUST00000122041.7	protein_coding	c.1105-84A>T
7.69	chr13	111439306	812B	G	A	GGA	downstream_gene_variant	MODIFIER	Gpbp1	ENSMUSG00000032745	transcript	ENSMUST00000129638.1	retained_intron	n.*1436C>T
11.11	chr13	111752285	812B	G	C	TGT	upstream_gene_variant	MODIFIER	Map3k1	ENSMUSG00000021754	transcript	ENSMUST00000175936.1	retained_intron	n.-912C>G
25	chr13	112622540	812B	T	C	TTC	intron_variant	MODIFIER	Ddx4	ENSMUSG00000021758	transcript	ENSMUST00000099166.8	protein_coding	c.718+118A>G
18.18	chr13	112917492	812B	A	T	AAG	intron_variant	MODIFIER	Skiv2l2	ENSMUSG00000016018	transcript	ENSMUST00000022281.3	protein_coding	c.509+97T>A
16.67	chr13	113098450	812B	A	G	CAT	intron_variant	MODIFIER	Gzma	ENSMUSG00000023132	transcript	ENSMUST00000023897.5	protein_coding	c.71-65T>C
6.45	chr13	115049240	812B	C	T	TCT	intron_variant	MODIFIER	Itga1	ENSMUSG00000042284	transcript	ENSMUST00000061673.7	protein_coding	c.182+43G>A
20	chr13	119700730	812B	G	A	AGT	intron_variant	MODIFIER	Hmgcs1	ENSMUSG00000093930	transcript	ENSMUST00000179869.1	protein_coding	c.574+97G>A
6.45	chr13	119727510	812B	A	T	GAC	missense_variant	MODERATE	Nim1k	ENSMUSG00000095930	transcript	ENSMUST00000178973.1	protein_coding	c.362T>A	p.V121D	1280/5307	362/414	121/137
5.52	chr14	3934628	812B	G	A	CGC	missense_variant	MODERATE	Gm3029	ENSMUSG00000096901	transcript	ENSMUST00000179327.1	protein_coding	c.443G>A	p.R148H	443/618	443/618	148/205
14.29	chr14	3966535	812B	A	G	CAG	downstream_gene_variant	MODIFIER	Gm3002	ENSMUSG00000096793	transcript	ENSMUST00000178256.1	protein_coding	c.*17A>G
33.33	chr14	4187491	812B	A	G	TAC	5_prime_UTR_premature_start_codon_gain_variant	LOW	Gm2974	ENSMUSG00000079391	transcript	ENSMUST00000164512.7	protein_coding	c.-47A>G
17.65	chr14	4341940	812B	G	T	AGA	intron_variant	MODIFIER	2610042L04Rik	ENSMUSG00000079388	transcript	ENSMUST00000112778.3	protein_coding	c.-36+2297G>T
27.27	chr14	6772165	812B	G	A	CGT	intron_variant	MODIFIER	Gm8362	ENSMUSG00000090404	transcript	ENSMUST00000168790.7	protein_coding	c.425+75C>T
20	chr14	7299582	812B	A	G	GAG	intron_variant	MODIFIER	Gm3739	ENSMUSG00000091472	transcript	ENSMUST00000165744.1	protein_coding	c.164-92T>C
20	chr14	7789923	812B	G	T	TGA	upstream_gene_variant	MODIFIER	Gm26661	ENSMUSG00000097169	transcript	ENSMUST00000181025.1	protein_coding	c.-1664G>T
22.22	chr14	7927627	812B	C	T	CCC	intron_variant	MODIFIER	Flnb	ENSMUSG00000025278	transcript	ENSMUST00000052678.8	protein_coding	c.5728+108C>T
20	chr14	8164253	812B	G	A	GGT	3_prime_UTR_variant	MODIFIER	Pxk	ENSMUSG00000033885	transcript	ENSMUST00000036682.7	protein_coding	c.*98G>A
22.22	chr14	8666129	812B	G	A	AGC	5_prime_UTR_premature_start_codon_gain_variant	LOW	4930452B06Rik	ENSMUSG00000021747	transcript	ENSMUST00000102996.3	protein_coding	c.-131C>T
11.11	chr14	13682131	812B	G	A	TGT	intron_variant	MODIFIER	Sntn	ENSMUSG00000044772	transcript	ENSMUST00000061045.2	protein_coding	c.286-83G>A
5	chr14	13826322	812B	T	A	ATA	intron_variant	MODIFIER	Gm281	ENSMUSG00000084902	transcript	ENSMUST00000144914.2	protein_coding	c.2311+51A>T
11.11	chr14	13862270	812B	T	C	TTT	intron_variant	MODIFIER	Gm281	ENSMUSG00000084902	transcript	ENSMUST00000144914.2	protein_coding	c.1242+41A>G
14.29	chr14	14957444	812B	A	C	CAT	intron_variant	MODIFIER	Nek10	ENSMUSG00000042567	transcript	ENSMUST00000134866.1	retained_intron	n.1159-107A>C
12.5	chr14	16294418	812B	A	T	TAC	intron_variant	MODIFIER	Ngly1	ENSMUSG00000021785	transcript	ENSMUST00000022310.6	protein_coding	c.1417-70A>T
50	chr14	19415723	812B	T	A	GTA	downstream_gene_variant	MODIFIER	Gm21738	ENSMUSG00000095280	transcript	ENSMUST00000177817.1	protein_coding	c.*134A>T
47.37	chr14	19416900	812B	A	G	CAT	synonymous_variant	LOW	Gm21738	ENSMUSG00000095280	transcript	ENSMUST00000177817.1	protein_coding	c.510T>C	p.H170H	510/681	510/681	170/226
23.33	chr14	19417066	812B	G	A	TGT	intron_variant	MODIFIER	Gm21738	ENSMUSG00000095280	transcript	ENSMUST00000177817.1	protein_coding	c.395-51C>T
40	chr14	19417453	812B	C	T	TCG	intron_variant	MODIFIER	Gm21738	ENSMUSG00000095280	transcript	ENSMUST00000177817.1	protein_coding	c.161-87G>A
19.66	chr14	19418761	812B	T	A	GTA	splice_region_variant&intron_variant	LOW	Gm21738	ENSMUSG00000095280	transcript	ENSMUST00000177817.1	protein_coding	c.160+6A>T
5.71	chr14	19548865	812B	A	G	CAC	intron_variant	MODIFIER	Gm2244	ENSMUSG00000092036	transcript	ENSMUST00000164372.1	protein_coding	c.293+69T>C
16.67	chr14	19567520	812B	T	C	TTG	synonymous_variant	LOW	Gm2237	ENSMUSG00000093979	transcript	ENSMUST00000112595.2	protein_coding	c.408A>G	p.A136A	408/471	408/471	136/156
42.19	chr14	19806474	812B	T	C	GTG	downstream_gene_variant	MODIFIER	2700060E02Rik	ENSMUSG00000021807	transcript	ENSMUST00000022341.5	protein_coding	c.*5609A>G
14.29	chr14	19812018	812B	C	T	TCC	3_prime_UTR_variant	MODIFIER	2700060E02Rik	ENSMUSG00000021807	transcript	ENSMUST00000022341.5	protein_coding	c.*65G>A
20	chr14	20082772	812B	G	A	AGC	intron_variant	MODIFIER	Saysd1	ENSMUSG00000045107	transcript	ENSMUST00000059666.4	protein_coding	c.210+106C>T
5	chr14	20327384	812B	C	T	CCA	intron_variant	MODIFIER	Ecd	ENSMUSG00000021810	transcript	ENSMUST00000022344.2	protein_coding	c.1422-93G>A
12.5	chr14	20346544	812B	A	C	TAT	upstream_gene_variant	MODIFIER	Fam149b	ENSMUSG00000039599	transcript	ENSMUST00000090499.11	protein_coding	c.-1804A>C
12.5	chr14	20375410	812B	A	G	AAG	intron_variant	MODIFIER	Fam149b	ENSMUSG00000039599	transcript	ENSMUST00000090499.11	protein_coding	c.1024-100A>G
18.18	chr14	24308139	812B	T	C	GTG	intron_variant	MODIFIER	E330034G19Rik	ENSMUSG00000038925	transcript	ENSMUST00000161740.7	protein_coding	c.862-63T>C
15.38	chr14	24452752	812B	C	T	ACG	intron_variant	MODIFIER	Polr3a	ENSMUSG00000025280	transcript	ENSMUST00000026322.7	protein_coding	c.3595-77G>A
11.76	chr14	24465184	812B	G	A	AGA	intron_variant	MODIFIER	Polr3a	ENSMUSG00000025280	transcript	ENSMUST00000026322.7	protein_coding	c.2359+77C>T
22.22	chr14	25645565	812B	T	G	ATG	downstream_gene_variant	MODIFIER	Zmiz1	ENSMUSG00000007817	transcript	ENSMUST00000160190.1	processed_transcript	n.*1908T>G
5.13	chr14	26653228	812B	C	A	TCT	intron_variant	MODIFIER	Arf4	ENSMUSG00000021877	transcript	ENSMUST00000022429.8	protein_coding	c.330+51C>A
18.18	chr14	26778708	812B	C	T	TCT	downstream_gene_variant	MODIFIER	Dnah12	ENSMUSG00000021879	transcript	ENSMUST00000073309.4	protein_coding	c.*4936C>T
22.22	chr14	26871636	812B	G	T	CGA	intron_variant	MODIFIER	Dnah12	ENSMUSG00000021879	transcript	ENSMUST00000165269.1	protein_coding	c.2119-83G>T
22.22	chr14	26951613	812B	C	T	ACA	downstream_gene_variant	MODIFIER	Appl1	ENSMUSG00000040760	transcript	ENSMUST00000142645.7	retained_intron	n.*806G>A
11.76	chr14	28943483	812B	T	C	ATG	intron_variant	MODIFIER	Cacna2d3	ENSMUSG00000021991	transcript	ENSMUST00000022567.8	protein_coding	c.2987+74A>G
5.13	chr14	28956737	812B	T	C	GTC	intron_variant	MODIFIER	Cacna2d3	ENSMUSG00000021991	transcript	ENSMUST00000022567.8	protein_coding	c.2766+55A>G
40	chr14	29021308	812B	T	C	TTT	intron_variant	MODIFIER	Cacna2d3	ENSMUSG00000021991	transcript	ENSMUST00000022567.8	protein_coding	c.2449+22193A>G
33.33	chr14	30031928	812B	G	A	AGA	downstream_gene_variant	MODIFIER	Chdh	ENSMUSG00000015970	transcript	ENSMUST00000125796.1	processed_transcript	n.*4725G>A
100	chr14	30111116	812B	C	T	GCG	missense_variant	MODERATE	Cacna1d	ENSMUSG00000015968	transcript	ENSMUST00000112250.3	protein_coding	c.2767G>A	p.A923T	2822/8680	2767/6501	923/2166
5	chr14	30352857	812B	G	A	GGG	intron_variant	MODIFIER	Cacna1d	ENSMUSG00000015968	transcript	ENSMUST00000112250.3	protein_coding	c.134-1908C>T
15.38	chr14	30814996	812B	A	T	TAG	intron_variant	MODIFIER	Sfmbt1	ENSMUSG00000006527	transcript	ENSMUST00000054230.10	protein_coding	c.1898-78A>T
5	chr14	31163776	812B	A	G	TAA	upstream_gene_variant	MODIFIER	Stab1	ENSMUSG00000042286	transcript	ENSMUST00000159757.7	retained_intron	n.-1947T>C
22.22	chr14	31164001	812B	T	C	GTT	upstream_gene_variant	MODIFIER	Stab1	ENSMUSG00000042286	transcript	ENSMUST00000159757.7	retained_intron	n.-2172A>G
20	chr14	31264830	812B	G	T	GGA	downstream_gene_variant	MODIFIER	Bap1	ENSMUSG00000021901	transcript	ENSMUST00000022458.10	protein_coding	c.*5991G>T
5.88	chr14	31265091	812B	T	C	CTA	intron_variant	MODIFIER	Dnah1	ENSMUSG00000019027	transcript	ENSMUST00000048603.7	protein_coding	c.10779-36A>G
25	chr14	31265534	812B	A	G	TAG	intron_variant	MODIFIER	Dnah1	ENSMUSG00000019027	transcript	ENSMUST00000048603.7	protein_coding	c.10582-75T>C
15.38	chr14	31318708	812B	G	T	TGA	intron_variant	MODIFIER	Dnah1	ENSMUSG00000019027	transcript	ENSMUST00000048603.7	protein_coding	c.361+101C>A
11.76	chr14	31347928	812B	G	A	TGT	intron_variant	MODIFIER	Capn7	ENSMUSG00000021893	transcript	ENSMUST00000022451.13	protein_coding	c.638+70G>A
22.22	chr14	31495157	812B	T	C	CTC	5_prime_UTR_variant	MODIFIER	Eaf1	ENSMUSG00000021890	transcript	ENSMUST00000022446.5	protein_coding	c.-112T>C
17.39	chr14	31543672	812B	A	T	AAC	intron_variant	MODIFIER	Colq	ENSMUSG00000057606	transcript	ENSMUST00000112027.8	protein_coding	c.633+115T>A
5.88	chr14	31553670	812B	C	T	GCT	intron_variant	MODIFIER	Colq	ENSMUSG00000057606	transcript	ENSMUST00000112027.8	protein_coding	c.219+70G>A
14.71	chr14	31557752	812B	A	T	CAC	intron_variant	MODIFIER	Colq	ENSMUSG00000057606	transcript	ENSMUST00000112027.8	protein_coding	c.107-3900T>A
5.56	chr14	31634157	812B	A	C	AAG	downstream_gene_variant	MODIFIER	Hacl1	ENSMUSG00000021884	transcript	ENSMUST00000156189.7	retained_intron	n.*1352T>G
25	chr14	31830200	812B	G	C	TGC	intron_variant	MODIFIER	Ankrd28	ENSMUSG00000014496	transcript	ENSMUST00000014640.7	protein_coding	c.27+127C>G
36.84	chr14	32344581	812B	C	T	CCT	intron_variant	MODIFIER	Ogdhl	ENSMUSG00000021913	transcript	ENSMUST00000022480.7	protein_coding	c.2376+79C>T
14.81	chr14	33146906	812B	C	G	GCT	intron_variant	MODIFIER	Wdfy4	ENSMUSG00000051506	transcript	ENSMUST00000130509.8	protein_coding	c.1129+35G>C
5.88	chr14	33554772	812B	C	T	GCA	intron_variant	MODIFIER	Gm626	ENSMUSG00000108841	transcript	ENSMUST00000208577.1	protein_coding	c.3415-67C>T
25	chr14	33574088	812B	C	T	CCA	downstream_gene_variant	MODIFIER	Gm626	ENSMUSG00000108841	transcript	ENSMUST00000207581.1	processed_transcript	n.*2901C>T
14.29	chr14	37109900	812B	G	A	TGT	intron_variant	MODIFIER	2610528A11Rik	ENSMUSG00000096001	transcript	ENSMUST00000179488.2	protein_coding	c.70+79C>T
8.7	chr14	40842639	812B	G	A	TGC	intron_variant	MODIFIER	Sh2d4b	ENSMUSG00000037833	transcript	ENSMUST00000096000.3	protein_coding	c.641-49C>T
37.5	chr14	40918707	812B	C	G	GCG	intron_variant	MODIFIER	Tspan14	ENSMUSG00000037824	transcript	ENSMUST00000047652.5	protein_coding	c.82-27G>C
25	chr14	41005794	812B	C	T	GCT	upstream_gene_variant	MODIFIER	Fam213a	ENSMUSG00000021792	transcript	ENSMUST00000153830.7	protein_coding	c.-1576G>A
30.77	chr14	41176851	812B	G	A	CGT	intron_variant	MODIFIER	Sftpd	ENSMUSG00000021795	transcript	ENSMUST00000077136.3	protein_coding	c.430+85C>T
44.44	chr14	41624633	812B	T	G	CTC	upstream_gene_variant	MODIFIER	Gm3072	ENSMUSG00000091657	transcript	ENSMUST00000167712.1	protein_coding	c.-23A>C
50	chr14	42297211	812B	T	C	ATG	missense_variant	MODERATE	Gm9611	ENSMUSG00000095371	transcript	ENSMUST00000169972.1	protein_coding	c.146A>G	p.H49R	148/1407	146/639	49/212
11.76	chr14	42501121	812B	T	C	TTT	missense_variant	MODERATE	Gm8020	ENSMUSG00000090690	transcript	ENSMUST00000170174.1	protein_coding	c.233A>G	p.K78R	235/1406	233/687	78/228
46.94	chr14	42580907	812B	G	C	TGC	downstream_gene_variant	MODIFIER	Gm17204	ENSMUSG00000090351	transcript	ENSMUST00000167936.1	unprocessed_pseudogene	n.*2081C>G
33.33	chr14	42768804	812B	G	A	GGA	missense_variant	MODERATE	Gm3015	ENSMUSG00000095466	transcript	ENSMUST00000169384.7	protein_coding	c.16C>T	p.P6S	18/1403	16/639	6/212
57.89	chr14	43073783	812B	T	G	GTC	intron_variant	MODIFIER	Gm8094	ENSMUSG00000091733	transcript	ENSMUST00000165136.1	protein_coding	c.446+121A>C
5	chr14	43291178	812B	A	T	CAA	synonymous_variant	LOW	Gm8127	ENSMUSG00000090713	transcript	ENSMUST00000163655.1	protein_coding	c.6T>A	p.L2L	344/1403	6/303	2/100
35.19	chr14	43345313	812B	T	C	GTC	intron_variant	MODIFIER	1700001F09Rik	ENSMUSG00000095384	transcript	ENSMUST00000178178.1	protein_coding	c.305+36A>G
6.9	chr14	43546373	812B	G	T	GGA	intron_variant	MODIFIER	Gm5799	ENSMUSG00000091477	transcript	ENSMUST00000169023.1	protein_coding	c.425+587G>T
5	chr14	43672544	812B	A	G	AAG	3_prime_UTR_variant	MODIFIER	Gm8165	ENSMUSG00000093968	transcript	ENSMUST00000095981.4	protein_coding	c.*181T>C
16.67	chr14	43962775	812B	T	C	CTT	missense_variant	MODERATE	Ang5	ENSMUSG00000053961	transcript	ENSMUST00000066719.4	protein_coding	c.295T>C	p.F99L	403/708	295/438	99/145
6.25	chr14	44127276	812B	C	T	ACC	intron_variant	MODIFIER	Gm3327	ENSMUSG00000090594	transcript	ENSMUST00000168906.1	protein_coding	c.633+81C>T
5.13	chr14	44381081	812B	T	C	TTG	intron_variant	MODIFIER	Gm3370	ENSMUSG00000092144	transcript	ENSMUST00000171785.1	unprocessed_pseudogene	n.180-69T>C
13.89	chr14	44407770	812B	A	C	TAT	downstream_gene_variant	MODIFIER	Gm3371	ENSMUSG00000090716	transcript	ENSMUST00000177827.1	protein_coding	c.*65T>G
5.13	chr14	44408915	812B	G	A	TGT	upstream_gene_variant	MODIFIER	Gm3371	ENSMUSG00000090716	transcript	ENSMUST00000172103.1	protein_coding	c.-92C>T
21.05	chr14	45318315	812B	C	T	GCC	intron_variant	MODIFIER	Ero1l	ENSMUSG00000021831	transcript	ENSMUST00000022378.7	protein_coding	c.114+62G>A
16.67	chr14	45337662	812B	T	C	CTA	intron_variant	MODIFIER	Psmc6	ENSMUSG00000021832	transcript	ENSMUST00000022380.7	protein_coding	c.529+97T>C
5.26	chr14	45343772	812B	A	G	AAG	intron_variant	MODIFIER	Psmc6	ENSMUSG00000021832	transcript	ENSMUST00000022380.7	protein_coding	c.979+45A>G
18.18	chr14	45614074	812B	A	G	GAG	upstream_gene_variant	MODIFIER	Ddhd1	ENSMUSG00000037697	transcript	ENSMUST00000126428.1	retained_intron	n.-4732T>C
25	chr14	49017657	812B	T	C	GTA	intron_variant	MODIFIER	Exoc5	ENSMUSG00000061244	transcript	ENSMUST00000162175.7	protein_coding	c.1527-97A>G
25	chr14	49300773	812B	A	T	AAC	downstream_gene_variant	MODIFIER	Slc35f4	ENSMUSG00000021852	transcript	ENSMUST00000135254.1	processed_transcript	n.*2533T>A
55.68	chr14	50084097	812B	C	G	ACA	missense_variant	MODERATE	Olfr726	ENSMUSG00000060523	transcript	ENSMUST00000205951.1	protein_coding	c.583G>C	p.V195L	797/1180	583/966	195/321
5.71	chr14	50363351	812B	T	A	ATT	missense_variant	MODERATE	Tlr11	ENSMUSG00000051969	transcript	ENSMUST00000185091.1	protein_coding	c.2793T>A	p.D931E	2895/3207	2793/2796	931/931
16.67	chr14	50392676	812B	C	T	CCC	upstream_gene_variant	MODIFIER	Olfr736	ENSMUSG00000047716	transcript	ENSMUST00000058965.3	protein_coding	c.-82C>T
11.11	chr14	51416663	812B	T	A	CTC	intron_variant	MODIFIER	Vmn2r88	ENSMUSG00000000606	transcript	ENSMUST00000163019.7	protein_coding	c.1219-1312T>A
6.12	chr14	51458673	812B	T	C	ATA	intron_variant	MODIFIER	Vmn2r89	ENSMUSG00000070448	transcript	ENSMUST00000159611.7	protein_coding	c.1518+1091T>C
13.33	chr14	51458684	812B	T	A	CTG	intron_variant	MODIFIER	Vmn2r89	ENSMUSG00000070448	transcript	ENSMUST00000159611.7	protein_coding	c.1518+1102T>A
18.18	chr14	51801292	812B	A	G	TAT	intron_variant	MODIFIER	AY358078	ENSMUSG00000050961	transcript	ENSMUST00000053821.4	protein_coding	c.98+99A>G
27.27	chr14	52003902	812B	G	T	AGC	upstream_gene_variant	MODIFIER	Arhgef40	ENSMUSG00000004562	transcript	ENSMUST00000183213.1	retained_intron	n.-586G>T
5.19	chr14	52077426	812B	C	T	TCC	missense_variant	MODERATE	Hnrnpc	ENSMUSG00000060373	transcript	ENSMUST00000111610.10	protein_coding	c.542G>A	p.G181E	744/2844	542/942	181/313
20	chr14	52114541	812B	C	T	GCT	upstream_gene_variant	MODIFIER	Rpgrip1	ENSMUSG00000057132	transcript	ENSMUST00000180433.1	retained_intron	n.-4436C>T
5	chr14	52163182	812B	A	T	GAC	splice_donor_variant&intron_variant	HIGH	Supt16	ENSMUSG00000035726	transcript	ENSMUST00000046709.7	protein_coding	c.2920+2T>A
15.38	chr14	52213490	812B	G	A	TGA	upstream_gene_variant	MODIFIER	Chd8	ENSMUSG00000053754	transcript	ENSMUST00000145404.1	retained_intron	n.-467C>T
20	chr14	52305077	812B	G	A	AGG	5_prime_UTR_variant	MODIFIER	Mettl3	ENSMUSG00000022160	transcript	ENSMUST00000022767.15	protein_coding	c.-90C>T
37.5	chr14	54433844	812B	T	C	TTT	downstream_gene_variant	MODIFIER	Mrpl52	ENSMUSG00000010406	transcript	ENSMUST00000010550.11	protein_coding	c.*4116T>C
18.18	chr14	54550062	812B	C	A	ACG	intron_variant	MODIFIER	Haus4	ENSMUSG00000022177	transcript	ENSMUST00000022784.8	protein_coding	c.56-26G>T
18.18	chr14	54665701	812B	G	A	GGA	upstream_gene_variant	MODIFIER	Acin1	ENSMUSG00000022185	transcript	ENSMUST00000141993.1	retained_intron	n.-1024C>T
6.45	chr14	54871041	812B	T	C	ATG	upstream_gene_variant	MODIFIER	Homez	ENSMUSG00000057156	transcript	ENSMUST00000146642.1	protein_coding	c.-12792A>G
33.33	chr14	54884295	812B	A	T	CAA	downstream_gene_variant	MODIFIER	Bcl2l2	ENSMUSG00000089682	transcript	ENSMUST00000131243.1	retained_intron	n.*226A>T
14.29	chr14	55592680	812B	G	T	AGA	upstream_gene_variant	MODIFIER	Psme2	ENSMUSG00000079197	transcript	ENSMUST00000161807.7	protein_coding	c.-1791C>A
25	chr14	55658692	812B	C	T	GCA	3_prime_UTR_variant	MODIFIER	Mdp1	ENSMUSG00000002329	transcript	ENSMUST00000002400.6	protein_coding	c.*291G>A
5.88	chr14	55709914	812B	G	A	GGT	splice_region_variant&intron_variant	LOW	Tgm1	ENSMUSG00000022218	transcript	ENSMUST00000002389.7	protein_coding	c.981+8C>T
21.43	chr14	55710393	812B	A	G	AAA	intron_variant	MODIFIER	Tgm1	ENSMUSG00000022218	transcript	ENSMUST00000002389.7	protein_coding	c.873+75T>C
25	chr14	55769056	812B	T	C	CTT	downstream_gene_variant	MODIFIER	Ltb4r1	ENSMUSG00000046908	transcript	ENSMUST00000057569.3	protein_coding	c.*759T>C
18.75	chr14	55831547	812B	A	T	AAG	intron_variant	MODIFIER	Nfatc4	ENSMUSG00000023411	transcript	ENSMUST00000024179.5	protein_coding	c.1874-106A>T
36.36	chr14	55883244	812B	C	T	CCT	upstream_gene_variant	MODIFIER	Khnyn	ENSMUSG00000047153	transcript	ENSMUST00000022831.3	protein_coding	c.-2547C>T
46.67	chr14	56043281	812B	C	T	ACC	intron_variant	MODIFIER	Mcpt2	ENSMUSG00000022226	transcript	ENSMUST00000015576.4	protein_coding	c.207-82C>T
15.38	chr14	56238593	812B	C	T	TCT	upstream_gene_variant	MODIFIER	Gzmc	ENSMUSG00000079186	transcript	ENSMUST00000015585.2	protein_coding	c.-4011G>A
18.18	chr14	56622103	812B	C	T	CCG	upstream_gene_variant	MODIFIER	Gm16573	ENSMUSG00000090038	transcript	ENSMUST00000162231.7	antisense	n.-1590G>A
5.26	chr14	56629409	812B	A	T	CAC	intron_variant	MODIFIER	Parp4	ENSMUSG00000054509	transcript	ENSMUST00000161553.1	protein_coding	c.3265-58A>T
16.67	chr14	56673801	812B	G	T	TGC	intron_variant	MODIFIER	Mphosph8	ENSMUSG00000079184	transcript	ENSMUST00000116468.1	protein_coding	c.370-90G>T
5.13	chr14	56723075	812B	A	G	CAG	3_prime_UTR_variant	MODIFIER	Pspc1	ENSMUSG00000021938	transcript	ENSMUST00000022507.11	protein_coding	c.*20T>C
15.38	chr14	57004536	812B	T	C	CTC	intergenic_region	MODIFIER	Zmym2-B020004C17Rik	ENSMUSG00000021945-ENSMUSG00000096144	intergenic_region	ENSMUSG00000021945-ENSMUSG00000096144		n.57004536T>C
25	chr14	59860043	812B	G	T	TGG	intron_variant	MODIFIER	Atp8a2	ENSMUSG00000021983	transcript	ENSMUST00000080368.11	protein_coding	c.2448+87C>A
11.76	chr14	60281883	812B	G	A	TGA	intron_variant	MODIFIER	Mtmr6	ENSMUSG00000021987	transcript	ENSMUST00000022563.7	protein_coding	c.305-54G>A
25	chr14	60759484	812B	T	C	CTG	intron_variant	MODIFIER	Spata13	ENSMUSG00000021990	transcript	ENSMUST00000160973.7	protein_coding	c.3485-99T>C
12.5	chr14	60787522	812B	C	T	CCG	upstream_gene_variant	MODIFIER	Mipepos	ENSMUSG00000084951	transcript	ENSMUST00000155855.1	antisense	n.-2941G>A
5.13	chr14	60790834	812B	T	C	GTG	intron_variant	MODIFIER	Mipep	ENSMUSG00000021993	transcript	ENSMUST00000063562.7	protein_coding	c.447-53T>C
22.22	chr14	60970737	812B	G	T	CGC	intron_variant	MODIFIER	Tnfrsf19	ENSMUSG00000060548	transcript	ENSMUST00000111234.8	protein_coding	c.1242+92C>A
6.25	chr14	61024358	812B	G	A	TGC	intron_variant	MODIFIER	Tnfrsf19	ENSMUSG00000060548	transcript	ENSMUST00000111234.8	protein_coding	c.70-79C>T
97.78	chr14	61272126	812B	A	G	AAG	intergenic_region	MODIFIER	Sgcg-1700109G14Rik	ENSMUSG00000035296-ENSMUSG00000101505	intergenic_region	ENSMUSG00000035296-ENSMUSG00000101505		n.61272126A>G
8.33	chr14	61275136	812B	C	T	GCC	intergenic_region	MODIFIER	Sgcg-1700109G14Rik	ENSMUSG00000035296-ENSMUSG00000101505	intergenic_region	ENSMUSG00000035296-ENSMUSG00000101505		n.61275136C>T
100	chr14	61275148	812B	T	C	CTC	intergenic_region	MODIFIER	Sgcg-1700109G14Rik	ENSMUSG00000035296-ENSMUSG00000101505	intergenic_region	ENSMUSG00000035296-ENSMUSG00000101505		n.61275148T>C
75	chr14	62348460	812B	A	T	GAG	intron_variant	MODIFIER	Rnaseh2b	ENSMUSG00000021932	transcript	ENSMUST00000022499.12	protein_coding	c.137-61A>T
27.27	chr14	62408616	812B	T	A	CTC	intron_variant	MODIFIER	Gucy1b2	ENSMUSG00000021933	transcript	ENSMUST00000022501.9	protein_coding	c.1776+46A>T
6.25	chr14	63049889	812B	T	A	GTG	5_prime_UTR_variant	MODIFIER	Defb30	ENSMUSG00000075571	transcript	ENSMUST00000111208.1	protein_coding	c.-67A>T
18.18	chr14	63133240	812B	G	A	AGG	intron_variant	MODIFIER	Ctsb	ENSMUSG00000021939	transcript	ENSMUST00000006235.7	protein_coding	c.-25-76G>A
16.67	chr14	63986011	812B	G	A	TGT	intron_variant	MODIFIER	4930578I06Rik	ENSMUSG00000021961	transcript	ENSMUST00000022532.5	protein_coding	c.241+74C>T
18.18	chr14	64440612	812B	A	T	GAC	intron_variant	MODIFIER	Msra	ENSMUSG00000054733	transcript	ENSMUST00000067927.8	protein_coding	c.136+98T>A
36.36	chr14	64708446	812B	T	C	CTT	intron_variant	MODIFIER	Kif13b	ENSMUSG00000060012	transcript	ENSMUST00000100473.4	protein_coding	c.150-46T>C
7.14	chr14	64717453	812B	T	A	ATG	intron_variant	MODIFIER	Kif13b	ENSMUSG00000060012	transcript	ENSMUST00000100473.4	protein_coding	c.317-21T>A
100	chr14	65604910	812B	T	C	ATG	upstream_gene_variant	MODIFIER	Nuggc	ENSMUSG00000061356	transcript	ENSMUST00000079469.6	protein_coding	c.-357T>C
31.25	chr14	65860338	812B	G	A	AGA	intron_variant	MODIFIER	Ccdc25	ENSMUSG00000022035	transcript	ENSMUST00000022614.5	protein_coding	c.597+123G>A
5.13	chr14	65920718	812B	A	T	CAT	3_prime_UTR_variant	MODIFIER	Scara3	ENSMUSG00000034463	transcript	ENSMUST00000042046.3	protein_coding	c.*19T>A
11.76	chr14	65933276	812B	C	T	TCG	intron_variant	MODIFIER	Scara3	ENSMUSG00000034463	transcript	ENSMUST00000042046.3	protein_coding	c.227-74G>A
15.38	chr14	66046317	812B	G	A	AGA	downstream_gene_variant	MODIFIER	Gm10233	ENSMUSG00000068165	transcript	ENSMUST00000089275.2	processed_pseudogene	n.*440G>A
18.18	chr14	66156963	812B	G	T	GGC	downstream_gene_variant	MODIFIER	Chrna2	ENSMUSG00000022041	transcript	ENSMUST00000022620.10	protein_coding	c.*5887G>T
5.13	chr14	66355518	812B	A	T	GAG	intron_variant	MODIFIER	Stmn4	ENSMUSG00000022044	transcript	ENSMUST00000074523.12	protein_coding	c.14-68A>T
6.41	chr14	66727877	812B	T	A	GTC	missense_variant	MODERATE	Adra1a	ENSMUSG00000045875	transcript	ENSMUST00000054661.7	protein_coding	c.1315T>A	p.S439T	2248/4137	1315/1401	439/466
100	chr14	66770607	812B	G	A	GGA	intergenic_region	MODIFIER	Adra1a-Gm10032	ENSMUSG00000045875-ENSMUSG00000057913	intergenic_region	ENSMUSG00000045875-ENSMUSG00000057913		n.66770607G>A
5	chr14	66862682	812B	A	G	GAG	intron_variant	MODIFIER	Dpysl2	ENSMUSG00000022048	transcript	ENSMUST00000022629.8	protein_coding	c.129-25T>C
50	chr14	67694847	812B	C	T	TCT	3_prime_UTR_variant	MODIFIER	Cdca2	ENSMUSG00000048922	transcript	ENSMUST00000130922.1	nonsense_mediated_decay	c.*61G>A
18.18	chr14	67772967	812B	G	A	GGG	intron_variant	MODIFIER	Dock5	ENSMUSG00000044447	transcript	ENSMUST00000039135.4	protein_coding	c.4273+85C>T
66.67	chr14	68507754	812B	C	A	ACA	intron_variant	MODIFIER	Adam7	ENSMUSG00000022056	transcript	ENSMUST00000022640.7	protein_coding	c.1920+100G>T
8.33	chr14	68509615	812B	G	A	TGT	intron_variant	MODIFIER	Adam7	ENSMUSG00000022056	transcript	ENSMUST00000022640.7	protein_coding	c.1839+55C>T
100	chr14	68514738	812B	G	A	AGG	upstream_gene_variant	MODIFIER	Adam7	ENSMUSG00000022056	transcript	ENSMUST00000128069.1	retained_intron	n.-4767C>T
5.71	chr14	68629157	812B	T	C	ATT	intron_variant	MODIFIER	Adam28	ENSMUSG00000014725	transcript	ENSMUST00000022642.5	protein_coding	c.1291-39A>G
100	chr14	68633308	812B	C	T	TCT	intron_variant	MODIFIER	Adam28	ENSMUSG00000014725	transcript	ENSMUST00000022642.5	protein_coding	c.982-67G>A
100	chr14	68639276	812B	A	G	TAG	intron_variant	MODIFIER	Adam28	ENSMUSG00000014725	transcript	ENSMUST00000022642.5	protein_coding	c.583-59T>C
5.97	chr14	68644351	812B	G	C	GGA	intron_variant	MODIFIER	Adam28	ENSMUSG00000014725	transcript	ENSMUST00000022642.5	protein_coding	c.313-18C>G
6.25	chr14	69192264	812B	T	A	ATA	3_prime_UTR_variant	MODIFIER	Nkx3-1	ENSMUSG00000022061	transcript	ENSMUST00000022646.8	protein_coding	c.*16T>A
100	chr14	69247502	812B	A	C	CAC	intron_variant	MODIFIER	Slc25a37	ENSMUSG00000034248	transcript	ENSMUST00000037064.4	protein_coding	c.496+79T>G
33.33	chr14	69798409	812B	C	A	CCC	intron_variant	MODIFIER	Rhobtb2	ENSMUSG00000022075	transcript	ENSMUST00000022665.2	protein_coding	c.297-85G>T
75	chr14	69798411	812B	C	A	CCC	intron_variant	MODIFIER	Rhobtb2	ENSMUSG00000022075	transcript	ENSMUST00000022665.2	protein_coding	c.297-87G>T
23.08	chr14	70077324	812B	G	T	CGC	upstream_gene_variant	MODIFIER	Egr3	ENSMUSG00000033730	transcript	ENSMUST00000035908.1	protein_coding	c.-121G>T
15.56	chr14	70164836	812B	G	C	GGC	downstream_gene_variant	MODIFIER	Pdlim2	ENSMUSG00000022090	transcript	ENSMUST00000135944.7	retained_intron	n.*4577C>G
5	chr14	70167854	812B	T	C	GTG	upstream_gene_variant	MODIFIER	Pdlim2	ENSMUSG00000022090	transcript	ENSMUST00000129174.7	protein_coding	c.-103A>G
12.5	chr14	70171865	812B	G	C	CGG	upstream_gene_variant	MODIFIER	Pdlim2	ENSMUSG00000022090	transcript	ENSMUST00000129174.7	protein_coding	c.-4114C>G
5	chr14	70174298	812B	A	G	GAA	upstream_gene_variant	MODIFIER	Pdlim2	ENSMUSG00000022090	transcript	ENSMUST00000123125.1	retained_intron	n.-2312T>C
12.5	chr14	70199438	812B	G	T	CGG	intron_variant	MODIFIER	Sorbs3	ENSMUSG00000022091	transcript	ENSMUST00000022682.5	protein_coding	c.562-93C>A
11.11	chr14	70236666	812B	T	C	TTG	intron_variant	MODIFIER	Ppp3cc	ENSMUSG00000022092	transcript	ENSMUST00000078434.6	protein_coding	c.944-63A>G
25	chr14	70374205	812B	C	T	GCC	3_prime_UTR_variant	MODIFIER	Piwil2	ENSMUSG00000033644	transcript	ENSMUST00000048129.4	protein_coding	c.*75G>A
56.25	chr14	70440788	812B	G	T	GGG	upstream_gene_variant	MODIFIER	Mir320	ENSMUSG00000065528	transcript	ENSMUST00000083594.1	miRNA	n.-2722G>T
50	chr14	70488943	812B	T	A	TTT	intron_variant	MODIFIER	Bmp1	ENSMUSG00000022098	transcript	ENSMUST00000022693.7	protein_coding	c.2122+1077A>T
13.33	chr14	70492705	812B	C	T	CCA	intron_variant	MODIFIER	Bmp1	ENSMUSG00000022098	transcript	ENSMUST00000022693.7	protein_coding	c.1312+74G>A
18.18	chr14	70636667	812B	G	T	AGA	3_prime_UTR_variant	MODIFIER	Fgf17	ENSMUSG00000022101	transcript	ENSMUST00000022697.5	protein_coding	c.*63C>A
5	chr14	70636727	812B	T	C	CTG	3_prime_UTR_variant	MODIFIER	Fgf17	ENSMUSG00000022101	transcript	ENSMUST00000022697.5	protein_coding	c.*3A>G
11.11	chr14	70669532	812B	A	T	TAA	intron_variant	MODIFIER	Xpo7	ENSMUSG00000022100	transcript	ENSMUST00000022696.6	protein_coding	c.2783-55T>A
100	chr14	70683563	812B	A	C	TAT	intron_variant	MODIFIER	Xpo7	ENSMUSG00000022100	transcript	ENSMUST00000022696.6	protein_coding	c.1868+93T>G
100	chr14	70695545	812B	A	G	CAG	intron_variant	MODIFIER	Xpo7	ENSMUSG00000022100	transcript	ENSMUST00000022696.6	protein_coding	c.837+69T>C
6.45	chr14	72426488	812B	T	A	CTC	intron_variant	MODIFIER	Gm9195	ENSMUSG00000109446	transcript	ENSMUST00000208955.1	protein_coding	c.8185-55A>T
25	chr14	72439600	812B	G	T	AGT	intron_variant	MODIFIER	Gm9195	ENSMUSG00000109446	transcript	ENSMUST00000208955.1	protein_coding	c.7360+115C>A
14.29	chr14	72442946	812B	C	A	GCC	intron_variant	MODIFIER	Gm9195	ENSMUSG00000109446	transcript	ENSMUST00000208955.1	protein_coding	c.6628+49G>T
100	chr14	72444226	812B	C	T	CCT	intron_variant	MODIFIER	Gm9195	ENSMUSG00000109446	transcript	ENSMUST00000208955.1	protein_coding	c.6351-75G>A
6.06	chr14	72445865	812B	T	C	TTG	intron_variant	MODIFIER	Gm9195	ENSMUSG00000109446	transcript	ENSMUST00000208955.1	protein_coding	c.6350+50A>G
5.26	chr14	72452982	812B	G	T	TGG	splice_region_variant&intron_variant	LOW	Gm9195	ENSMUSG00000109446	transcript	ENSMUST00000208955.1	protein_coding	c.5303-3C>A
100	chr14	72461341	812B	C	A	GCA	intron_variant	MODIFIER	Gm9195	ENSMUSG00000109446	transcript	ENSMUST00000208955.1	protein_coding	c.3696+93G>T
7.69	chr14	72462266	812B	C	T	CCC	intron_variant	MODIFIER	Gm9195	ENSMUSG00000109446	transcript	ENSMUST00000208955.1	protein_coding	c.3592+47G>A
100	chr14	72462951	812B	A	C	GAG	intron_variant	MODIFIER	Gm9195	ENSMUSG00000109446	transcript	ENSMUST00000208955.1	protein_coding	c.3442+93T>G
6.82	chr14	72464311	812B	A	G	TAG	intron_variant	MODIFIER	Gm9195	ENSMUSG00000109446	transcript	ENSMUST00000208955.1	protein_coding	c.3018-15T>C
7.41	chr14	72473913	812B	C	T	GCC	intron_variant	MODIFIER	Gm9195	ENSMUSG00000109446	transcript	ENSMUST00000208955.1	protein_coding	c.1118-34G>A
100	chr14	72474285	812B	A	G	AAA	intron_variant	MODIFIER	Gm9195	ENSMUSG00000109446	transcript	ENSMUST00000208955.1	protein_coding	c.968-82T>C
66.67	chr14	72574427	812B	A	T	AAA	downstream_gene_variant	MODIFIER	Fndc3a	ENSMUSG00000033487	transcript	ENSMUST00000161550.1	nonsense_mediated_decay	c.*192T>A
17.65	chr14	72584490	812B	G	A	GGT	intron_variant	MODIFIER	Fndc3a	ENSMUSG00000033487	transcript	ENSMUST00000089017.11	protein_coding	c.760+85C>T
18.92	chr14	73166891	812B	G	A	CGG	downstream_gene_variant	MODIFIER	Rcbtb2	ENSMUSG00000022106	transcript	ENSMUST00000171163.1	retained_intron	n.*2807G>A
25	chr14	73592828	812B	T	A	CTC	upstream_gene_variant	MODIFIER	Sucla2	ENSMUSG00000022110	transcript	ENSMUST00000159165.1	processed_transcript	n.-2578T>A
100	chr14	73595280	812B	A	T	TAC	upstream_gene_variant	MODIFIER	Sucla2	ENSMUSG00000022110	transcript	ENSMUST00000159165.1	processed_transcript	n.-126A>T
19.44	chr14	74819648	812B	G	T	AGG	intron_variant	MODIFIER	Lrch1	ENSMUSG00000068015	transcript	ENSMUST00000088970.5	protein_coding	c.656-18C>A
6.06	chr14	74835612	812B	T	C	TTA	intron_variant	MODIFIER	Lrch1	ENSMUSG00000068015	transcript	ENSMUST00000088970.5	protein_coding	c.549+37A>G
20	chr14	75015815	812B	G	A	CGT	upstream_gene_variant	MODIFIER	5031414D18Rik	ENSMUSG00000034959	transcript	ENSMUST00000036072.7	protein_coding	c.-16089G>A
85.71	chr14	75123103	812B	A	G	AAA	splice_region_variant&intron_variant	LOW	Lrrc63	ENSMUSG00000021997	transcript	ENSMUST00000022574.4	protein_coding	c.965-7T>C
22.22	chr14	75210365	812B	A	T	TAG	intron_variant	MODIFIER	Lcp1	ENSMUSG00000021998	transcript	ENSMUST00000124499.7	protein_coding	c.883-74A>T
8.33	chr14	75214656	812B	C	T	CCT	intron_variant	MODIFIER	Lcp1	ENSMUSG00000021998	transcript	ENSMUST00000124499.7	protein_coding	c.1253+93C>T
5.41	chr14	75242309	812B	A	G	TAC	5_prime_UTR_premature_start_codon_gain_variant	LOW	Cpb2	ENSMUSG00000021999	transcript	ENSMUST00000022576.8	protein_coding	c.-46A>G
100	chr14	75727727	812B	G	A	TGG	synonymous_variant	LOW	Cog3	ENSMUSG00000034893	transcript	ENSMUST00000049168.7	protein_coding	c.1575C>T	p.A525A	1630/4222	1575/2487	525/828
16.67	chr14	75757606	812B	C	T	CCC	upstream_gene_variant	MODIFIER	Cog3	ENSMUSG00000034893	transcript	ENSMUST00000049168.7	protein_coding	c.-3168G>A
5	chr14	76437626	812B	G	A	TGT	upstream_gene_variant	MODIFIER	Tsc22d1	ENSMUSG00000022010	transcript	ENSMUST00000175655.1	retained_intron	n.-1307G>A
25	chr14	77091597	812B	C	T	TCA	intron_variant	MODIFIER	Ccdc122	ENSMUSG00000034795	transcript	ENSMUST00000048208.9	protein_coding	c.160-71C>T
22.22	chr14	78598918	812B	A	G	CAC	upstream_gene_variant	MODIFIER	Gm26251	ENSMUSG00000084447	transcript	ENSMUST00000122498.1	snoRNA	n.-4792A>G
5.71	chr14	78598985	812B	A	T	GAC	upstream_gene_variant	MODIFIER	Gm26251	ENSMUSG00000084447	transcript	ENSMUST00000122498.1	snoRNA	n.-4725A>T
14.29	chr14	79427070	812B	T	C	ATC	missense_variant	MODERATE	Kbtbd7	ENSMUSG00000043881	transcript	ENSMUST00000061222.7	protein_coding	c.341T>C	p.I114T	560/4529	341/2073	114/690
74.53	chr14	84446793	812B	G	A	AGG	synonymous_variant	LOW	Pcdh17	ENSMUSG00000035566	transcript	ENSMUST00000071370.5	protein_coding	c.699G>A	p.K233K	3231/9509	699/3474	233/1157
50	chr14	87457950	812B	T	C	TTT	intron_variant	MODIFIER	Tdrd3	ENSMUSG00000022019	transcript	ENSMUST00000168275.7	protein_coding	c.127-807T>C
5.56	chr14	93015521	812B	G	T	GGT	missense_variant	MODERATE	Pcdh9	ENSMUSG00000055421	transcript	ENSMUST00000068992.7	protein_coding	c.3705C>A	p.H1235Q	3705/3714	3705/3714	1235/1237
14.29	chr14	96123435	812B	T	C	TTT	intron_variant	MODIFIER	Klhl1	ENSMUSG00000022076	transcript	ENSMUST00000022666.7	protein_coding	c.2025-47A>G
5.88	chr14	99047278	812B	G	C	TGT	upstream_gene_variant	MODIFIER	Mzt1	ENSMUSG00000033186	transcript	ENSMUST00000042662.8	protein_coding	c.-1215C>G
20	chr14	99049902	812B	T	A	GTT	upstream_gene_variant	MODIFIER	Mzt1	ENSMUSG00000033186	transcript	ENSMUST00000042662.8	protein_coding	c.-3839A>T
23.08	chr14	101460576	812B	C	T	GCA	downstream_gene_variant	MODIFIER	Tbc1d4	ENSMUSG00000033083	transcript	ENSMUST00000160297.7	retained_intron	n.*1996G>A
10.53	chr14	101898500	812B	A	G	CAA	intron_variant	MODIFIER	Lmo7	ENSMUSG00000033060	transcript	ENSMUST00000100337.9	protein_coding	c.2065-57A>G
18.18	chr14	101915601	812B	A	T	CAG	upstream_gene_variant	MODIFIER	Lmo7	ENSMUSG00000033060	transcript	ENSMUST00000159154.1	retained_intron	n.-3476A>T
71.43	chr14	103154205	812B	G	A	AGA	upstream_gene_variant	MODIFIER	Mycbp2	ENSMUSG00000033004	transcript	ENSMUST00000162762.1	retained_intron	n.-1991C>T
25	chr14	103282515	812B	G	C	TGT	intron_variant	MODIFIER	Mycbp2	ENSMUSG00000033004	transcript	ENSMUST00000159855.7	protein_coding	c.2381+83C>G
25	chr14	103306091	812B	T	C	TTT	intron_variant	MODIFIER	Mycbp2	ENSMUSG00000033004	transcript	ENSMUST00000159855.7	protein_coding	c.748+99A>G
86.96	chr14	103612299	812B	G	A	GGG	intron_variant	MODIFIER	Scel	ENSMUSG00000022123	transcript	ENSMUST00000095576.3	protein_coding	c.1943-84G>A
14.29	chr14	106482273	812B	A	T	GAG	intron_variant	MODIFIER	1700128A07Rik	ENSMUSG00000099794	transcript	ENSMUST00000186311.1	lincRNA	n.118+4130T>A
10	chr14	111681842	812B	G	A	AGC	3_prime_UTR_variant	MODIFIER	Slitrk5	ENSMUSG00000033214	transcript	ENSMUST00000042767.7	protein_coding	c.*23G>A
22.22	chr14	118153500	812B	G	A	AGA	intron_variant	MODIFIER	Gpr180	ENSMUSG00000022131	transcript	ENSMUST00000022728.2	protein_coding	c.509-69G>A
16.67	chr14	119018724	812B	A	G	AAG	intron_variant	MODIFIER	Uggt2	ENSMUSG00000042104	transcript	ENSMUST00000127153.1	nonsense_mediated_decay	c.*807+94T>C
21.43	chr14	119095196	812B	T	C	CTT	upstream_gene_variant	MODIFIER	Gm16835	ENSMUSG00000087479	transcript	ENSMUST00000140488.1	processed_transcript	n.-3769T>C
16.67	chr14	120404809	812B	G	A	CGG	intron_variant	MODIFIER	Mbnl2	ENSMUSG00000022139	transcript	ENSMUST00000088419.12	protein_coding	c.1107+77G>A
20	chr14	120934969	812B	G	T	AGA	intron_variant	MODIFIER	Ipo5	ENSMUSG00000030662	transcript	ENSMUST00000032898.7	protein_coding	c.1498-60G>T
15.38	chr14	121583862	812B	G	A	TGT	intron_variant	MODIFIER	Dock9	ENSMUSG00000025558	transcript	ENSMUST00000100299.10	protein_coding	c.4213-63C>T
25	chr14	122893496	812B	G	T	AGC	upstream_gene_variant	MODIFIER	Ggact	ENSMUSG00000041625	transcript	ENSMUST00000161322.1	protein_coding	c.-1791C>A
21.43	chr14	123299294	812B	A	G	GAA	intron_variant	MODIFIER	Nalcn	ENSMUSG00000000197	transcript	ENSMUST00000000201.5	protein_coding	c.3584-40T>C
22.22	chr15	5242180	812B	G	A	GGA	intron_variant	MODIFIER	Ptger4	ENSMUSG00000039942	transcript	ENSMUST00000047379.14	protein_coding	c.951+81C>T
20	chr15	7254325	812B	G	T	TGG	intron_variant	MODIFIER	Egflam	ENSMUSG00000042961	transcript	ENSMUST00000096494.4	protein_coding	c.828+104C>A
22.22	chr15	7887520	812B	C	T	CCT	intron_variant	MODIFIER	Wdr70	ENSMUSG00000039828	transcript	ENSMUST00000045766.6	protein_coding	c.1527-112G>A
8	chr15	7924392	812B	C	A	TCA	intron_variant	MODIFIER	Wdr70	ENSMUSG00000039828	transcript	ENSMUST00000045766.6	protein_coding	c.1102-85G>T
50	chr15	8079468	812B	C	T	TCC	intron_variant	MODIFIER	Wdr70	ENSMUSG00000039828	transcript	ENSMUST00000045766.6	protein_coding	c.297-104G>A
20	chr15	8147087	812B	T	G	GTT	intron_variant	MODIFIER	Nup155	ENSMUSG00000022142	transcript	ENSMUST00000163765.1	protein_coding	c.2904-56T>G
6.67	chr15	8147107	812B	A	G	AAC	intron_variant	MODIFIER	Nup155	ENSMUSG00000022142	transcript	ENSMUST00000163765.1	protein_coding	c.2904-36A>G
15.38	chr15	8151877	812B	A	G	GAG	intron_variant	MODIFIER	Nup155	ENSMUSG00000022142	transcript	ENSMUST00000163765.1	protein_coding	c.3561+51A>G
5.56	chr15	8186835	812B	A	T	GAG	synonymous_variant	LOW	2410089E03Rik	ENSMUSG00000039801	transcript	ENSMUST00000110617.1	protein_coding	c.1536A>T	p.G512G	2057/10469	1536/9645	512/3214
16.67	chr15	8199100	812B	C	T	GCC	intron_variant	MODIFIER	2410089E03Rik	ENSMUSG00000039801	transcript	ENSMUST00000130748.1	retained_intron	n.189-81C>T
5.97	chr15	8242234	812B	T	C	TTT	upstream_gene_variant	MODIFIER	2410089E03Rik	ENSMUSG00000039801	transcript	ENSMUST00000128772.1	retained_intron	n.-4869T>C
12.5	chr15	8258199	812B	A	C	AAT	intron_variant	MODIFIER	2410089E03Rik	ENSMUSG00000039801	transcript	ENSMUST00000110617.1	protein_coding	c.8636-115A>C
6.12	chr15	8260733	812B	T	C	CTT	intron_variant	MODIFIER	2410089E03Rik	ENSMUSG00000039801	transcript	ENSMUST00000110617.1	protein_coding	c.8964+48T>C
22.22	chr15	8366528	812B	A	T	TAT	intron_variant	MODIFIER	Nipbl	ENSMUSG00000022141	transcript	ENSMUST00000052965.6	protein_coding	c.458+102T>A
6.25	chr15	8373885	812B	C	T	ACA	intron_variant	MODIFIER	Nipbl	ENSMUSG00000022141	transcript	ENSMUST00000052965.6	protein_coding	c.64+75G>A
5.71	chr15	9679250	812B	G	A	TGC	intron_variant	MODIFIER	Spef2	ENSMUSG00000072663	transcript	ENSMUST00000041840.13	protein_coding	c.1940+60C>T
20	chr15	10537432	812B	C	T	TCT	downstream_gene_variant	MODIFIER	Ttc23l	ENSMUSG00000022249	transcript	ENSMUST00000166039.1	protein_coding	c.*194G>A
6.25	chr15	10537718	812B	A	G	AAC	intron_variant	MODIFIER	Ttc23l	ENSMUSG00000022249	transcript	ENSMUST00000022857.13	protein_coding	c.522-57T>C
5.56	chr15	12232967	812B	C	T	GCA	intron_variant	MODIFIER	Mtmr12	ENSMUSG00000039458	transcript	ENSMUST00000038172.14	protein_coding	c.288+66C>T
22.22	chr15	12258633	812B	C	T	CCG	intron_variant	MODIFIER	Mtmr12	ENSMUSG00000039458	transcript	ENSMUST00000038172.14	protein_coding	c.1021+91C>T
100	chr15	12385080	812B	C	G	CCG	intron_variant	MODIFIER	Pdzd2	ENSMUSG00000022197	transcript	ENSMUST00000075317.11	protein_coding	c.3522+81G>C
15.38	chr15	12928758	812B	C	T	GCA	intron_variant	MODIFIER	Drosha	ENSMUSG00000022191	transcript	ENSMUST00000090292.11	protein_coding	c.3852-105C>T
5	chr15	12935173	812B	C	T	GCC	3_prime_UTR_variant	MODIFIER	Drosha	ENSMUSG00000022191	transcript	ENSMUST00000090292.11	protein_coding	c.*51C>T
12.5	chr15	13034123	812B	G	A	CGG	downstream_gene_variant	MODIFIER	Cdh6	ENSMUSG00000039385	transcript	ENSMUST00000036439.4	protein_coding	c.*77C>T
5.71	chr15	13060307	812B	C	T	TCT	intron_variant	MODIFIER	Cdh6	ENSMUSG00000039385	transcript	ENSMUST00000036439.4	protein_coding	c.524-80G>A
8.33	chr15	16760368	812B	C	T	CCT	intergenic_region	MODIFIER	Gm25550-Cdh9	ENSMUSG00000088704-ENSMUSG00000025370	intergenic_region	ENSMUSG00000088704-ENSMUSG00000025370		n.16760368C>T
12.5	chr15	16848393	812B	G	T	AGA	intron_variant	MODIFIER	Cdh9	ENSMUSG00000025370	transcript	ENSMUST00000026432.6	protein_coding	c.1251-93G>T
40.91	chr15	18985007	812B	T	C	ATA	intron_variant	MODIFIER	Cdh10	ENSMUSG00000022321	transcript	ENSMUST00000040562.13	protein_coding	c.815-59T>C
5.13	chr15	19000039	812B	T	C	GTT	intron_variant	MODIFIER	Cdh10	ENSMUSG00000022321	transcript	ENSMUST00000040562.13	protein_coding	c.1515+54T>C
10	chr15	21558471	812B	C	T	ACG	intron_variant	MODIFIER	Cdh12	ENSMUSG00000040452	transcript	ENSMUST00000075132.6	protein_coding	c.1393+62C>T
25	chr15	23474456	812B	G	T	TGG	downstream_gene_variant	MODIFIER	Cdh18	ENSMUSG00000040420	transcript	ENSMUST00000164787.7	protein_coding	c.*38G>T
5.26	chr15	25807701	812B	T	C	TTT	intron_variant	MODIFIER	Myo10	ENSMUSG00000022272	transcript	ENSMUST00000110457.7	protein_coding	c.5443-35T>C
23.08	chr15	27742279	812B	C	T	ACA	intron_variant	MODIFIER	Trio	ENSMUSG00000022263	transcript	ENSMUST00000090247.5	protein_coding	c.8031+93G>A
50	chr15	27764144	812B	T	G	CTG	intron_variant	MODIFIER	Trio	ENSMUSG00000022263	transcript	ENSMUST00000090247.5	protein_coding	c.5980-87A>C
14.29	chr15	28242560	812B	G	A	TGA	intron_variant	MODIFIER	Dnah5	ENSMUSG00000022262	transcript	ENSMUST00000067048.6	protein_coding	c.1537-97G>A
23.08	chr15	28278532	812B	C	T	TCC	missense_variant	MODERATE	Dnah5	ENSMUSG00000022262	transcript	ENSMUST00000067048.6	protein_coding	c.3272C>T	p.S1091F	3499/15630	3272/13866	1091/4621
37.5	chr15	30619364	812B	A	C	AAA	intron_variant	MODIFIER	Ctnnd2	ENSMUSG00000022240	transcript	ENSMUST00000081728.5	protein_coding	c.319+111A>C
16.67	chr15	30905899	812B	A	T	AAT	intron_variant	MODIFIER	Ctnnd2	ENSMUSG00000022240	transcript	ENSMUST00000081728.5	protein_coding	c.2625+66A>T
5.13	chr15	31505612	812B	G	T	TGC	intron_variant	MODIFIER	March6	ENSMUSG00000039100	transcript	ENSMUST00000090227.4	protein_coding	c.190+73C>A
16.67	chr15	33212777	812B	T	A	ATT	intron_variant	MODIFIER	Cpq	ENSMUSG00000039007	transcript	ENSMUST00000042167.9	protein_coding	c.-21-39T>A
22.22	chr15	34272531	812B	T	C	CTA	intron_variant	MODIFIER	Laptm4b	ENSMUSG00000022257	transcript	ENSMUST00000022867.3	protein_coding	c.285+114T>C
29.41	chr15	34355739	812B	C	T	TCT	intron_variant	MODIFIER	Matn2	ENSMUSG00000022324	transcript	ENSMUST00000022947.5	protein_coding	c.835+54C>T
8	chr15	34428967	812B	G	A	GGC	intron_variant	MODIFIER	Matn2	ENSMUSG00000022324	transcript	ENSMUST00000022947.5	protein_coding	c.2356+120G>A
41.67	chr15	34433385	812B	A	G	GAA	intron_variant	MODIFIER	Matn2	ENSMUSG00000022324	transcript	ENSMUST00000022947.5	protein_coding	c.2660-102A>G
65.52	chr15	34472746	812B	A	G	AAA	intron_variant	MODIFIER	Erich5	ENSMUSG00000044726	transcript	ENSMUST00000060894.7	protein_coding	c.959-64A>G
31.03	chr15	34510074	812B	T	C	CTC	upstream_gene_variant	MODIFIER	Pop1	ENSMUSG00000022325	transcript	ENSMUST00000155073.7	processed_transcript	n.-4096T>C
66.67	chr15	34959137	812B	T	G	CTG	intron_variant	MODIFIER	Stk3	ENSMUSG00000022329	transcript	ENSMUST00000018476.13	protein_coding	c.949-61A>C
11.76	chr15	35430039	812B	T	A	TTG	intron_variant	MODIFIER	Vps13b	ENSMUSG00000037646	transcript	ENSMUST00000048646.7	protein_coding	c.763-71T>A
25	chr15	35623520	812B	A	T	CAG	intron_variant	MODIFIER	Vps13b	ENSMUSG00000037646	transcript	ENSMUST00000048646.7	protein_coding	c.3664-82A>T
17.39	chr15	35665118	812B	T	C	CTT	upstream_gene_variant	MODIFIER	Mir599	ENSMUSG00000076333	transcript	ENSMUST00000102378.1	miRNA	n.-4200A>G
13.33	chr15	36043144	812B	G	A	CGC	upstream_gene_variant	MODIFIER	Rgs22	ENSMUSG00000037627	transcript	ENSMUST00000173018.7	protein_coding	c.-2466C>T
39.53	chr15	36087274	812B	A	C	AAA	upstream_gene_variant	MODIFIER	Rgs22	ENSMUSG00000037627	transcript	ENSMUST00000172737.1	protein_coding	c.-3534T>G
35	chr15	36523376	812B	G	A	CGG	intron_variant	MODIFIER	Snx31	ENSMUSG00000013611	transcript	ENSMUST00000161202.7	protein_coding	c.1092+67C>T
13.33	chr15	39130128	812B	A	T	TAG	intron_variant	MODIFIER	Dcaf13	ENSMUSG00000022300	transcript	ENSMUST00000022909.9	protein_coding	c.703-88A>T
25	chr15	39616601	812B	T	C	GTG	intron_variant	MODIFIER	Rims2	ENSMUSG00000037386	transcript	ENSMUST00000042917.9	protein_coding	c.4003+91T>C
25	chr15	40145049	812B	G	A	AGA	intron_variant	MODIFIER	9330182O14Rik	ENSMUSG00000094112	transcript	ENSMUST00000179120.1	protein_coding	c.238+80G>A
15.83	chr15	43870074	812B	C	G	GCG	upstream_gene_variant	MODIFIER	Tmem74	ENSMUSG00000054409	transcript	ENSMUST00000067469.4	protein_coding	c.-2429G>C
5.41	chr15	44430618	812B	A	C	TAG	upstream_gene_variant	MODIFIER	Nudcd1	ENSMUSG00000038736	transcript	ENSMUST00000038719.6	protein_coding	c.-2842T>G
18.75	chr15	44432332	812B	A	T	AAG	upstream_gene_variant	MODIFIER	Nudcd1	ENSMUSG00000038736	transcript	ENSMUST00000038719.6	protein_coding	c.-4556T>A
5.43	chr15	44432555	812B	C	T	ACT	upstream_gene_variant	MODIFIER	Nudcd1	ENSMUSG00000038736	transcript	ENSMUST00000038719.6	protein_coding	c.-4779G>A
5.08	chr15	44493015	812B	G	T	TGC	intron_variant	MODIFIER	Pkhd1l1	ENSMUSG00000038725	transcript	ENSMUST00000038336.11	protein_coding	c.923-48G>T
10.53	chr15	44496044	812B	T	G	GTT	intron_variant	MODIFIER	Pkhd1l1	ENSMUSG00000038725	transcript	ENSMUST00000038336.11	protein_coding	c.1282-98T>G
23.53	chr15	44627462	812B	A	T	AAG	intron_variant	MODIFIER	Ebag9	ENSMUSG00000022339	transcript	ENSMUST00000022964.7	protein_coding	c.84-95A>T
5.26	chr15	45108919	812B	G	A	GGC	3_prime_UTR_variant	MODIFIER	Kcnv1	ENSMUSG00000022342	transcript	ENSMUST00000022967.5	protein_coding	c.*55C>T
16.67	chr15	45113471	812B	G	A	CGT	intron_variant	MODIFIER	Kcnv1	ENSMUSG00000022342	transcript	ENSMUST00000022967.5	protein_coding	c.471-52C>T
30.77	chr15	48151784	812B	A	C	AAC	intron_variant	MODIFIER	Csmd3	ENSMUSG00000022311	transcript	ENSMUST00000100670.9	protein_coding	c.1860-111T>G
5	chr15	51877458	812B	A	G	GAA	5_prime_UTR_variant	MODIFIER	Utp23	ENSMUSG00000022313	transcript	ENSMUST00000137116.2	protein_coding	c.-65A>G
22.22	chr15	54588203	812B	A	G	AAA	intron_variant	MODIFIER	Mal2	ENSMUSG00000024479	transcript	ENSMUST00000025356.2	protein_coding	c.130-111A>G
10.53	chr15	55518101	812B	A	G	AAA	intron_variant	MODIFIER	Col14a1	ENSMUSG00000022371	transcript	ENSMUST00000110221.8	protein_coding	c.5150-81A>G
100	chr15	55557259	812B	T	C	CTG	missense_variant&splice_region_variant	MODERATE	Mrpl13	ENSMUSG00000022370	transcript	ENSMUST00000172387.7	protein_coding	c.26A>G	p.Q9R	490/1223	26/537	9/178
22.22	chr15	58429897	812B	T	C	TTT	intron_variant	MODIFIER	Fam91a1	ENSMUSG00000037119	transcript	ENSMUST00000037270.3	protein_coding	c.704-95T>C
20	chr15	59332174	812B	C	A	CCA	3_prime_UTR_variant	MODIFIER	E430025E21Rik	ENSMUSG00000022350	transcript	ENSMUST00000022976.4	protein_coding	c.*129G>T
25	chr15	59601231	812B	G	A	GGT	intron_variant	MODIFIER	Nsmce2	ENSMUSG00000059586	transcript	ENSMUST00000079703.9	protein_coding	c.627-109G>A
11.76	chr15	60823985	812B	A	T	AAA	5_prime_UTR_variant	MODIFIER	Fam84b	ENSMUSG00000072568	transcript	ENSMUST00000100635.4	protein_coding	c.-90T>A
12.5	chr15	64152744	812B	C	T	TCG	intron_variant	MODIFIER	Asap1	ENSMUSG00000022377	transcript	ENSMUST00000177371.7	protein_coding	c.986+86G>A
5.56	chr15	65787350	812B	G	A	CGC	upstream_gene_variant	MODIFIER	Efr3a	ENSMUSG00000015002	transcript	ENSMUST00000173008.1	processed_transcript	n.-490G>A
37.5	chr15	65815211	812B	A	T	AAT	intron_variant	MODIFIER	Efr3a	ENSMUSG00000015002	transcript	ENSMUST00000015146.15	protein_coding	c.11-124A>T
23.53	chr15	66623662	812B	G	C	GGT	intron_variant	MODIFIER	Phf20l1	ENSMUSG00000072501	transcript	ENSMUST00000048188.8	protein_coding	c.1637-330G>C
12.5	chr15	66948276	812B	T	C	TTC	intron_variant	MODIFIER	Ndrg1	ENSMUSG00000005125	transcript	ENSMUST00000005256.12	protein_coding	c.205+103A>G
38.6	chr15	71910960	812B	T	G	TTT	intron_variant	MODIFIER	Col22a1	ENSMUSG00000079022	transcript	ENSMUST00000159993.7	protein_coding	c.2376+81A>C
37.91	chr15	72546216	812B	C	A	CCG	missense_variant	MODERATE	Kcnk9	ENSMUSG00000036760	transcript	ENSMUST00000044624.6	protein_coding	c.64G>T	p.G22C	64/1209	64/1209	22/402
15.15	chr15	72590899	812B	G	C	GGC	intron_variant	MODIFIER	Trappc9	ENSMUSG00000047921	transcript	ENSMUST00000089770.9	protein_coding	c.3029-60C>G
15.38	chr15	73131129	812B	C	T	GCA	intron_variant	MODIFIER	Ago2	ENSMUSG00000036698	transcript	ENSMUST00000044113.10	protein_coding	c.340-87G>A
20	chr15	74541083	812B	G	A	AGC	intron_variant	MODIFIER	Adgrb1	ENSMUSG00000034730	transcript	ENSMUST00000042035.15	protein_coding	c.1561+92G>A
20	chr15	75111481	812B	G	A	TGA	intron_variant	MODIFIER	Ly6c2	ENSMUSG00000022584	transcript	ENSMUST00000100542.9	protein_coding	c.70+117C>T
5.77	chr15	75111529	812B	A	T	TAC	intron_variant	MODIFIER	Ly6c2	ENSMUSG00000022584	transcript	ENSMUST00000100542.9	protein_coding	c.70+69T>A
42.86	chr15	75711936	812B	T	C	GTG	intron_variant	MODIFIER	Rhpn1	ENSMUSG00000022580	transcript	ENSMUST00000121137.7	protein_coding	c.1231+38T>C
5	chr15	76004881	812B	G	C	AGT	intron_variant	MODIFIER	Fam83h	ENSMUSG00000046761	transcript	ENSMUST00000060807.11	protein_coding	c.737+60C>G
33.33	chr15	76045944	812B	C	T	TCC	downstream_gene_variant	MODIFIER	Scrib	ENSMUSG00000022568	transcript	ENSMUST00000002603.11	protein_coding	c.*1448G>A
20	chr15	76363807	812B	T	C	CTA	downstream_gene_variant	MODIFIER	Gm35339	ENSMUSG00000109179	transcript	ENSMUST00000208833.1	protein_coding	c.*80T>C
100	chr15	76454630	812B	A	G	GAG	upstream_gene_variant	MODIFIER	Scx	ENSMUSG00000034161	transcript	ENSMUST00000043089.7	protein_coding	c.-2972A>G
18.18	chr15	76636062	812B	A	T	CAC	upstream_gene_variant	MODIFIER	Tonsl	ENSMUSG00000059323	transcript	ENSMUST00000171478.1	nonsense_mediated_decay	c.-2386T>A
6.45	chr15	76639995	812B	G	A	TGC	upstream_gene_variant	MODIFIER	Tonsl	ENSMUSG00000059323	transcript	ENSMUST00000168185.7	protein_coding	c.-117C>T
15.79	chr15	76725822	812B	A	T	TAG	upstream_gene_variant	MODIFIER	Lrrc24	ENSMUSG00000033707	transcript	ENSMUST00000049956.4	protein_coding	c.-6988T>A
16.67	chr15	77778026	812B	A	G	AAG	intron_variant	MODIFIER	Myh9	ENSMUSG00000022443	transcript	ENSMUST00000016771.12	protein_coding	c.2230-98T>C
20.75	chr15	77786604	812B	C	G	ACA	synonymous_variant	LOW	Myh9	ENSMUSG00000022443	transcript	ENSMUST00000016771.12	protein_coding	c.1437G>C	p.L479L	1675/7433	1437/5883	479/1960
5.56	chr15	78245185	812B	C	T	CCT	intron_variant	MODIFIER	Ncf4	ENSMUSG00000071715	transcript	ENSMUST00000096357.11	protein_coding	c.32+98C>T
5	chr15	78286142	812B	C	T	GCA	upstream_gene_variant	MODIFIER	Mir7676-1	ENSMUSG00000098996	transcript	ENSMUST00000183491.1	miRNA	n.-1293G>A
20	chr15	79366795	812B	C	T	CCA	intron_variant	MODIFIER	Tmem184b	ENSMUSG00000009035	transcript	ENSMUST00000074991.8	protein_coding	c.526-117G>A
6.45	chr15	79376999	812B	C	T	CCC	upstream_gene_variant	MODIFIER	Mir1943	ENSMUSG00000088901	transcript	ENSMUST00000158276.1	miRNA	n.-1699G>A
16.67	chr15	79694067	812B	G	T	TGG	upstream_gene_variant	MODIFIER	Gm26884	ENSMUSG00000097128	transcript	ENSMUST00000181207.1	lincRNA	n.-1682C>A
22.22	chr15	79803879	812B	A	T	CAG	intron_variant	MODIFIER	Nptxr	ENSMUSG00000022421	transcript	ENSMUST00000023057.8	protein_coding	c.609+96T>A
33.33	chr15	79932310	812B	G	C	TGT	intron_variant	MODIFIER	Cbx7	ENSMUSG00000053411	transcript	ENSMUST00000089293.10	protein_coding	c.69+138C>G
5.66	chr15	80013855	812B	G	A	TGC	intron_variant	MODIFIER	Pdgfb	ENSMUSG00000000489	transcript	ENSMUST00000000500.6	protein_coding	c.63+81C>T
14.29	chr15	80148625	812B	T	A	CTT	intron_variant	MODIFIER	Tab1	ENSMUSG00000022414	transcript	ENSMUST00000023050.7	protein_coding	c.171-62T>A
30	chr15	80380998	812B	A	T	CAG	intron_variant	MODIFIER	Cacna1i	ENSMUSG00000022416	transcript	ENSMUST00000160424.7	protein_coding	c.4527-77A>T
12.5	chr15	80381295	812B	G	A	TGG	intron_variant	MODIFIER	Cacna1i	ENSMUSG00000022416	transcript	ENSMUST00000160424.7	protein_coding	c.4660+87G>A
5.41	chr15	80382132	812B	C	T	ACC	intron_variant	MODIFIER	Cacna1i	ENSMUSG00000022416	transcript	ENSMUST00000160424.7	protein_coding	c.4731+88C>T
12.5	chr15	80882868	812B	C	T	GCC	intron_variant	MODIFIER	Tnrc6b	ENSMUSG00000047888	transcript	ENSMUST00000067689.7	protein_coding	c.2909-76C>T
22.22	chr15	81339847	812B	G	C	TGT	intron_variant	MODIFIER	Slc25a17	ENSMUSG00000022404	transcript	ENSMUST00000023040.7	protein_coding	c.182+127C>G
5.41	chr15	82042394	812B	T	A	GTA	downstream_gene_variant	MODIFIER	Xrcc6	ENSMUSG00000022471	transcript	ENSMUST00000069530.12	protein_coding	c.*2476T>A
18.18	chr15	82207066	812B	G	A	TGT	3_prime_UTR_variant	MODIFIER	Shisa8	ENSMUSG00000096883	transcript	ENSMUST00000179269.1	protein_coding	c.*87C>T
15.38	chr15	83856146	812B	C	T	CCC	downstream_gene_variant	MODIFIER	Mpped1	ENSMUSG00000041708	transcript	ENSMUST00000150489.7	protein_coding	c.*4069C>T
6.06	chr15	83871133	812B	T	G	CTG	downstream_gene_variant	MODIFIER	Efcab6	ENSMUSG00000022441	transcript	ENSMUST00000130551.1	processed_transcript	n.*1239A>C
25	chr15	83935821	812B	A	G	GAC	intron_variant	MODIFIER	Efcab6	ENSMUSG00000022441	transcript	ENSMUST00000156187.7	protein_coding	c.2164+94T>C
12.5	chr15	84033225	812B	G	A	TGC	downstream_gene_variant	MODIFIER	Rpl31-ps22	ENSMUSG00000081925	transcript	ENSMUST00000117961.1	processed_pseudogene	n.*2550G>A
14.29	chr15	84257335	812B	G	A	GGG	intron_variant	MODIFIER	Parvb	ENSMUSG00000022438	transcript	ENSMUST00000023072.6	protein_coding	c.116-13896G>A
16.67	chr15	84955278	812B	A	T	CAC	upstream_gene_variant	MODIFIER	Mir1249	ENSMUSG00000080441	transcript	ENSMUST00000116791.1	miRNA	n.-3655T>A
5.32	chr15	84987749	812B	G	T	CGC	missense_variant	MODERATE	5031439G07Rik	ENSMUSG00000036046	transcript	ENSMUST00000165743.1	protein_coding	c.53C>A	p.A18E	223/5032	53/1344	18/447
20	chr15	85017927	812B	A	T	GAG	intron_variant	MODIFIER	Upk3a	ENSMUSG00000022435	transcript	ENSMUST00000023070.5	protein_coding	c.53-99A>T
5.56	chr15	86299798	812B	G	A	TGT	intron_variant	MODIFIER	Tbc1d22a	ENSMUSG00000051864	transcript	ENSMUST00000063414.8	protein_coding	c.834+23G>A
12	chr15	88691671	812B	A	T	AAG	downstream_gene_variant	MODIFIER	Brd1	ENSMUSG00000022387	transcript	ENSMUST00000150004.1	processed_transcript	n.*4375T>A
16.67	chr15	88806279	812B	C	T	ACC	intron_variant	MODIFIER	Alg12	ENSMUSG00000035845	transcript	ENSMUST00000162183.7	protein_coding	c.1235+120G>A
5	chr15	88854582	812B	G	A	GGC	intergenic_region	MODIFIER	Gm23144-Pim3	ENSMUSG00000093831-ENSMUSG00000035828	intergenic_region	ENSMUSG00000093831-ENSMUSG00000035828		n.88854582G>A
20	chr15	89304043	812B	C	T	GCA	upstream_gene_variant	MODIFIER	Sbf1	ENSMUSG00000036529	transcript	ENSMUST00000150539.1	retained_intron	n.-3583G>A
5	chr15	89335114	812B	G	A	AGA	upstream_gene_variant	MODIFIER	Miox	ENSMUSG00000022613	transcript	ENSMUST00000162033.1	protein_coding	c.-1321G>A
100	chr15	89473608	812B	G	A	AGA	3_prime_UTR_variant	MODIFIER	Arsa	ENSMUSG00000022620	transcript	ENSMUST00000168270.1	protein_coding	c.*26C>T
20	chr15	89532004	812B	C	T	CCC	upstream_gene_variant	MODIFIER	Shank3	ENSMUSG00000022623	transcript	ENSMUST00000167173.1	protein_coding	c.-1198C>T
15.38	chr15	90934650	812B	A	G	CAA	intron_variant	MODIFIER	Kif21a	ENSMUSG00000022629	transcript	ENSMUST00000067205.14	protein_coding	c.4794-107T>C
13.64	chr15	91696202	812B	C	T	TCA	intron_variant	MODIFIER	Lrrk2	ENSMUSG00000036273	transcript	ENSMUST00000060642.6	protein_coding	c.713-76C>T
5.41	chr15	91755747	812B	T	C	TTA	intron_variant	MODIFIER	Lrrk2	ENSMUSG00000036273	transcript	ENSMUST00000060642.6	protein_coding	c.4537-43T>C
51.85	chr15	93245057	812B	T	A	GTG	missense_variant	MODERATE	Gxylt1	ENSMUSG00000036197	transcript	ENSMUST00000057896.4	protein_coding	c.1219A>T	p.T407S	1289/1891	1219/1308	407/435
5.41	chr15	93266024	812B	T	C	TTC	intron_variant	MODIFIER	Gxylt1	ENSMUSG00000036197	transcript	ENSMUST00000049484.12	protein_coding	c.207-4106A>G
38.46	chr15	95830354	812B	C	T	CCA	upstream_gene_variant	MODIFIER	Gm17546	ENSMUSG00000078648	transcript	ENSMUST00000168960.1	protein_coding	c.-298G>A
12.5	chr15	96287291	812B	C	T	GCG	upstream_gene_variant	MODIFIER	2610037D02Rik	ENSMUSG00000097536	transcript	ENSMUST00000180852.1	lincRNA	n.-3683G>A
5.71	chr15	97719017	812B	T	C	CTC	intron_variant	MODIFIER	Endou	ENSMUSG00000022468	transcript	ENSMUST00000023105.3	protein_coding	c.681-57A>G
20	chr15	97721244	812B	T	C	TTG	upstream_gene_variant	MODIFIER	Endou	ENSMUSG00000022468	transcript	ENSMUST00000023105.3	protein_coding	c.-103A>G
52.44	chr15	97760563	812B	C	G	GCA	upstream_gene_variant	MODIFIER	Rapgef3	ENSMUSG00000022469	transcript	ENSMUST00000153241.7	processed_transcript	n.-138G>C
18.75	chr15	97802894	812B	C	A	GCA	intron_variant	MODIFIER	Hdac7	ENSMUSG00000022475	transcript	ENSMUST00000116409.8	protein_coding	c.1568-78G>T
50	chr15	98643133	812B	A	C	TAA	downstream_gene_variant	MODIFIER	Ddx23	ENSMUSG00000003360	transcript	ENSMUST00000160506.7	retained_intron	n.*4858T>G
14.29	chr15	98813944	812B	C	T	CCC	intron_variant	MODIFIER	B130046B21Rik	ENSMUSG00000097414	transcript	ENSMUST00000181510.1	lincRNA	n.345-262C>T
20	chr15	99335054	812B	G	C	TGT	intron_variant	MODIFIER	Fmnl3	ENSMUSG00000023008	transcript	ENSMUST00000088233.12	protein_coding	c.292-124C>G
12.5	chr15	99527468	812B	A	T	CAC	intron_variant	MODIFIER	Faim2	ENSMUSG00000023011	transcript	ENSMUST00000023750.7	protein_coding	c.15+112T>A
5.56	chr15	99583778	812B	G	A	TGC	intron_variant	MODIFIER	Aqp2	ENSMUSG00000023013	transcript	ENSMUST00000023752.4	protein_coding	c.607-55G>A
15.38	chr15	99623823	812B	A	T	CAT	downstream_gene_variant	MODIFIER	Racgap1	ENSMUSG00000023015	transcript	ENSMUST00000165745.7	retained_intron	n.*2277T>A
20	chr15	99751169	812B	C	T	CCT	upstream_gene_variant	MODIFIER	Cers5	ENSMUSG00000023021	transcript	ENSMUST00000176970.7	protein_coding	c.-4101G>A
22.44	chr15	99942859	812B	A	G	AAA	synonymous_variant	LOW	Fam186a	ENSMUSG00000045350	transcript	ENSMUST00000100209.4	protein_coding	c.5503T>C	p.L1835L	5631/9334	5503/9108	1835/3035
25	chr15	100309949	812B	A	G	TAT	intron_variant	MODIFIER	Mettl7a1	ENSMUSG00000054619	transcript	ENSMUST00000067752.3	protein_coding	c.499-3045A>G
30	chr15	100578176	812B	A	T	TAG	3_prime_UTR_variant	MODIFIER	Pou6f1	ENSMUSG00000009739	transcript	ENSMUST00000073837.12	protein_coding	c.*97T>A
22.22	chr15	100714367	812B	T	C	ATC	intron_variant	MODIFIER	Galnt6	ENSMUSG00000037280	transcript	ENSMUST00000052069.11	protein_coding	c.492-99A>G
16.67	chr15	100959839	812B	A	G	GAA	3_prime_UTR_variant	MODIFIER	Scn8a	ENSMUSG00000023033	transcript	ENSMUST00000201438.3	protein_coding	c.*86A>G
11.76	chr15	101016948	812B	G	A	TGC	intron_variant	MODIFIER	Scn8a	ENSMUSG00000023033	transcript	ENSMUST00000108910.9	protein_coding	c.3485-93G>A
18.18	chr15	101369660	812B	G	T	GGG	downstream_gene_variant	MODIFIER	Mir1941	ENSMUSG00000088459	transcript	ENSMUST00000157834.1	miRNA	n.*226G>T
25.61	chr15	101477428	812B	T	C	TTG	synonymous_variant	LOW	Krt86	ENSMUSG00000067614	transcript	ENSMUST00000088049.3	protein_coding	c.1203T>C	p.V401V	1276/1960	1203/1461	401/486
10.81	chr15	101487753	812B	C	T	CCC	intron_variant	MODIFIER	Krt83	ENSMUSG00000067613	transcript	ENSMUST00000023718.7	protein_coding	c.894+66G>A
5.06	chr15	101489586	812B	C	T	TCT	splice_region_variant&synonymous_variant	LOW	Krt83	ENSMUSG00000067613	transcript	ENSMUST00000023718.7	protein_coding	c.570G>A	p.K190K	633/1756	570/1440	190/479
13.64	chr15	101491019	812B	C	T	CCC	upstream_gene_variant	MODIFIER	Krt83	ENSMUSG00000067613	transcript	ENSMUST00000159029.1	retained_intron	n.-2951G>A
5.56	chr15	101517374	812B	A	T	AAG	intergenic_region	MODIFIER	Krt83-Krt84	ENSMUSG00000067613-ENSMUSG00000044294	intergenic_region	ENSMUSG00000067613-ENSMUSG00000044294		n.101517374A>T
22.22	chr15	101566112	812B	T	C	CTT	upstream_gene_variant	MODIFIER	Krt90	ENSMUSG00000048699	transcript	ENSMUST00000023714.4	protein_coding	c.-3287A>G
15.38	chr15	101998300	812B	C	T	TCA	intron_variant	MODIFIER	Krt8	ENSMUSG00000049382	transcript	ENSMUST00000023952.8	protein_coding	c.999+91G>A
23.08	chr15	102085878	812B	T	C	TTG	intron_variant	MODIFIER	Eif4b	ENSMUSG00000058655	transcript	ENSMUST00000169681.1	protein_coding	c.478-125T>C
15.38	chr15	102157188	812B	C	T	ACT	intron_variant	MODIFIER	Soat2	ENSMUSG00000023045	transcript	ENSMUST00000023806.12	protein_coding	c.717+100C>T
20	chr15	102504749	812B	A	G	CAA	downstream_gene_variant	MODIFIER	Pcbp2	ENSMUSG00000056851	transcript	ENSMUST00000077037.11	protein_coding	c.*6224A>G
12.5	chr15	103288993	812B	A	T	CAC	downstream_gene_variant	MODIFIER	Mir148b	ENSMUSG00000065560	transcript	ENSMUST00000083626.1	miRNA	n.*3772A>T
6.06	chr15	103314932	812B	A	T	GAG	3_prime_UTR_variant	MODIFIER	Zfp385a	ENSMUSG00000000552	transcript	ENSMUST00000168828.1	protein_coding	c.*63T>A
25	chr16	3948804	812B	G	T	TGT	downstream_gene_variant	MODIFIER	Nlrc3	ENSMUSG00000049871	transcript	ENSMUST00000096308.11	retained_intron	n.*66C>A
33.33	chr16	4094565	812B	G	T	CGT	upstream_gene_variant	MODIFIER	Crebbp	ENSMUSG00000022521	transcript	ENSMUST00000191387.1	retained_intron	n.-4822C>A
7.41	chr16	4094596	812B	G	A	GGG	upstream_gene_variant	MODIFIER	Crebbp	ENSMUSG00000022521	transcript	ENSMUST00000191387.1	retained_intron	n.-4853C>T
25	chr16	4107317	812B	T	C	TTT	intron_variant	MODIFIER	Crebbp	ENSMUSG00000022521	transcript	ENSMUST00000023165.8	protein_coding	c.3701+111A>G
18.18	chr16	4652572	812B	A	T	AAA	3_prime_UTR_variant	MODIFIER	Coro7	ENSMUSG00000039637	transcript	ENSMUST00000090480.4	protein_coding	c.*108T>A
20	chr16	4851675	812B	C	G	ACA	intron_variant	MODIFIER	4930562C15Rik	ENSMUSG00000022518	transcript	ENSMUST00000175836.7	non_stop_decay	c.1635+118C>G
22.22	chr16	5081336	812B	A	G	GAG	downstream_gene_variant	MODIFIER	Ppl	ENSMUSG00000039457	transcript	ENSMUST00000035672.3	protein_coding	c.*5829T>C
11.76	chr16	5101561	812B	T	C	CTC	intron_variant	MODIFIER	Ppl	ENSMUSG00000039457	transcript	ENSMUST00000035672.3	protein_coding	c.1237-36A>G
22.22	chr16	5168775	812B	C	T	CCT	intron_variant	MODIFIER	Sec14l5	ENSMUSG00000091712	transcript	ENSMUST00000165810.1	protein_coding	c.475-49C>T
5.71	chr16	5180170	812B	G	T	GGG	intron_variant	MODIFIER	Sec14l5	ENSMUSG00000091712	transcript	ENSMUST00000165810.1	protein_coding	c.1438-46G>T
[truncated: 131,340 more rows]

## Sheet: AList of defined cancer genes
Human gene symbol	Mouse gene symbol	Mouse gene Ensembl ID
A1CF	A1cf	ENSMUSG00000052595
ABCA12	Abca12	ENSMUSG00000050296
ACPP	Acpp	ENSMUSG00000032561
ACVR1B	Acvr1b	ENSMUSG00000000532
ACVR2A	Acvr2a	ENSMUSG00000052155
ADGRV1	Adgrv1	ENSMUSG00000069170
AHNAK	Ahnak	ENSMUSG00000069833
AIM2	Aim2	ENSMUSG00000037860
AJUBA	Ajuba	ENSMUSG00000022178
AKAP9	Akap9	ENSMUSG00000040407
AKR1D1	Akr1d1	ENSMUSG00000038641
AKT1	Akt1	ENSMUSG00000001729
ALB	Alb	ENSMUSG00000029368
AMER1	Amer1	ENSMUSG00000050332
ANAPC1	Anapc1	ENSMUSG00000014355
APC	Apc	ENSMUSG00000005871
ARFGEF2	Arfgef2	ENSMUSG00000074582
ARHGAP35	Arhgap35	ENSMUSG00000058230
ARHGAP5	Arhgap5	ENSMUSG00000035133
ARID1A	Arid1a	ENSMUSG00000007880
ARID1B	Arid1b	ENSMUSG00000069729
ARID2	Arid2	ENSMUSG00000033237
ARID5B	Arid5b	ENSMUSG00000019947
ARL16	Arl16	ENSMUSG00000057594
ASXL1	Asxl1	ENSMUSG00000042548
ASXL3	Asxl3	ENSMUSG00000045215
ATF7IP	Atf7ip	ENSMUSG00000030213
ATM	Atm	ENSMUSG00000034218
ATP11A	Atp11a	ENSMUSG00000031441
ATP2B4	Atp2b4	ENSMUSG00000026463
ATP6V1B1	Atp6v1b1	ENSMUSG00000006269
ATRX	Atrx	ENSMUSG00000031229
AXIN1	Axin1	ENSMUSG00000024182
B2M	B2m	ENSMUSG00000060802
BACH1	Bach1	ENSMUSG00000025612
BAP1	Bap1	ENSMUSG00000021901
BAX	Bax	ENSMUSG00000003873
BAZ2A	Baz2a	ENSMUSG00000040054
BCL11B	Bcl11b	ENSMUSG00000048251
BCL2	Bcl2	ENSMUSG00000057329
BCOR	Bcor	ENSMUSG00000040363
BDP1	Bdp1	ENSMUSG00000049658
BIRC3	Birc3	ENSMUSG00000032000
BIRC6	Birc6	ENSMUSG00000024073
BRAF	Braf	ENSMUSG00000002413
BRCA1	Brca1	ENSMUSG00000017146
BRCA2	Brca2	ENSMUSG00000041147
BRD7	Brd7	ENSMUSG00000031660
BRD8	Brd8	ENSMUSG00000003778
BTG1	Btg1	ENSMUSG00000036478
BTG2	Btg2	ENSMUSG00000020423
CACNA1B	Cacna1b	ENSMUSG00000004113
CARD11	Card11	ENSMUSG00000036526
CASP8	Casp8	ENSMUSG00000026029
CASZ1	Casz1	ENSMUSG00000028977
CBFB	Cbfb	ENSMUSG00000031885
CCDC66	Ccdc66	ENSMUSG00000046753
CCDC73	Ccdc73	ENSMUSG00000045106
CCDC91	Ccdc91	ENSMUSG00000030301
CCND1	Ccnd1	ENSMUSG00000070348
CCNQ	Ccnq	ENSMUSG00000049489
CD70	Cd70	ENSMUSG00000019489
CD79B	Cd79b	ENSMUSG00000040592
CDC27	Cdc27	ENSMUSG00000020687
CDH1	Cdh1	ENSMUSG00000000303
CDH11	Cdh11	ENSMUSG00000031673
CDH9	Cdh9	ENSMUSG00000025370
CDK12	Cdk12	ENSMUSG00000003119
CDK4	Cdk4	ENSMUSG00000006728
CDK5RAP2	Cdk5rap2	ENSMUSG00000039298
CDKN1A	Cdkn1a	ENSMUSG00000023067
CDKN1B	Cdkn1b	ENSMUSG00000003031
CDKN2A	Cdkn2a	ENSMUSG00000044303
CEBPA	Cebpa	ENSMUSG00000034957
CENPE	Cenpe	ENSMUSG00000045328
CFAP58	Cfap58	ENSMUSG00000046585
CHD2	Chd2	ENSMUSG00000078671
CHD4	Chd4	ENSMUSG00000063870
CHEK2	Chek2	ENSMUSG00000029521
CHIT1	Chit1	ENSMUSG00000026450
CHORDC1	Chordc1	ENSMUSG00000001774
CIC	Cic	ENSMUSG00000005442
CIITA	Ciita	ENSMUSG00000022504
CLIP1	Clip1	ENSMUSG00000049550
CNBD1	Cnbd1	ENSMUSG00000073991
CNOT9	Cnot9	ENSMUSG00000026174
CREBBP	Crebbp	ENSMUSG00000022521
CS	Cs	ENSMUSG00000005683
CTCF	Ctcf	ENSMUSG00000005698
CTNNB1	Ctnnb1	ENSMUSG00000006932
CTNND1	Ctnnd1	ENSMUSG00000034101
CTNND2	Ctnnd2	ENSMUSG00000022240
CUX1	Cux1	ENSMUSG00000029705
CYLD	Cyld	ENSMUSG00000036712
DAZAP1	Dazap1	ENSMUSG00000069565
DBR1	Dbr1	ENSMUSG00000032469
DDX3X	Ddx3x	ENSMUSG00000000787
DHX30	Dhx30	ENSMUSG00000032480
DICER1	Dicer1	ENSMUSG00000041415
DIS3	Dis3	ENSMUSG00000033166
DLC1	Dlc1	ENSMUSG00000031523
DLGAP2	Dlgap2	ENSMUSG00000047495
DMWD	Dmwd	ENSMUSG00000030410
DNMT3A	Dnmt3a	ENSMUSG00000020661
DOT1L	Dot1l	ENSMUSG00000061589
DTX1	Dtx1	ENSMUSG00000029603
DYRK1A	Dyrk1a	ENSMUSG00000022897
EBF1	Ebf1	ENSMUSG00000057098
EEF1A1	Eef1a1	ENSMUSG00000037742
EGFR	Egfr	ENSMUSG00000020122
EGR2	Egr2	ENSMUSG00000037868
EIF1AX	Eif1ax	ENSMUSG00000067194
EIF5B	Eif5b	ENSMUSG00000026083
ELF3	Elf3	ENSMUSG00000003051
EMG1	Emg1	ENSMUSG00000004268
EOMES	Eomes	ENSMUSG00000032446
EP300	Ep300	ENSMUSG00000055024
EPAS1	Epas1	ENSMUSG00000024140
EPHA2	Epha2	ENSMUSG00000006445
EPS8	Eps8	ENSMUSG00000015766
ERBB2	Erbb2	ENSMUSG00000062312
ERBB3	Erbb3	ENSMUSG00000018166
ERBB4	Erbb4	ENSMUSG00000062209
ERC1	Erc1	ENSMUSG00000030172
ERCC2	Ercc2	ENSMUSG00000030400
ERF	Erf	ENSMUSG00000040857
ERICH6B	Erich6b	ENSMUSG00000022002
ERRFI1	Errfi1	ENSMUSG00000028967
ESR1	Esr1	ENSMUSG00000019768
ESRP1	Esrp1	ENSMUSG00000040728
ETV6	Etv6	ENSMUSG00000030199
EVI5L	Evi5l	ENSMUSG00000011832
EZH2	Ezh2	ENSMUSG00000029687
FAM135B	Fam135b	ENSMUSG00000036800
FAM8A1	Fam8a1	ENSMUSG00000069237
FAT1	Fat1	ENSMUSG00000070047
FAT2	Fat2	ENSMUSG00000055333
FAT3	Fat3	ENSMUSG00000074505
FAT4	Fat4	ENSMUSG00000046743
FBXW7	Fbxw7	ENSMUSG00000028086
FGFR2	Fgfr2	ENSMUSG00000030849
FGFR3	Fgfr3	ENSMUSG00000054252
FGFR4	Fgfr4	ENSMUSG00000005320
FGFRL1	Fgfrl1	ENSMUSG00000008090
FLG	Flg	ENSMUSG00000102439
FLT3	Flt3	ENSMUSG00000042817
FOXA1	Foxa1	ENSMUSG00000035451
FOXA2	Foxa2	ENSMUSG00000037025
FOXQ1	Foxq1	ENSMUSG00000038415
FRAS1	Fras1	ENSMUSG00000034687
FRG1	Frg1	ENSMUSG00000031590
FRMD4A	Frmd4a	ENSMUSG00000026657
FUBP1	Fubp1	ENSMUSG00000028034
GATA3	Gata3	ENSMUSG00000015619
GNA11	Gna11	ENSMUSG00000034781
GNA13	Gna13	ENSMUSG00000020611
GNAQ	Gnaq	ENSMUSG00000024639
GNAS	Gnas	ENSMUSG00000027523
GPRIN2	Gprin2	ENSMUSG00000071531
GPS2	Gps2	ENSMUSG00000023170
GTF2I	Gtf2i	ENSMUSG00000060261
HEPH	Heph	ENSMUSG00000031209
HERC2	Herc2	ENSMUSG00000030451
HJURP	Hjurp	ENSMUSG00000044783
HMGCR	Hmgcr	ENSMUSG00000021670
HNF1A	Hnf1a	ENSMUSG00000029556
HNRNPM	Hnrnpm	ENSMUSG00000059208
HOXC12	Hoxc12	ENSMUSG00000050328
HRAS	Hras	ENSMUSG00000025499
HRNR	Hrnr	ENSMUSG00000041991
HS6ST1	Hs6st1	ENSMUSG00000045216
ICE1	Ice1	ENSMUSG00000034525
IDH1	Idh1	ENSMUSG00000025950
IDH2	Idh2	ENSMUSG00000030541
IGHMBP2	Ighmbp2	ENSMUSG00000024831
IKZF3	Ikzf3	ENSMUSG00000018168
IL6ST	Il6st	ENSMUSG00000021756
INMT	Inmt	ENSMUSG00000003477
IRF4	Irf4	ENSMUSG00000021356
IRF8	Irf8	ENSMUSG00000041515
ITGA6	Itga6	ENSMUSG00000027111
ITGA8	Itga8	ENSMUSG00000026768
JMJD1C	Jmjd1c	ENSMUSG00000037876
KANK3	Kank3	ENSMUSG00000042099
KCNT2	Kcnt2	ENSMUSG00000052726
KDM5C	Kdm5c	ENSMUSG00000025332
KDM6A	Kdm6a	ENSMUSG00000037369
KEAP1	Keap1	ENSMUSG00000003308
KIF26B	Kif26b	ENSMUSG00000026494
KIT	Kit	ENSMUSG00000005672
KLF3	Klf3	ENSMUSG00000029178
KLHL6	Klhl6	ENSMUSG00000043008
KMT2A	Kmt2a	ENSMUSG00000002028
KMT2C	Kmt2c	ENSMUSG00000038056
KMT2D	Kmt2d	ENSMUSG00000048154
KNTC1	Kntc1	ENSMUSG00000029414
KRAS	Kras	ENSMUSG00000030265
L3MBTL3	L3mbtl3	ENSMUSG00000039089
LAMA1	Lama1	ENSMUSG00000032796
LAMA2	Lama2	ENSMUSG00000019899
LARP4B	Larp4b	ENSMUSG00000033499
LATS2	Lats2	ENSMUSG00000021959
LRRTM4	Lrrtm4	ENSMUSG00000052581
LTBP3	Ltbp3	ENSMUSG00000024940
MAEA	Maea	ENSMUSG00000079562
MAGI2	Magi2	ENSMUSG00000040003
MAML2	Maml2	ENSMUSG00000031925
MAP2K1	Map2k1	ENSMUSG00000004936
MAP2K4	Map2k4	ENSMUSG00000033352
MAP2K7	Map2k7	ENSMUSG00000002948
MAP3K1	Map3k1	ENSMUSG00000021754
MAPK1	Mapk1	ENSMUSG00000063358
MARK2	Mark2	ENSMUSG00000024969
MB21D2	Mb21d2	ENSMUSG00000051065
MBD6	Mbd6	ENSMUSG00000025409
MCF2	Mcf2	ENSMUSG00000031139
MDN1	Mdn1	ENSMUSG00000058006
MED12	Med12	ENSMUSG00000079487
MEF2B	Mef2b	ENSMUSG00000079033
MET	Met	ENSMUSG00000009376
MGA	Mga	ENSMUSG00000033943
MIA2	Mia2	ENSMUSG00000021000
MSH3	Msh3	ENSMUSG00000014850
MSH6	Msh6	ENSMUSG00000005370
MTMR1	Mtmr1	ENSMUSG00000015214
MTOR	Mtor	ENSMUSG00000028991
MYB	Myb	ENSMUSG00000019982
MYD88	Myd88	ENSMUSG00000032508
NBEA	Nbea	ENSMUSG00000027799
NCOA6	Ncoa6	ENSMUSG00000038369
NCOR1	Ncor1	ENSMUSG00000018501
NCOR2	Ncor2	ENSMUSG00000029478
NEFH	Nefh	ENSMUSG00000020396
NF1	Nf1	ENSMUSG00000020716
NF2	Nf2	ENSMUSG00000009073
NFE2L2	Nfe2l2	ENSMUSG00000015839
NFKBIA	Nfkbia	ENSMUSG00000021025
NFKBIE	Nfkbie	ENSMUSG00000023947
NLRC5	Nlrc5	ENSMUSG00000074151
NLRP5	Nlrp5	ENSMUSG00000015721
NOTCH1	Notch1	ENSMUSG00000026923
NOTCH2	Notch2	ENSMUSG00000027878
NPFFR2	Npffr2	ENSMUSG00000035528
NPM1	Npm1	ENSMUSG00000057113
NRAS	Nras	ENSMUSG00000027852
NSD1	Nsd1	ENSMUSG00000021488
NSD2	Nsd2	ENSMUSG00000057406
NUDCD2	Nudcd2	ENSMUSG00000020328
NUMBL	Numbl	ENSMUSG00000063160
NUP153	Nup153	ENSMUSG00000021374
NUP210L	Nup210l	ENSMUSG00000027939
NUP93	Nup93	ENSMUSG00000032939
NXF1	Nxf1	ENSMUSG00000010097
ODF2L	Odf2l	ENSMUSG00000028256
PABPC1	Pabpc1	ENSMUSG00000022283
PAX5	Pax5	ENSMUSG00000014030
PBRM1	Pbrm1	ENSMUSG00000042323
PCCA	Pcca	ENSMUSG00000041650
PCDH9	Pcdh9	ENSMUSG00000055421
PCDHA3	Pcdha3	ENSMUSG00000102312
PCNT	Pcnt	ENSMUSG00000001151
PDE3A	Pde3a	ENSMUSG00000041741
PEG3	Peg3	ENSMUSG00000002265
PFN1	Pfn1	ENSMUSG00000018293
PHF6	Phf6	ENSMUSG00000025626
PHRF1	Phrf1	ENSMUSG00000038611
PIK3CA	Pik3ca	ENSMUSG00000027665
PIK3R1	Pik3r1	ENSMUSG00000041417
PIM1	Pim1	ENSMUSG00000024014
PJA2	Pja2	ENSMUSG00000024083
PKHD1L1	Pkhd1l1	ENSMUSG00000038725
PLCB1	Plcb1	ENSMUSG00000051177
PLXNA2	Plxna2	ENSMUSG00000026640
POLE	Pole	ENSMUSG00000007080
POLQ	Polq	ENSMUSG00000034206
POLR2A	Polr2a	ENSMUSG00000005198
POU2F2	Pou2f2	ENSMUSG00000008496
PPM1D	Ppm1d	ENSMUSG00000020525
PPM1F	Ppm1f	ENSMUSG00000026181
PPP2R1A	Ppp2r1a	ENSMUSG00000007564
PPP6C	Ppp6c	ENSMUSG00000026753
PRDM1	Prdm1	ENSMUSG00000038151
PRDM2	Prdm2	ENSMUSG00000057637
PREX1	Prex1	ENSMUSG00000039621
PREX2	Prex2	ENSMUSG00000048960
PRKD2	Prkd2	ENSMUSG00000041187
PRSS48	Prss48	ENSMUSG00000049013
PRSS50	Prss50	ENSMUSG00000048752
PTCH1	Ptch1	ENSMUSG00000021466
PTEN	Pten	ENSMUSG00000013663
PTPN11	Ptpn11	ENSMUSG00000043733
PTPN14	Ptpn14	ENSMUSG00000026604
PTPRC	Ptprc	ENSMUSG00000026395
RAC1	Rac1	ENSMUSG00000001847
RAD21	Rad21	ENSMUSG00000022314
RAD54B	Rad54b	ENSMUSG00000078773
RARS2	Rars2	ENSMUSG00000028292
RASA1	Rasa1	ENSMUSG00000021549
RB1	Rb1	ENSMUSG00000022105
RBBP6	Rbbp6	ENSMUSG00000030779
RBM10	Rbm10	ENSMUSG00000031060
RBM12	Rbm12	ENSMUSG00000089824
RBM43	Rbm43	ENSMUSG00000036249
RBMX	Rbmx	ENSMUSG00000031134
RECQL4	Recql4	ENSMUSG00000033762
RECQL5	Recql5	ENSMUSG00000020752
RELN	Reln	ENSMUSG00000042453
RET	Ret	ENSMUSG00000030110
REV3L	Rev3l	ENSMUSG00000019841
RGS7	Rgs7	ENSMUSG00000026527
RHOA	Rhoa	ENSMUSG00000007815
RHOB	Rhob	ENSMUSG00000054364
RHPN2	Rhpn2	ENSMUSG00000030494
RIMS1	Rims1	ENSMUSG00000041670
RNF152	Rnf152	ENSMUSG00000047496
RNF43	Rnf43	ENSMUSG00000034177
ROCK2	Rock2	ENSMUSG00000020580
RPL21	Rpl21	ENSMUSG00000041453
RPL22	Rpl22	ENSMUSG00000028936
RPL5	Rpl5	ENSMUSG00000058558
RPS6KA3	Rps6ka3	ENSMUSG00000031309
RRAS2	Rras2	ENSMUSG00000055723
RRP36	Rrp36	ENSMUSG00000023971
RUNX1	Runx1	ENSMUSG00000022952
RXRA	Rxra	ENSMUSG00000015846
SCN9A	Scn9a	ENSMUSG00000075316
SELPLG	Selplg	ENSMUSG00000048163
SEMA4D	Sema4d	ENSMUSG00000021451
SETD1B	Setd1b	ENSMUSG00000038384
SETD2	Setd2	ENSMUSG00000044791
SETDB1	Setdb1	ENSMUSG00000015697
SF3B1	Sf3b1	ENSMUSG00000025982
SF3B2	Sf3b2	ENSMUSG00000024853
SGK1	Sgk1	ENSMUSG00000019970
SHROOM3	Shroom3	ENSMUSG00000029381
SLIT1	Slit1	ENSMUSG00000025020
SMAD3	Smad3	ENSMUSG00000032402
SMAD4	Smad4	ENSMUSG00000024515
SMARCA2	Smarca2	ENSMUSG00000024921
SMARCA4	Smarca4	ENSMUSG00000032187
SMARCB1	Smarcb1	ENSMUSG00000000902
SMTNL2	Smtnl2	ENSMUSG00000045667
SON	Son	ENSMUSG00000022961
SOX17	Sox17	ENSMUSG00000025902
SOX9	Sox9	ENSMUSG00000000567
SPEN	Spen	ENSMUSG00000040761
SPHKAP	Sphkap	ENSMUSG00000026163
SPOP	Spop	ENSMUSG00000057522
SPTAN1	Sptan1	ENSMUSG00000057738
SRGAP3	Srgap3	ENSMUSG00000030257
SSC5D	Ssc5d	ENSMUSG00000035279
STAG2	Stag2	ENSMUSG00000025862
STAT3	Stat3	ENSMUSG00000004040
STAT6	Stat6	ENSMUSG00000002147
STK11	Stk11	ENSMUSG00000003068
STK19	Stk19	ENSMUSG00000061207
STRIP2	Strip2	ENSMUSG00000039629
TAOK1	Taok1	ENSMUSG00000017291
TBC1D5	Tbc1d5	ENSMUSG00000023923
TBL1XR1	Tbl1xr1	ENSMUSG00000027630
TBX3	Tbx3	ENSMUSG00000018604
TCF12	Tcf12	ENSMUSG00000032228
TCF7L1	Tcf7l1	ENSMUSG00000055799
TCF7L2	Tcf7l2	ENSMUSG00000024985
TCHH	Tchh	ENSMUSG00000052415
TEAD3	Tead3	ENSMUSG00000002249
TENT5D	Tent5d	ENSMUSG00000073007
TET2	Tet2	ENSMUSG00000040943
TEX13A	Tex13a	ENSMUSG00000071686
TGFBR2	Tgfbr2	ENSMUSG00000032440
THSD7B	Thsd7b	ENSMUSG00000042581
TLE1	Tle1	ENSMUSG00000008305
TMEM30A	Tmem30a	ENSMUSG00000032328
TMPRSS13	Tmprss13	ENSMUSG00000037129
TMPRSS15	Tmprss15	ENSMUSG00000022857
TMPRSS7	Tmprss7	ENSMUSG00000033177
TNFAIP3	Tnfaip3	ENSMUSG00000019850
TNFRSF11A	Tnfrsf11a	ENSMUSG00000026321
TNFRSF14	Tnfrsf14	ENSMUSG00000042333
TPTE	Tpte	ENSMUSG00000031481
TRAF3	Traf3	ENSMUSG00000021277
TRAK1	Trak1	ENSMUSG00000032536
TSC1	Tsc1	ENSMUSG00000026812
TSC2	Tsc2	ENSMUSG00000002496
TTK	Ttk	ENSMUSG00000038379
TYRO3	Tyro3	ENSMUSG00000027298
U2AF1	U2af1	ENSMUSG00000061613
UBE2A	Ube2a	ENSMUSG00000016308
UBR5	Ubr5	ENSMUSG00000037487
UBXN11	Ubxn11	ENSMUSG00000012126
USH2A	Ush2a	ENSMUSG00000026609
USP28	Usp28	ENSMUSG00000032267
USP9X	Usp9x	ENSMUSG00000031010
VHL	Vhl	ENSMUSG00000033933
WBP1	Wbp1	ENSMUSG00000030035
WNK1	Wnk1	ENSMUSG00000045962
WT1	Wt1	ENSMUSG00000016458
XPO1	Xpo1	ENSMUSG00000020290
XYLT2	Xylt2	ENSMUSG00000020868
YLPM1	Ylpm1	ENSMUSG00000021244
ZBTB7A	Zbtb7a	ENSMUSG00000035011
ZC3H12A	Zc3h12a	ENSMUSG00000042677
ZC3H13	Zc3h13	ENSMUSG00000022000
ZC3H18	Zc3h18	ENSMUSG00000017478
ZC3H4	Zc3h4	ENSMUSG00000059273
ZFHX3	Zfhx3	ENSMUSG00000038872
ZFHX4	Zfhx4	ENSMUSG00000025255
ZFP36L1	Zfp36l1	ENSMUSG00000021127
ZFX	Zfx	ENSMUSG00000079509
ZIC4	Zic4	ENSMUSG00000036972
ZKSCAN4	Zkscan4	ENSMUSG00000054931
ZMYM3	Zmym3	ENSMUSG00000031310
ZZEF1	Zzef1	ENSMUSG00000055670
AKAP2	Pakap	ENSMUSG00000038729
AKR1C3	Akr1c18	ENSMUSG00000021214
ANKRD30A	No mouse homolog	#N/A
BOD1L1	Bod1l	ENSMUSG00000061755
C10ORF113	No mouse homolog	#N/A
C3ORF70	2510009E07Rik	ENSMUSG00000043391
CR1	No mouse homolog	#N/A
EYS	No mouse homolog	#N/A
FAM104B	No mouse homolog	#N/A
FAM157B	No mouse homolog	#N/A
FAM86B2	No mouse homolog	#N/A
FLT3LG	Flt3l	ENSMUSG00000110206
HIST1H1C	Hist1h1c	ENSMUSG00000036181
HLA-A	H2-K1	ENSMUSG00000061232
HLA-B	No mouse homolog	#N/A
HLA-DRB1	No mouse homolog	#N/A
IGLL5	Igll1	ENSMUSG00000075370
LILRA3	No mouse homolog	#N/A
LILRB1	No mouse homolog	#N/A
LILRB4	Lilrb4	#N/A
LRRC37A3	No mouse homolog	#N/A
P2RY8	No mouse homolog	#N/A
PNPLA4	No mouse homolog	#N/A
POT1	Pot1a	ENSMUSG00000029676
PRB4	No mouse homolog	#N/A
PSKH2	No mouse homolog	#N/A
RGPD3	Ranbp2	ENSMUSG00000003226
SPATA31E1	No mouse homolog	#N/A
STAG3L2	No mouse homolog	#N/A
TNFRSF10C	No mouse homolog	#N/A
TP53	Trp53	ENSMUSG00000059552
TP53BP1	Trp53bp1	ENSMUSG00000043909
TPTE2	Tpte	ENSMUSG00000031481
VCX	No mouse homolog	#N/A
ZNF107	No mouse homolog	#N/A
ZNF14	Gm5595	ENSMUSG00000069727
ZNF208	Zfp619	ENSMUSG00000068959
ZNF233	No mouse homolog	#N/A
ZNF234	No mouse homolog	#N/A
ZNF280D	Zfp280d	ENSMUSG00000038535
ZNF292	Zfp292	ENSMUSG00000039967
ZNF430	No mouse homolog	#N/A
ZNF479	No mouse homolog	#N/A
ZNF608	Zfp608	ENSMUSG00000052713
ZNF750	Zfp750	ENSMUSG00000039238
ZNF804B	Zfp804b	ENSMUSG00000092094
ZNF814	No mouse homolog	#N/A

## Sheet: Alist Driver mutation
VAF (%)	CHROM	POS	Tumor ID	REF	ALT	Trinucleotide context	Annotation	Annotation_Impact	Gene_Name	Gene_ID	Feature_Type	Feature_ID	Transcript_BioType	HGVS.c	HGVS.p	cDNA.pos / cDNA.length	CDS.pos / CDS.length	AA.pos / AA.length
42.72	chr11	33161186	812B	C	T	ACG	missense_variant	MODERATE	Npm1	ENSMUSG00000057113	transcript	ENSMUST00000075641.9	protein_coding	c.178G>A	p.V60I	405/1633	178/879	60/292
58.76	chr5	4064639	812B	G	C	GGA	missense_variant	MODERATE	Akap9	ENSMUSG00000040407	transcript	ENSMUST00000044492.9	protein_coding	c.9917G>C	p.G3306A	10086/13123	9917/11340	3306/3779
43.29	chr6	39627783	812B	A	T	CAC	missense_variant	MODERATE	Braf	ENSMUSG00000002413	transcript	ENSMUST00000002487.14	protein_coding	c.1910T>A	p.V637E	2078/9728	1910/2415	637/804
30.7	chr8	102674037	874T1	T	A	ATG	missense_variant	MODERATE	Cdh11	ENSMUSG00000031673	transcript	ENSMUST00000075190.4	protein_coding	c.298A>T	p.I100F	1335/5647	298/2391	100/796
54.55	chr19	9016523	982T2	A	G	CAT	missense_variant	MODERATE	Ahnak	ENSMUSG00000069833	transcript	ENSMUST00000092956.2	protein_coding	c.15170A>G	p.H5057R	15427/18099	15170/16971	5057/5656
51.08	chr6	145234356	982T2	T	A	TTG	missense_variant	MODERATE	Kras	ENSMUSG00000030265	transcript	ENSMUST00000032399.11	protein_coding	c.182A>T	p.Q61L	384/4678	182/567	61/188
29.07	chr17	67796729	952T2	T	A	CTT	missense_variant	MODERATE	Lama1	ENSMUSG00000032796	transcript	ENSMUST00000035471.7	protein_coding	c.5944T>A	p.L1982I	6014/9518	5944/9252	1982/3083
39.39	chr2	119946444	952T2	G	T	TGT	missense_variant	MODERATE	Mga	ENSMUSG00000033943	transcript	ENSMUST00000156510.1	protein_coding	c.4831G>T	p.V1611L	4940/6995	4831/6886	1611/2294
41.61	chr3	84974455	952T2	G	A	CGG	missense_variant	MODERATE	Fbxw7	ENSMUSG00000028086	transcript	ENSMUST00000107679.7	protein_coding	c.1480G>A	p.G494S	2163/4473	1480/2133	494/710
18.18	chr5	25372779	952T2	G	A	GGG	missense_variant	MODERATE	Kmt2c	ENSMUSG00000038056	transcript	ENSMUST00000045291.13	protein_coding	c.2501C>T	p.P834L	2696/14967	2501/14715	834/4904
28.92	chr6	145234356	952T2	T	A	TTG	missense_variant	MODERATE	Kras	ENSMUSG00000030265	transcript	ENSMUST00000032399.11	protein_coding	c.182A>T	p.Q61L	384/4678	182/567	61/188
18.18	chrX	18246219	952T2	C	T	TCA	stop_gained	HIGH	Kdm6a	ENSMUSG00000037369	transcript	ENSMUST00000052368.8	protein_coding	c.1003C>T	p.Q335*	1434/5935	1003/4275	335/1424
51.09	chr5	4064639	910T1	G	C	GGA	missense_variant	MODERATE	Akap9	ENSMUSG00000040407	transcript	ENSMUST00000044492.9	protein_coding	c.9917G>C	p.G3306A	10086/13123	9917/11340	3306/3779
58.25	chr6	145234355	910T1	T	A	CTT	missense_variant	MODERATE	Kras	ENSMUSG00000030265	transcript	ENSMUST00000032399.11	protein_coding	c.183A>T	p.Q61H	385/4678	183/567	61/188
48.61	chr1	65161087	982T1	T	C	GTC	missense_variant	MODERATE	Idh1	ENSMUSG00000025950	transcript	ENSMUST00000097709.10	protein_coding	c.1117A>G	p.T373A	1325/2302	1117/1245	373/414
20	chr10	58461836	982T1	G	A	GGG	missense_variant&splice_region_variant	MODERATE	Ranbp2	ENSMUSG00000003226	transcript	ENSMUST00000003310.5	protein_coding	c.1064G>A	p.G355E	1192/9477	1064/9162	355/3053
25	chr13	85225579	982T1	A	G	CAA	missense_variant	MODERATE	Rasa1	ENSMUSG00000021549	transcript	ENSMUST00000109552.2	protein_coding	c.2363T>C	p.L788S	2485/4563	2363/3117	788/1038
49.19	chr6	145246771	982T1	C	T	ACC	missense_variant	MODERATE	Kras	ENSMUSG00000030265	transcript	ENSMUST00000032399.11	protein_coding	c.35G>A	p.G12D	237/4678	35/567	12/188
35.23	chr1	88277413	931T1	A	C	TAC	missense_variant	MODERATE	Hjurp	ENSMUSG00000044783	transcript	ENSMUST00000054674.14	protein_coding	c.57T>G	p.S19R	221/4878	57/2004	19/667
19.64	chr11	33161186	931T1	C	T	ACG	missense_variant	MODERATE	Npm1	ENSMUSG00000057113	transcript	ENSMUST00000075641.9	protein_coding	c.178G>A	p.V60I	405/1633	178/879	60/292
47.25	chr4	72199326	931T1	T	A	ATT	missense_variant	MODERATE	Tle1	ENSMUSG00000008305	transcript	ENSMUST00000072695.12	protein_coding	c.96A>T	p.E32D	948/3644	96/2313	32/770
36.25	chr6	145234356	931T1	T	C	TTG	missense_variant	MODERATE	Kras	ENSMUSG00000030265	transcript	ENSMUST00000032399.11	protein_coding	c.182A>G	p.Q61R	384/4678	182/567	61/188
20.51	chr10	26984404	915T2	A	T	GAT	missense_variant	MODERATE	Lama2	ENSMUSG00000019899	transcript	ENSMUST00000092639.11	protein_coding	c.9086T>A	p.I3029N	9133/9614	9086/9357	3029/3118
20	chr10	67239253	915T2	T	C	CTA	missense_variant	MODERATE	Jmjd1c	ENSMUSG00000037876	transcript	ENSMUST00000173762.1	protein_coding	c.182T>C	p.L61P	183/2015	182/1734	61/577
16.67	chr13	81427613	915T2	G	A	GGC	missense_variant	MODERATE	Adgrv1	ENSMUSG00000069170	transcript	ENSMUST00000095585.10	protein_coding	c.14633C>T	p.A4878V	14759/19338	14633/18897	4878/6298
33.33	chr19	9007561	915T2	G	C	TGT	missense_variant	MODERATE	Ahnak	ENSMUSG00000069833	transcript	ENSMUST00000092956.2	protein_coding	c.6208G>C	p.V2070L	6465/18099	6208/16971	2070/5656
30.86	chr5	4064639	915T2	G	C	GGA	missense_variant	MODERATE	Akap9	ENSMUSG00000040407	transcript	ENSMUST00000044492.9	protein_coding	c.9917G>C	p.G3306A	10086/13123	9917/11340	3306/3779
35.14	chr6	145246771	915T2	C	T	ACC	missense_variant	MODERATE	Kras	ENSMUSG00000030265	transcript	ENSMUST00000032399.11	protein_coding	c.35G>A	p.G12D	237/4678	35/567	12/188
16.67	chr1	138080221	920T1	C	T	TCC	missense_variant	MODERATE	Ptprc	ENSMUSG00000026395	transcript	ENSMUST00000182283.7	protein_coding	c.2161G>A	p.E721K	2299/4702	2161/3465	721/1154
22.22	chr1	188436851	920T1	G	T	AGT	missense_variant	MODERATE	Ush2a	ENSMUSG00000026609	transcript	ENSMUST00000060479.13	protein_coding	c.3188G>T	p.S1063I	3188/15695	3188/15582	1063/5193
30.91	chr15	71462435	920T1	T	C	ATT	missense_variant	MODERATE	Fam135b	ENSMUSG00000036800	transcript	ENSMUST00000022953.8	protein_coding	c.2909A>G	p.N970S	3098/4623	2909/4212	970/1403
18.18	chr2	135294880	920T1	C	A	ACC	stop_gained	HIGH	Plcb1	ENSMUSG00000051177	transcript	ENSMUST00000110116.7	protein_coding	c.894C>A	p.Y298*	1268/7003	894/3651	298/1216
51.58	chr5	4064639	920T1	G	C	GGA	missense_variant	MODERATE	Akap9	ENSMUSG00000040407	transcript	ENSMUST00000044492.9	protein_coding	c.9917G>C	p.G3306A	10086/13123	9917/11340	3306/3779
42.11	chr6	39627783	920T1	A	T	CAC	missense_variant	MODERATE	Braf	ENSMUSG00000002413	transcript	ENSMUST00000002487.14	protein_coding	c.1910T>A	p.V637E	2078/9728	1910/2415	637/804
15.79	chr1	138066218	812T4	C	T	TCC	missense_variant	MODERATE	Ptprc	ENSMUSG00000026395	transcript	ENSMUST00000182283.7	protein_coding	c.3062G>A	p.G1021E	3200/4702	3062/3465	1021/1154
25	chr11	95471249	812T4	G	C	TGT	missense_variant	MODERATE	Spop	ENSMUSG00000057522	transcript	ENSMUST00000107722.7	protein_coding	c.105G>C	p.M35I	478/3063	105/1125	35/374
17.57	chr13	70602210	812T4	T	A	TTC	missense_variant	MODERATE	Ice1	ENSMUSG00000034525	transcript	ENSMUST00000043493.5	protein_coding	c.5756A>T	p.E1919V	5793/7675	5756/6726	1919/2241
16.67	chr14	27486560	812T4	T	C	GTT	missense_variant	MODERATE	Ccdc66	ENSMUSG00000046753	transcript	ENSMUST00000050480.6	protein_coding	c.2204A>G	p.N735S	2232/2940	2204/2808	735/935
20	chr5	33868826	812T4	C	T	GCA	missense_variant	MODERATE	Whsc1	ENSMUSG00000057406	transcript	ENSMUST00000114397.8	protein_coding	c.1829C>T	p.A610V	2062/5738	1829/1890	610/629
16.67	chr6	39628650	812T4	A	G	TAA	missense_variant	MODERATE	Braf	ENSMUSG00000002413	transcript	ENSMUST00000002487.14	protein_coding	c.1811T>C	p.L604S	1979/9728	1811/2415	604/804
35.77	chr6	145246771	812T4	C	T	ACC	missense_variant	MODERATE	Kras	ENSMUSG00000030265	transcript	ENSMUST00000032399.11	protein_coding	c.35G>A	p.G12D	237/4678	35/567	12/188
25	chr9	72331062	812T4	A	G	AAT	missense_variant	MODERATE	Zfp280d	ENSMUSG00000038535	transcript	ENSMUST00000098576.9	protein_coding	c.1778A>G	p.N593S	1970/4387	1778/2925	593/974
18.18	chrX	13094095	812T4	C	G	ACT	missense_variant	MODERATE	Usp9x	ENSMUSG00000031010	transcript	ENSMUST00000089302.10	protein_coding	c.14C>G	p.T5S	392/11887	14/7665	5/2554
22.22	chrX	105818090	812T4	A	G	TAA	missense_variant	MODERATE	Atrx	ENSMUSG00000031229	transcript	ENSMUST00000113573.7	protein_coding	c.6590T>C	p.L2197S	6874/10275	6590/7431	2197/2476
28.47	chr11	33161186	812T5	C	T	ACG	missense_variant	MODERATE	Npm1	ENSMUSG00000057113	transcript	ENSMUST00000075641.9	protein_coding	c.178G>A	p.V60I	405/1633	178/879	60/292
37.5	chr5	4064639	812T5	G	C	GGA	missense_variant	MODERATE	Akap9	ENSMUSG00000040407	transcript	ENSMUST00000044492.9	protein_coding	c.9917G>C	p.G3306A	10086/13123	9917/11340	3306/3779
37.94	chr6	145246771	812T5	C	T	ACC	missense_variant	MODERATE	Kras	ENSMUSG00000030265	transcript	ENSMUST00000032399.11	protein_coding	c.35G>A	p.G12D	237/4678	35/567	12/188
16.85	chr13	70602210	812T6	T	A	TTC	missense_variant	MODERATE	Ice1	ENSMUSG00000034525	transcript	ENSMUST00000043493.5	protein_coding	c.5756A>T	p.E1919V	5793/7675	5756/6726	1919/2241
38.28	chr5	4064639	812T6	G	C	GGA	missense_variant	MODERATE	Akap9	ENSMUSG00000040407	transcript	ENSMUST00000044492.9	protein_coding	c.9917G>C	p.G3306A	10086/13123	9917/11340	3306/3779
42.29	chr6	145246771	812T6	C	T	ACC	missense_variant	MODERATE	Kras	ENSMUSG00000030265	transcript	ENSMUST00000032399.11	protein_coding	c.35G>A	p.G12D	237/4678	35/567	12/188
17.82	chr9	78480270	812T6	T	C	ATG	missense_variant	MODERATE	Eef1a1	ENSMUSG00000037742	transcript	ENSMUST00000042235.14	protein_coding	c.295A>G	p.I99V	415/1794	295/1389	99/462
30.77	chr1	140570433	914T1	G	A	TGC	missense_variant	MODERATE	Kcnt2	ENSMUSG00000052726	transcript	ENSMUST00000120796.7	protein_coding	c.2647G>A	p.A883T	2709/3540	2647/3408	883/1135
21.43	chr8	102673895	914T1	A	T	AAC	missense_variant	MODERATE	Cdh11	ENSMUSG00000031673	transcript	ENSMUST00000075190.4	protein_coding	c.440T>A	p.V147D	1477/5647	440/2391	147/796
32	chr8	102674037	914T1	T	A	ATG	missense_variant	MODERATE	Cdh11	ENSMUSG00000031673	transcript	ENSMUST00000075190.4	protein_coding	c.298A>T	p.I100F	1335/5647	298/2391	100/796
27.27	chr9	45328606	914T1	T	C	ATC	missense_variant	MODERATE	Tmprss13	ENSMUSG00000037129	transcript	ENSMUST00000034597.7	protein_coding	c.211T>C	p.S71P	246/3245	211/1647	71/548
25	chrX	60147485	914T1	T	C	CTG	missense_variant	MODERATE	Mcf2	ENSMUSG00000031139	transcript	ENSMUST00000101531.9	protein_coding	c.40A>G	p.R14G	216/3671	40/2787	14/928
27.48	chr6	39627783	897T1	A	T	CAC	missense_variant	MODERATE	Braf	ENSMUSG00000002413	transcript	ENSMUST00000002487.14	protein_coding	c.1910T>A	p.V637E	2078/9728	1910/2415	637/804
36.5	chr3	84974455	952T1	G	A	CGG	missense_variant	MODERATE	Fbxw7	ENSMUSG00000028086	transcript	ENSMUST00000107679.7	protein_coding	c.1480G>A	p.G494S	2163/4473	1480/2133	494/710
86.67	chr5	4064639	952T1	G	C	GGA	missense_variant	MODERATE	Akap9	ENSMUSG00000040407	transcript	ENSMUST00000044492.9	protein_coding	c.9917G>C	p.G3306A	10086/13123	9917/11340	3306/3779
22.34	chr6	39627783	952T1	A	T	CAC	missense_variant	MODERATE	Braf	ENSMUSG00000002413	transcript	ENSMUST00000002487.14	protein_coding	c.1910T>A	p.V637E	2078/9728	1910/2415	637/804
31.03	chr1	88277413	750T2	A	C	TAC	missense_variant	MODERATE	Hjurp	ENSMUSG00000044783	transcript	ENSMUST00000054674.14	protein_coding	c.57T>G	p.S19R	221/4878	57/2004	19/667
24.84	chr11	33161186	750T2	C	T	ACG	missense_variant	MODERATE	Npm1	ENSMUSG00000057113	transcript	ENSMUST00000075641.9	protein_coding	c.178G>A	p.V60I	405/1633	178/879	60/292
62.64	chr5	4064639	750T2	G	C	GGA	missense_variant	MODERATE	Akap9	ENSMUSG00000040407	transcript	ENSMUST00000044492.9	protein_coding	c.9917G>C	p.G3306A	10086/13123	9917/11340	3306/3779
38.29	chr6	39627783	750T2	A	T	CAC	missense_variant	MODERATE	Braf	ENSMUSG00000002413	transcript	ENSMUST00000002487.14	protein_coding	c.1910T>A	p.V637E	2078/9728	1910/2415	637/804
17.86	chr1	105780761	755T1	C	T	GCG	missense_variant	MODERATE	Tnfrsf11a	ENSMUSG00000026321	transcript	ENSMUST00000027559.7	protein_coding	c.10C>T	p.R4C	44/5027	10/1878	4/625
57.14	chr11	4829934	755T1	A	G	AAA	missense_variant	MODERATE	Nf2	ENSMUSG00000009073	transcript	ENSMUST00000172305.1	protein_coding	c.302T>C	p.F101S	442/533	302/393	101/130
20.59	chr9	45328606	755T1	T	C	ATC	missense_variant	MODERATE	Tmprss13	ENSMUSG00000037129	transcript	ENSMUST00000034597.7	protein_coding	c.211T>C	p.S71P	246/3245	211/1647	71/548
22.22	chr1	129613304	1032T4	T	G	CTT	missense_variant	MODERATE	Thsd7b	ENSMUSG00000042581	transcript	ENSMUST00000073527.12	protein_coding	c.1145T>G	p.L382R	1436/6213	1145/4824	382/1607
21.13	chr11	72900736	1032T4	T	C	ATC	missense_variant	MODERATE	Zzef1	ENSMUSG00000055670	transcript	ENSMUST00000069395.6	protein_coding	c.6578T>C	p.I2193T	6649/11150	6578/8676	2193/2891
63.19	chr5	4064639	1032T4	G	C	GGA	missense_variant	MODERATE	Akap9	ENSMUSG00000040407	transcript	ENSMUST00000044492.9	protein_coding	c.9917G>C	p.G3306A	10086/13123	9917/11340	3306/3779
56.1	chr6	145246771	1032T4	C	T	ACC	missense_variant	MODERATE	Kras	ENSMUSG00000030265	transcript	ENSMUST00000032399.11	protein_coding	c.35G>A	p.G12D	237/4678	35/567	12/188
23.68	chr9	45328606	1032T4	T	C	ATC	missense_variant	MODERATE	Tmprss13	ENSMUSG00000037129	transcript	ENSMUST00000034597.7	protein_coding	c.211T>C	p.S71P	246/3245	211/1647	71/548
35	chr10	27264958	1032T1	T	A	ATA	missense_variant	MODERATE	Lama2	ENSMUSG00000019899	transcript	ENSMUST00000092639.11	protein_coding	c.2044A>T	p.M682L	2091/9614	2044/9357	682/3118
50	chr11	4829934	1032T1	A	G	AAA	missense_variant	MODERATE	Nf2	ENSMUSG00000009073	transcript	ENSMUST00000172305.1	protein_coding	c.302T>C	p.F101S	442/533	302/393	101/130
38.3	chr19	7277242	1032T1	T	C	GTG	missense_variant	MODERATE	Mark2	ENSMUSG00000024969	transcript	ENSMUST00000051711.15	protein_coding	c.2179A>G	p.T727A	2384/2867	2179/2331	727/776
48.28	chr5	4064639	1032T1	G	C	GGA	missense_variant	MODERATE	Akap9	ENSMUSG00000040407	transcript	ENSMUST00000044492.9	protein_coding	c.9917G>C	p.G3306A	10086/13123	9917/11340	3306/3779
31.11	chr6	39627783	1032T1	A	T	CAC	missense_variant	MODERATE	Braf	ENSMUSG00000002413	transcript	ENSMUST00000002487.14	protein_coding	c.1910T>A	p.V637E	2078/9728	1910/2415	637/804
22.22	chr1	105780761	756T3	C	T	GCG	missense_variant	MODERATE	Tnfrsf11a	ENSMUSG00000026321	transcript	ENSMUST00000027559.7	protein_coding	c.10C>T	p.R4C	44/5027	10/1878	4/625
16.67	chr13	100070231	756T3	G	A	AGT	missense_variant	MODERATE	Bdp1	ENSMUSG00000049658	transcript	ENSMUST00000109379.8	protein_coding	c.1802C>T	p.T601I	1802/7567	1802/7416	601/2471
20	chr15	16830903	756T3	T	A	ATT	missense_variant	MODERATE	Cdh9	ENSMUSG00000025370	transcript	ENSMUST00000026432.6	protein_coding	c.825T>A	p.N275K	825/3219	825/2367	275/788
37.82	chr4	141517187	756T3	T	A	TTG	missense_variant	MODERATE	Spen	ENSMUSG00000040761	transcript	ENSMUST00000105786.2	protein_coding	c.536A>T	p.Q179L	887/12299	536/10932	179/3643
38.89	chr5	21950828	756T3	G	T	TGA	stop_gained	HIGH	Reln	ENSMUSG00000042453	transcript	ENSMUST00000161356.7	protein_coding	c.6665C>A	p.S2222*	6959/11699	6665/10386	2222/3461
28	chr9	78480270	756T3	T	C	ATG	missense_variant	MODERATE	Eef1a1	ENSMUSG00000037742	transcript	ENSMUST00000042235.14	protein_coding	c.295A>G	p.I99V	415/1794	295/1389	99/462
20.83	chrX	105818094	756T3	C	T	TCT	missense_variant	MODERATE	Atrx	ENSMUSG00000031229	transcript	ENSMUST00000113573.7	protein_coding	c.6586G>A	p.D2196N	6870/10275	6586/7431	2196/2476
21.43	chr11	33162969	674T1	G	T	CGA	stop_gained	HIGH	Npm1	ENSMUSG00000057113	transcript	ENSMUST00000075641.9	protein_coding	c.11C>A	p.S4*	238/1633	11/879	4/292
29.73	chr12	8499595	674T1	T	G	GTC	missense_variant	MODERATE	Rhob	ENSMUSG00000054364	transcript	ENSMUST00000067384.4	protein_coding	c.38A>C	p.D13A	391/2223	38/591	13/196
39.06	chr6	39644261	674T1	A	C	GAT	missense_variant	MODERATE	Braf	ENSMUSG00000002413	transcript	ENSMUST00000002487.14	protein_coding	c.1402T>G	p.S468A	1570/9728	1402/2415	468/804
21.82	chr6	39660876	674T1	G	A	AGT	missense_variant	MODERATE	Braf	ENSMUSG00000002413	transcript	ENSMUST00000002487.14	protein_coding	c.926C>T	p.T309I	1094/9728	926/2415	309/804
51.61	chr9	120950575	674T1	A	T	CAG	missense_variant	MODERATE	Ctnnb1	ENSMUSG00000006932	transcript	ENSMUST00000007130.14	protein_coding	c.67A>T	p.S23C	354/3623	67/2346	23/781
18.75	chrX	101280562	674T1	C	T	CCC	missense_variant	MODERATE	Med12	ENSMUSG00000079487	transcript	ENSMUST00000087948.10	protein_coding	c.1754C>T	p.P585L	1755/6809	1754/6573	585/2190
40.47	chr6	145234356	856T1	T	A	TTG	missense_variant	MODERATE	Kras	ENSMUSG00000030265	transcript	ENSMUST00000032399.11	protein_coding	c.182A>T	p.Q61L	384/4678	182/567	61/188
20	chr17	50919166	836T1	C	T	GCA	missense_variant	MODERATE	Tbc1d5	ENSMUSG00000023923	transcript	ENSMUST00000024717.8	protein_coding	c.748G>A	p.A250T	1095/5613	748/2448	250/815
34.09	chr6	145234355	836T1	T	A	CTT	missense_variant	MODERATE	Kras	ENSMUSG00000030265	transcript	ENSMUST00000032399.11	protein_coding	c.183A>T	p.Q61H	385/4678	183/567	61/188

## Sheet: BList of potential cancer genes
Human gene symbol	Mouse gene symbol	Mouse gene Ensembl ID
C12orf50	1700017N19Rik	ENSMUSG00000056912
C15orf61	2300009A05Rik	ENSMUSG00000032403
KIAA0513	6430548M08Rik	ENSMUSG00000031824
KIAA2026	9930021J03Rik	ENSMUSG00000046138
ABCA7	Abca7	ENSMUSG00000035722
ABCA9	Abca9	ENSMUSG00000041797
ABCB11	Abcb11	ENSMUSG00000027048
ABCB1	ABCB1A	ENSMUSG00000040584
ABCB5	Abcb5	ENSMUSG00000072791
ABCD2	Abcd2	ENSMUSG00000055782
ABCG8	Abcg8	ENSMUSG00000024254
ABI3BP	Abi3bp	ENSMUSG00000035258
ABTB2	Abtb2	ENSMUSG00000032724
ACACA	Acaca	ENSMUSG00000020532
ACAT1	Acat1	ENSMUSG00000032047
ACSBG1	Acsbg1	ENSMUSG00000032281
ACSL5	Acsl5	ENSMUSG00000024981
ACVR1	Acvr1	ENSMUSG00000026836
ADAMTS13	Adamts13	ENSMUSG00000014852
ADAMTS16	Adamts16	ENSMUSG00000049538
ADAMTS2	Adamts2	ENSMUSG00000036545
ADAMTS3	Adamts3	ENSMUSG00000043635
ADAMTS6	Adamts6	ENSMUSG00000046169
ADGB	Adgb	ENSMUSG00000050994
LPHN2	ADGRL2	ENSMUSG00000028184
GPR98	ADGRV1	ENSMUSG00000069170
ADRB3	Adrb3	ENSMUSG00000031489
AFF2	Aff2	ENSMUSG00000031189
AGBL3	Agbl3	ENSMUSG00000038836
AHNAK	Ahnak	ENSMUSG00000069833
AHNAK2	Ahnak2	ENSMUSG00000072812
C9orf84	AI481877	ENSMUSG00000038598
IFI16	AI607873	ENSMUSG00000073490
AK7	Ak7	ENSMUSG00000041323
ALLC	Allc	ENSMUSG00000020636
ALMS1	Alms1	ENSMUSG00000063810
AMBN	Ambn	ENSMUSG00000029288
ANGPT1	Angpt1	ENSMUSG00000022309
ANK2	Ank2	ENSMUSG00000032826
ANKAR	Ankar	ENSMUSG00000039342
ANKRD1	Ankrd1	ENSMUSG00000024803
ANO10	Ano10	ENSMUSG00000037949
APOB	Apob	ENSMUSG00000020609
AQP9	Aqp9	ENSMUSG00000032204
ARAP2	Arap2	ENSMUSG00000037999
ARHGAP12	Arhgap12	ENSMUSG00000041225
ARHGAP18	Arhgap18	ENSMUSG00000039031
ARNTL2	Arntl2	ENSMUSG00000040187
ASCC3	Ascc3	ENSMUSG00000038774
ASTN1	Astn1	ENSMUSG00000026587
ASTN2	Astn2	ENSMUSG00000028373
ATAD2B	Atad2b	ENSMUSG00000052812
ATAD3A	Atad3a	ENSMUSG00000029036
ATR	Atr	ENSMUSG00000032409
ATRN	Atrn	ENSMUSG00000027312
ATRNL1	Atrnl1	ENSMUSG00000054843
ATRX	Atrx	ENSMUSG00000031229
BCL2A1	BCL2A1A	ENSMUSG00000102037
BCLAF1	Bclaf1	ENSMUSG00000037608
BCMO1	BCO1	ENSMUSG00000031845
BDP1	Bdp1	ENSMUSG00000049658
BFSP1	Bfsp1	ENSMUSG00000027420
BHLHE22	Bhlhe22	ENSMUSG00000025128
BIN3	Bin3	ENSMUSG00000022089
BMPER	Bmper	ENSMUSG00000031963
BOC	Boc	ENSMUSG00000022687
BRAF	Braf	ENSMUSG00000002413
BSN	Bsn	ENSMUSG00000032589
BTBD16	Btbd16	ENSMUSG00000040298
BTN2A2	Btn2a2	ENSMUSG00000053216
BYSL	Bysl	ENSMUSG00000023988
C1R	C1RB	ENSMUSG00000098470
C6	C6	ENSMUSG00000022181
KIAA2022	C77370	ENSMUSG00000046449
CACNA1E	Cacna1e	ENSMUSG00000004110
CACNA2D1	Cacna2d1	ENSMUSG00000040118
CADM2	Cadm2	ENSMUSG00000064115
CAMTA1	Camta1	ENSMUSG00000014592
CAPN11	Capn11	ENSMUSG00000058626
CAPN13	Capn13	ENSMUSG00000043705
CASC5	Casc5	ENSMUSG00000027326
CASP12	Casp12	ENSMUSG00000025887
CATSPERB	Catsperb	ENSMUSG00000047014
CBL	Cbl	ENSMUSG00000034342
CC2D2A	Cc2d2a	ENSMUSG00000039765
CCDC109B	Ccdc109b	ENSMUSG00000027994
CCDC66	Ccdc66	ENSMUSG00000046753
CCDC85A	Ccdc85a	ENSMUSG00000032878
CCM2L	Ccm2l	ENSMUSG00000027474
CDC42BPA	Cdc42bpa	ENSMUSG00000026490
CDCP1	Cdcp1	ENSMUSG00000035498
CDH10	Cdh10	ENSMUSG00000022321
CDH11	Cdh11	ENSMUSG00000031673
CDH18	Cdh18	ENSMUSG00000040420
CDH7	Cdh7	ENSMUSG00000026312
CDH8	Cdh8	ENSMUSG00000036510
CDH9	Cdh9	ENSMUSG00000025370
CDHR1	Cdhr1	ENSMUSG00000021803
CDK13	Cdk13	ENSMUSG00000041297
CDKL3	Cdkl3	ENSMUSG00000020389
CENPB	Cenpb	ENSMUSG00000068267
KIAA1377	CEP126	ENSMUSG00000040729
CEP170	Cep170	ENSMUSG00000057335
CEP290	Cep290	ENSMUSG00000019971
KIAA1731	CEP295	ENSMUSG00000046111
CEP350	Cep350	ENSMUSG00000033671
CEP57	Cep57	ENSMUSG00000031922
CEPT1	Cept1	ENSMUSG00000040774
PCDP1	CFAP221	ENSMUSG00000036962
TTC40	CFAP46	ENSMUSG00000049571
C20orf26	CFAP61	ENSMUSG00000037143
C7orf63	CFAP69	ENSMUSG00000040473
CFH	Cfh	ENSMUSG00000026365
CHL1	Chl1	ENSMUSG00000030077
CILP2	Cilp2	ENSMUSG00000044006
CLCA1	Clca1	ENSMUSG00000028255
CLCA4	CLCA4B	ENSMUSG00000074195
CLCN2	Clcn2	ENSMUSG00000022843
CLCN3	Clcn3	ENSMUSG00000004319
CMYA5	Cmya5	ENSMUSG00000047419
CNGA4	Cnga4	ENSMUSG00000030897
CNOT1	Cnot1	ENSMUSG00000036550
CNTN4	Cntn4	ENSMUSG00000064293
CNTN6	Cntn6	ENSMUSG00000030092
CNTNAP2	Cntnap2	ENSMUSG00000039419
CNTNAP3	Cntnap3	ENSMUSG00000033063
COBL	Cobl	ENSMUSG00000020173
COL11A1	Col11a1	ENSMUSG00000027966
COL17A1	Col17a1	ENSMUSG00000025064
COL19A1	Col19a1	ENSMUSG00000026141
COL4A3	Col4a3	ENSMUSG00000079465
COL6A1	Col6a1	ENSMUSG00000001119
COLEC12	Colec12	ENSMUSG00000036103
CPNE4	Cpne4	ENSMUSG00000032564
CPS1	Cps1	ENSMUSG00000025991
CPVL	Cpvl	ENSMUSG00000052955
CRB1	Crb1	ENSMUSG00000063681
CROCC	Crocc	ENSMUSG00000040860
CSF2RB	Csf2rb	ENSMUSG00000071713
CSMD3	Csmd3	ENSMUSG00000022311
CTNNA2	Ctnna2	ENSMUSG00000063063
CTNNB1	Ctnnb1	ENSMUSG00000006932
CUBN	Cubn	ENSMUSG00000026726
CUL3	Cul3	ENSMUSG00000004364
CUZD1	Cuzd1	ENSMUSG00000040205
CYFIP1	Cyfip1	ENSMUSG00000030447
CYFIP2	Cyfip2	ENSMUSG00000020340
CYP11B2	Cyp11b2	ENSMUSG00000022589
CYP2C18	CYP2C55	ENSMUSG00000025002
KIAA0319	D130043K22RIK	ENSMUSG00000006711
KIAA0556	D430042O09RIK	ENSMUSG00000032743
DACH1	Dach1	ENSMUSG00000055639
DCAF11	Dcaf11	ENSMUSG00000022214
DCSTAMP	Dcstamp	ENSMUSG00000022303
DGKB	Dgkb	ENSMUSG00000036095
DHX15	Dhx15	ENSMUSG00000029169
DHX36	Dhx36	ENSMUSG00000027770
DHX40	Dhx40	ENSMUSG00000018425
DHX9	Dhx9	ENSMUSG00000042699
DLG2	Dlg2	ENSMUSG00000052572
DLL1	Dll1	ENSMUSG00000014773
DMD	Dmd	ENSMUSG00000045103
DMXL1	Dmxl1	ENSMUSG00000037416
DMXL2	Dmxl2	ENSMUSG00000041268
DNAH10	Dnah10	ENSMUSG00000038011
DNAH12	Dnah12	ENSMUSG00000021879
DNAH5	Dnah5	ENSMUSG00000022262
DNAH6	Dnah6	ENSMUSG00000052861
DNAH7	DNAH7B	ENSMUSG00000041144
DNAH9	Dnah9	ENSMUSG00000056752
DNAJC13	Dnajc13	ENSMUSG00000032560
DND1	Dnd1	ENSMUSG00000044595
DNHD1	Dnhd1	ENSMUSG00000030882
DOCK10	Dock10	ENSMUSG00000038608
DOCK2	Dock2	ENSMUSG00000020143
DOCK6	Dock6	ENSMUSG00000032198
DOCK8	Dock8	ENSMUSG00000052085
DPP10	Dpp10	ENSMUSG00000036815
DRP2	Drp2	ENSMUSG00000000223
DSC1	Dsc1	ENSMUSG00000044322
DSG1	DSG1B	ENSMUSG00000061928
DSG2	Dsg2	ENSMUSG00000044393
DSP	Dsp	ENSMUSG00000054889
DTD2	Dtd2	ENSMUSG00000020956
DYNC2H1	Dync2h1	ENSMUSG00000047193
KIAA0196	E430025E21RIK	ENSMUSG00000022350
EDIL3	Edil3	ENSMUSG00000034488
EEF1A1	Eef1a1	ENSMUSG00000037742
ELL2	Ell2	ENSMUSG00000001542
EMID1	Emid1	ENSMUSG00000034164
EPHA7	Epha7	ENSMUSG00000028289
ERAP1	Erap1	ENSMUSG00000021583
ERCC6L2	Ercc6l2	ENSMUSG00000021470
ERI2	Eri2	ENSMUSG00000030929
ESCO1	Esco1	ENSMUSG00000024293
ESF1	Esf1	ENSMUSG00000045624
ESYT2	Esyt2	ENSMUSG00000021171
ETAA1	Etaa1	ENSMUSG00000016984
EVC2	Evc2	ENSMUSG00000050248
EXD2	Exd2	ENSMUSG00000032705
EXOC4	Exoc4	ENSMUSG00000029763
EXOC8	Exoc8	ENSMUSG00000074030
F13B	F13b	ENSMUSG00000026368
FAM111A	Fam111a	ENSMUSG00000024691
FAM135B	Fam135b	ENSMUSG00000036800
FAM181B	Fam181b	ENSMUSG00000051515
FAM186A	Fam186a	ENSMUSG00000045350
FAM189A1	Fam189a1	ENSMUSG00000030518
FAM193B	Fam193b	ENSMUSG00000021495
FAM26F	Fam26f	ENSMUSG00000046031
FAM65C	Fam65c	ENSMUSG00000074577
FAM81B	Fam81b	ENSMUSG00000109228
FARP1	Farp1	ENSMUSG00000025555
FBN1	Fbn1	ENSMUSG00000027204
FBXO36	Fbxo36	ENSMUSG00000073633
FBXO38	Fbxo38	ENSMUSG00000042211
FBXW7	Fbxw7	ENSMUSG00000028086
FCRL5	Fcrl5	ENSMUSG00000048031
FER1L6	Fer1l6	ENSMUSG00000037106
FFAR2	Ffar2	ENSMUSG00000051314
FLG	Flg	ENSMUSG00000102439
FLG2	Flg2	ENSMUSG00000049133
FLRT2	Flrt2	ENSMUSG00000047414
FLT4	Flt4	ENSMUSG00000020357
FMN2	Fmn2	ENSMUSG00000028354
FOLH1	Folh1	ENSMUSG00000001773
FPR3	Fpr3	ENSMUSG00000079700
FREM2	Frem2	ENSMUSG00000037016
FREM3	Frem3	ENSMUSG00000042353
FSCN3	Fscn3	ENSMUSG00000029707
FSIP2	Fsip2	ENSMUSG00000075249
GABRB1	Gabrb1	ENSMUSG00000029212
GABRG2	Gabrg2	ENSMUSG00000020436
GABRG3	Gabrg3	ENSMUSG00000055026
GABRQ	Gabrq	ENSMUSG00000031344
GALNT14	Galnt14	ENSMUSG00000024064
GALNT5	Galnt5	ENSMUSG00000026828
GALNTL6	Galntl6	ENSMUSG00000096914
GCNT4	Gcnt4	ENSMUSG00000091387
GEMIN8	Gemin8	ENSMUSG00000040621
GGCX	Ggcx	ENSMUSG00000053460
GIMAP7	Gimap7	ENSMUSG00000043931
GKN2	Gkn2	ENSMUSG00000030049
GLE1	Gle1	ENSMUSG00000019715
GLRB	Glrb	ENSMUSG00000028020
GLTSCR1	Gltscr1	ENSMUSG00000036568
GLYATL3	Glyatl3	ENSMUSG00000091043
GOLGA2	Golga2	ENSMUSG00000002546
GPC4	Gpc4	ENSMUSG00000031119
GPC6	Gpc6	ENSMUSG00000058571
GPR135	Gpr135	ENSMUSG00000043398
GPR31	GPR31B	ENSMUSG00000071311
GPR88	Gpr88	ENSMUSG00000068696
GRB10	Grb10	ENSMUSG00000020176
GRIK2	Grik2	ENSMUSG00000056073
GRIK5	Grik5	ENSMUSG00000003378
GRIN2A	Grin2a	ENSMUSG00000059003
GRIN3A	Grin3a	ENSMUSG00000039579
GRM5	Grm5	ENSMUSG00000049583
GUCY1A3	Gucy1a3	ENSMUSG00000033910
GXYLT1	Gxylt1	ENSMUSG00000036197
HLA-DOB	H2-OB	ENSMUSG00000041538
HBS1L	Hbs1l	ENSMUSG00000019977
HCN4	Hcn4	ENSMUSG00000032338
HDX	Hdx	ENSMUSG00000034551
HJURP	Hjurp	ENSMUSG00000044783
HPS1	Hps1	ENSMUSG00000025188
HPSE2	Hpse2	ENSMUSG00000074852
HRG	Hrg	ENSMUSG00000022877
HSPG2	Hspg2	ENSMUSG00000028763
HTR2C	Htr2c	ENSMUSG00000041380
HTT	Htt	ENSMUSG00000029104
HUWE1	Huwe1	ENSMUSG00000025261
HYDIN	Hydin	ENSMUSG00000059854
IBTK	Ibtk	ENSMUSG00000035941
KIAA0947	ICE1	ENSMUSG00000034525
IDH1	Idh1	ENSMUSG00000025950
IGSF10	Igsf10	ENSMUSG00000036334
IKBIP	Ikbip	ENSMUSG00000019975
IL34	Il34	ENSMUSG00000031750
IMPG1	Impg1	ENSMUSG00000032343
INPP4B	Inpp4b	ENSMUSG00000037940
INPP5J	Inpp5j	ENSMUSG00000034570
IQUB	Iqub	ENSMUSG00000046192
ITGB1	Itgb1	ENSMUSG00000025809
ITLN1	Itln1	ENSMUSG00000038209
ITPR1	Itpr1	ENSMUSG00000030102
JMJD1C	Jmjd1c	ENSMUSG00000037876
KAZN	Kazn	ENSMUSG00000040606
KCNH7	Kcnh7	ENSMUSG00000059742
KCNJ8	Kcnj8	ENSMUSG00000030247
KCNK9	Kcnk9	ENSMUSG00000036760
KCNT2	Kcnt2	ENSMUSG00000052726
KCNV1	Kcnv1	ENSMUSG00000022342
KDM6A	Kdm6a	ENSMUSG00000037369
KIF14	Kif14	ENSMUSG00000041498
KLHL13	Klhl13	ENSMUSG00000036782
KLHL28	Klhl28	ENSMUSG00000020948
KLRB1	KLRB1A	ENSMUSG00000030361
KLRC2	Klrc2	ENSMUSG00000052736
KMT2C	Kmt2c	ENSMUSG00000038056
KNDC1	Kndc1	ENSMUSG00000066129
KRAS	Kras	ENSMUSG00000030265
KREMEN2	Kremen2	ENSMUSG00000040680
KRT23	Krt23	ENSMUSG00000006777
KRT5	Krt5	ENSMUSG00000061527
KRT77	Krt77	ENSMUSG00000067594
KRTDAP	Krtdap	ENSMUSG00000074199
LAMA1	Lama1	ENSMUSG00000032796
LAMA2	Lama2	ENSMUSG00000019899
LEPR	Lepr	ENSMUSG00000057722
LIPF	Lipf	ENSMUSG00000024768
LRBA	Lrba	ENSMUSG00000028080
LRCH2	Lrch2	ENSMUSG00000031290
LRIT1	Lrit1	ENSMUSG00000041044
LRIT2	Lrit2	ENSMUSG00000043418
LRP1B	Lrp1b	ENSMUSG00000049252
LRP2	Lrp2	ENSMUSG00000027070
LRP6	Lrp6	ENSMUSG00000030201
LRRN1	Lrrn1	ENSMUSG00000034648
LRRN2	Lrrn2	ENSMUSG00000026443
LRRN4	Lrrn4	ENSMUSG00000043110
LSR	Lsr	ENSMUSG00000001247
LY75	Ly75	ENSMUSG00000026980
LYST	Lyst	ENSMUSG00000019726
MADD	Madd	ENSMUSG00000040687
MAP3K15	Map3k15	ENSMUSG00000031303
MARCH1	Marchf1 (excel autocorrect to 43891)	ENSMUSG00000036469
MARK2	Mark2	ENSMUSG00000024969
MCF2	Mcf2	ENSMUSG00000031139
MCM7	Mcm7	ENSMUSG00000029730
MDGA2	Mdga2	ENSMUSG00000034912
MED12	Med12	ENSMUSG00000079487
MED13	Med13	ENSMUSG00000034297
MEP1B	Mep1b	ENSMUSG00000024313
MERTK	Mertk	ENSMUSG00000014361
MEX3B	Mex3b	ENSMUSG00000057706
MGA	Mga	ENSMUSG00000033943
MGAM	Mgam	ENSMUSG00000068587
MGST1	Mgst1	ENSMUSG00000008540
MIPEP	Mipep	ENSMUSG00000021993
MKI67	Mki67	ENSMUSG00000031004
MLF1	Mlf1	ENSMUSG00000048416
MME	Mme	ENSMUSG00000027820
MMP11	Mmp11	ENSMUSG00000000901
MMP16	Mmp16	ENSMUSG00000028226
MMP19	Mmp19	ENSMUSG00000025355
MMP20	Mmp20	ENSMUSG00000018620
MMP8	Mmp8	ENSMUSG00000005800
MNDA	Mnda	ENSMUSG00000026536
MORC2	MORC2A	ENSMUSG00000034543
MORC4	Morc4	ENSMUSG00000031434
MOV10L1	Mov10l1	ENSMUSG00000015365
MPP2	Mpp2	ENSMUSG00000017314
MSR1	Msr1	ENSMUSG00000025044
MTAP	Mtap	ENSMUSG00000062937
MAP7D3	MTAP7D3	ENSMUSG00000067878
SOGA2	MTCL1	ENSMUSG00000052105
MTRR	Mtrr	ENSMUSG00000034617
MTUS1	Mtus1	ENSMUSG00000045636
MUC16	Muc16	ENSMUSG00000109564
MUC4	Muc4	ENSMUSG00000079620
MUC5AC	Muc5ac	ENSMUSG00000037974
MUC6	Muc6	ENSMUSG00000048191
MUT	Mut	ENSMUSG00000007035
MYLK3	Mylk3	ENSMUSG00000031698
MYO16	Myo16	ENSMUSG00000039057
MYO18B	Myo18b	ENSMUSG00000072720
MYO9A	Myo9a	ENSMUSG00000039585
MYO9B	Myo9b	ENSMUSG00000004677
NAALAD2	Naalad2	ENSMUSG00000043943
NAIP	NAIP2	ENSMUSG00000078945
NALCN	Nalcn	ENSMUSG00000000197
NASP	Nasp	ENSMUSG00000028693
NAV3	Nav3	ENSMUSG00000020181
NCF4	Ncf4	ENSMUSG00000071715
NECAB1	Necab1	ENSMUSG00000040536
NEK11	Nek11	ENSMUSG00000035032
NELL2	Nell2	ENSMUSG00000022454
NF2	Nf2	ENSMUSG00000009073
NFASC	Nfasc	ENSMUSG00000026442
NGLY1	Ngly1	ENSMUSG00000021785
NIPBL	Nipbl	ENSMUSG00000022141
NKAIN3	Nkain3	ENSMUSG00000055761
NKAPL	Nkapl	ENSMUSG00000059395
NKTR	Nktr	ENSMUSG00000032525
NLRP1	NLRP1B	ENSMUSG00000070390
NMUR2	Nmur2	ENSMUSG00000037393
NOL9	Nol9	ENSMUSG00000028948
NPSR1	Npsr1	ENSMUSG00000043659
NPY4R	Npy4r	ENSMUSG00000048337
NRG1	Nrg1	ENSMUSG00000062991
NTRK3	Ntrk3	ENSMUSG00000059146
NUTM1	Nutm1	ENSMUSG00000041358
NXPE2	Nxpe2	ENSMUSG00000032028
OLFM3	Olfm3	ENSMUSG00000027965
OR5AP2	OLFR1020	ENSMUSG00000046975
OR5M10	OLFR1022	ENSMUSG00000057761
OR8K1	OLFR1046	ENSMUSG00000075197
OR5T2	OLFR1086	ENSMUSG00000075175
OR5V1	OLFR111	ENSMUSG00000090675
OTC	Otc	ENSMUSG00000031173
OTOG	Otog	ENSMUSG00000009487
OTOGL	Otogl	ENSMUSG00000091455
P2RY10	P2ry10	ENSMUSG00000050921
PANK4	Pank4	ENSMUSG00000029056
PCDH15	Pcdh15	ENSMUSG00000052613
PCDHA11	Pcdha11	ENSMUSG00000007440
PCDHB13	Pcdhb13	ENSMUSG00000047307
PCDHB15	PCDHB22	ENSMUSG00000073591
PCDHB7	Pcdhb7	ENSMUSG00000045062
PCLO	Pclo	ENSMUSG00000061601
PCM1	Pcm1	ENSMUSG00000031592
PDE1A	Pde1a	ENSMUSG00000059173
PDILT	Pdilt	ENSMUSG00000030968
PDZD2	Pdzd2	ENSMUSG00000022197
PDZD3	Pdzd3	ENSMUSG00000032105
PDZD4	Pdzd4	ENSMUSG00000002006
PES1	Pes1	ENSMUSG00000020430
PGM5	Pgm5	ENSMUSG00000041731
PHF20L1	Phf20l1	ENSMUSG00000072501
PHLPP1	Phlpp1	ENSMUSG00000044340
PIGG	Pigg	ENSMUSG00000029263
PIK3CD	Pik3cd	ENSMUSG00000039936
LILRB3	PIRA2	ENSMUSG00000089942
PISD	Pisd	ENSMUSG00000023452
PKD1L1	Pkd1l1	ENSMUSG00000046634
PKD1L2	Pkd1l2	ENSMUSG00000034416
PKN2	Pkn2	ENSMUSG00000004591
PLCB1	Plcb1	ENSMUSG00000051177
PLCE1	Plce1	ENSMUSG00000024998
PLD4	Pld4	ENSMUSG00000052160
PLOD2	Plod2	ENSMUSG00000032374
PMFBP1	Pmfbp1	ENSMUSG00000031727
PNPLA8	Pnpla8	ENSMUSG00000036257
POF1B	Pof1b	ENSMUSG00000034607
PPARGC1A	Ppargc1a	ENSMUSG00000029167
PPFIA2	Ppfia2	ENSMUSG00000053825
PPFIA4	Ppfia4	ENSMUSG00000026458
PPIP5K2	Ppip5k2	ENSMUSG00000040648
PPP1R15A	Ppp1r15a	ENSMUSG00000040435
PPP1R37	Ppp1r37	ENSMUSG00000051403
PPP3CA	Ppp3ca	ENSMUSG00000028161
PPP4C	Ppp4c	ENSMUSG00000030697
PRKCA	Prkca	ENSMUSG00000050965
PRKCDBP	Prkcdbp	ENSMUSG00000037060
PRKDC	Prkdc	ENSMUSG00000022672
PRODH2	Prodh2	ENSMUSG00000036892
PRRX1	Prrx1	ENSMUSG00000026586
PRSS37	Prss37	ENSMUSG00000029909
PSTPIP2	Pstpip2	ENSMUSG00000025429
PTCHD3	Ptchd3	ENSMUSG00000039198
PTCHD4	Ptchd4	ENSMUSG00000042256
PTPN21	Ptpn21	ENSMUSG00000021009
PTPRC	Ptprc	ENSMUSG00000026395
PTPRD	Ptprd	ENSMUSG00000028399
PTPRR	Ptprr	ENSMUSG00000020151
PUS3	Pus3	ENSMUSG00000032103
PYGB	Pygb	ENSMUSG00000033059
QRSL1	Qrsl1	ENSMUSG00000019863
QSER1	Qser1	ENSMUSG00000074994
R3HCC1L	R3hcc1l	ENSMUSG00000025184
RAB3GAP2	Rab3gap2	ENSMUSG00000039318
RANBP17	Ranbp17	ENSMUSG00000040594
RASA1	Rasa1	ENSMUSG00000021549
RB1CC1	Rb1cc1	ENSMUSG00000025907
RBM33	Rbm33	ENSMUSG00000048271
RBM46	Rbm46	ENSMUSG00000033882
RELN	Reln	ENSMUSG00000042453
RHOB	Rhob	ENSMUSG00000054364
RIF1	Rif1	ENSMUSG00000036202
RNF145	Rnf145	ENSMUSG00000019189
RNF2	Rnf2	ENSMUSG00000026484
RNF44	Rnf44	ENSMUSG00000034928
ROS1	Ros1	ENSMUSG00000019893
RP1	Rp1	ENSMUSG00000025900
RP1L1	Rp1l1	ENSMUSG00000046049
RPS6KA6	Rps6ka6	ENSMUSG00000025665
RRM2	Rrm2	ENSMUSG00000020649
RSPH3	RSPH3A	ENSMUSG00000073471
RTTN	Rttn	ENSMUSG00000023066
RXFP1	Rxfp1	ENSMUSG00000034009
RYR3	Ryr3	ENSMUSG00000057378
SACS	Sacs	ENSMUSG00000048279
SASS6	Sass6	ENSMUSG00000027959
SCGN	Scgn	ENSMUSG00000021337
SCN10A	Scn10a	ENSMUSG00000034533
SCN2A	SCN2A1	ENSMUSG00000075318
SCN7A	Scn7a	ENSMUSG00000034810
SECISBP2L	Secisbp2l	ENSMUSG00000035093
SEMA5B	Sema5b	ENSMUSG00000052133
SERPINA1	SERPINA1B	ENSMUSG00000071178
SERPINA9	Serpina9	ENSMUSG00000058260
SERPINB3	SERPINB3D	ENSMUSG00000058017
SETBP1	Setbp1	ENSMUSG00000024548
SFI1	Sfi1	ENSMUSG00000023764
SH2D2A	Sh2d2a	ENSMUSG00000028071
SH2D4B	Sh2d4b	ENSMUSG00000037833
SH3PXD2B	Sh3pxd2b	ENSMUSG00000040711
SH3YL1	Sh3yl1	ENSMUSG00000020669
SHANK3	Shank3	ENSMUSG00000022623
SHF	Shf	ENSMUSG00000033256
SHROOM2	Shroom2	ENSMUSG00000045180
SIGLEC8	SIGLECF	ENSMUSG00000039013
SIRPB1	SIRPB1B	ENSMUSG00000095028
SI	SIS	ENSMUSG00000027790
SIX4	Six4	ENSMUSG00000034460
SLC19A1	Slc19a1	ENSMUSG00000001436
SLC25A26	Slc25a26	ENSMUSG00000045100
SLC26A1	Slc26a1	ENSMUSG00000046959
SLC30A9	Slc30a9	ENSMUSG00000029221
SLC38A6	Slc38a6	ENSMUSG00000044712
SLC5A8	Slc5a8	ENSMUSG00000020062
SLC6A12	Slc6a12	ENSMUSG00000030109
SLC6A17	Slc6a17	ENSMUSG00000027894
SLC6A4	Slc6a4	ENSMUSG00000020838
SLC7A3	Slc7a3	ENSMUSG00000031297
SLC8A3	Slc8a3	ENSMUSG00000079055
SLITRK2	Slitrk2	ENSMUSG00000036790
SLITRK4	Slitrk4	ENSMUSG00000046699
SLITRK6	Slitrk6	ENSMUSG00000045871
SMR3A	Smr3a	ENSMUSG00000029280
SNX20	Snx20	ENSMUSG00000031662
SOAT2	Soat2	ENSMUSG00000023045
SORL1	Sorl1	ENSMUSG00000049313
SOS1	Sos1	ENSMUSG00000024241
SOX14	Sox14	ENSMUSG00000053747
SP140	Sp140	ENSMUSG00000070031
SP4	Sp4	ENSMUSG00000025323
SPACA1	Spaca1	ENSMUSG00000028264
SPAM1	Spam1	ENSMUSG00000029682
SPEN	Spen	ENSMUSG00000040761
SPINK5	Spink5	ENSMUSG00000055561
SPOCD1	Spocd1	ENSMUSG00000028784
SPOP	Spop	ENSMUSG00000057522
SPRYD4	Spryd4	ENSMUSG00000051346
SPTB	Sptb	ENSMUSG00000021061
SPTLC3	Sptlc3	ENSMUSG00000039092
SRRM2	Srrm2	ENSMUSG00000039218
SRSF4	Srsf4	ENSMUSG00000028911
SSTR4	Sstr4	ENSMUSG00000037014
SSTR5	Sstr5	ENSMUSG00000050824
ST6GALNAC3	St6galnac3	ENSMUSG00000052544
STAG1	Stag1	ENSMUSG00000037286
STAT4	Stat4	ENSMUSG00000062939
STK36	Stk36	ENSMUSG00000033276
SUGP1	Sugp1	ENSMUSG00000011306
SYNE1	Syne1	ENSMUSG00000096054
TAF7L	Taf7l	ENSMUSG00000009596
TAGAP	Tagap	ENSMUSG00000033450
TAS1R2	Tas1r2	ENSMUSG00000028738
TATDN2	Tatdn2	ENSMUSG00000056952
TBC1D32	Tbc1d32	ENSMUSG00000038122
TBC1D4	Tbc1d4	ENSMUSG00000033083
TBC1D5	Tbc1d5	ENSMUSG00000023923
TBRG4	Tbrg4	ENSMUSG00000000384
TBX5	Tbx5	ENSMUSG00000018263
TCF4	Tcf4	ENSMUSG00000053477
TCOF1	Tcof1	ENSMUSG00000024613
TECTB	Tectb	ENSMUSG00000024979
TEK	Tek	ENSMUSG00000006386
TENM1	Tenm1	ENSMUSG00000016150
TENM2	Tenm2	ENSMUSG00000049336
TENM3	Tenm3	ENSMUSG00000031561
TFAP2D	Tfap2d	ENSMUSG00000042596
TFEC	Tfec	ENSMUSG00000029553
TG	Tg	ENSMUSG00000053469
TGIF2LX	TGIF2LX2	ENSMUSG00000100194
TGM7	Tgm7	ENSMUSG00000079103
THRAP3	Thrap3	ENSMUSG00000043962
THSD7B	Thsd7b	ENSMUSG00000042581
THUMPD1	Thumpd1	ENSMUSG00000030942
TIAM2	Tiam2	ENSMUSG00000023800
TLE1	Tle1	ENSMUSG00000008305
TLR7	Tlr7	ENSMUSG00000044583
TMEM107	Tmem107	ENSMUSG00000020895
C5orf28	TMEM267	ENSMUSG00000074634
TMEM71	Tmem71	ENSMUSG00000036944
TMPO	Tmpo	ENSMUSG00000019961
TMPRSS11A	Tmprss11a	ENSMUSG00000072845
TMPRSS11B	Tmprss11b	ENSMUSG00000035861
TMPRSS13	Tmprss13	ENSMUSG00000037129
TMTC3	Tmtc3	ENSMUSG00000036676
TMTC4	Tmtc4	ENSMUSG00000041594
TNFRSF11A	Tnfrsf11a	ENSMUSG00000026321
TNFRSF11B	Tnfrsf11b	ENSMUSG00000063727
TNN	Tnn	ENSMUSG00000026725
TNRC6B	Tnrc6b	ENSMUSG00000047888
TPO	Tpo	ENSMUSG00000020673
TPP2	Tpp2	ENSMUSG00000041763
TRIM36	Trim36	ENSMUSG00000033949
TRIM5	Trim5	ENSMUSG00000060441
TRIM63	Trim63	ENSMUSG00000028834
TRIT1	Trit1	ENSMUSG00000028653
TRPC1	Trpc1	ENSMUSG00000032839
TRPC5	Trpc5	ENSMUSG00000041710
TRPM6	Trpm6	ENSMUSG00000024727
TRRAP	Trrap	ENSMUSG00000045482
PRSS3	TRY5	ENSMUSG00000036938
TTC21B	Ttc21b	ENSMUSG00000034848
TTC3	Ttc3	ENSMUSG00000040785
TTLL2	Ttll2	ENSMUSG00000079722
TTN	Ttn	ENSMUSG00000051747
TUT1	Tut1	ENSMUSG00000071645
TXNDC2	Txndc2	ENSMUSG00000050612
UBXN2B	Ubxn2b	ENSMUSG00000028243
UCP2	Ucp2	ENSMUSG00000033685
UPF2	Upf2	ENSMUSG00000043241
KIAA2018	USF3	ENSMUSG00000068284
USH2A	Ush2a	ENSMUSG00000026609
USP24	Usp24	ENSMUSG00000028514
USP32	Usp32	ENSMUSG00000000804
USP34	Usp34	ENSMUSG00000056342
USP47	Usp47	ENSMUSG00000059263
USP9X	Usp9x	ENSMUSG00000031010
VEGFC	Vegfc	ENSMUSG00000031520
FIGF	VEGFD	ENSMUSG00000031380
VPS13B	Vps13b	ENSMUSG00000037646
VPS13C	Vps13c	ENSMUSG00000035284
VWA5A	Vwa5a	ENSMUSG00000023186
VWA8	Vwa8	ENSMUSG00000058997
VWDE	Vwde	ENSMUSG00000079679
WDR62	Wdr62	ENSMUSG00000037020
WDR63	Wdr63	ENSMUSG00000043020
WDR66	Wdr66	ENSMUSG00000029442
WHSC1	Whsc1	ENSMUSG00000057406
WIPF1	Wipf1	ENSMUSG00000075284
WNK3	Wnk3	ENSMUSG00000041245
WRN	Wrn	ENSMUSG00000031583
WSB1	Wsb1	ENSMUSG00000017677
XPO4	Xpo4	ENSMUSG00000021952
XPO7	Xpo7	ENSMUSG00000022100
XRRA1	Xrra1	ENSMUSG00000035211
YME1L1	Yme1l1	ENSMUSG00000026775
ZBED5	Zbed5	ENSMUSG00000034173
ZDHHC13	Zdhhc13	ENSMUSG00000030471
ZNF778	ZFP26	ENSMUSG00000063108
ZNF442	ZFP442	ENSMUSG00000068130
ZNF462	ZFP462	ENSMUSG00000060206
ZNF488	ZFP488	ENSMUSG00000044519
ZNF534	ZFP534	ENSMUSG00000062518
ZNF536	ZFP536	ENSMUSG00000043456
ZNF711	ZFP711	ENSMUSG00000025529
ZNF726	ZFP712	ENSMUSG00000090641
ZNF729	ZFP738	ENSMUSG00000048280
ZNF808	ZFP808	ENSMUSG00000074867
ZFR	Zfr	ENSMUSG00000022201
ZKSCAN2	Zkscan2	ENSMUSG00000030757
ZMAT1	Zmat1	ENSMUSG00000052676
ZMIZ2	Zmiz2	ENSMUSG00000041164
ZNRF3	Znrf3	ENSMUSG00000041961
ZXDB	Zxdb	ENSMUSG00000073062
ZZEF1	Zzef1	ENSMUSG00000055670

## Sheet: Blist Driver mutation
VAF (%)	CHROM	POS	Tumor ID	REF	ALT	Trinucleotide context	Annotation	Annotation_Impact	Gene_Name	Gene_ID	Feature_Type	Feature_ID	Transcript_BioType	HGVS.c	HGVS.p	cDNA.pos / cDNA.length	CDS.pos / CDS.length	AA.pos / AA.length	Position conserved in human	Position mutated in human	Mutated to the same AA	No. of cancer patients with this mutation	No. of cancer patients with mutation at this AA position
36.52	chr17	80434992	812B	C	T	TCT	missense_variant	MODERATE	Sos1	ENSMUSG00000024241	transcript	ENSMUST00000068714.5	protein_coding	c.1105G>A	p.D369N	1635/8919	1105/3960	369/1319	YES	YES	NO	#N/A	1
43.29	chr6	39627783	812B	A	T	CAC	missense_variant	MODERATE	Braf	ENSMUSG00000002413	transcript	ENSMUST00000002487.14	protein_coding	c.1910T>A	p.V637E	2078/9728	1910/2415	637/804	YES	YES	YES	815	894
25.96	chr10	20323292	874T1	G	A	CGC	missense_variant	MODERATE	Bclaf1	ENSMUSG00000037608	transcript	ENSMUST00000043881.11	protein_coding	c.434G>A	p.R145H	669/5437	434/2760	145/919	YES	YES	NO	#N/A	1
30.97	chr7	46306152	874T1	G	A	CGC	missense_variant	MODERATE	Otog	ENSMUSG00000009487	transcript	ENSMUST00000164538.1	protein_coding	c.8321G>A	p.R2774H	8363/10043	8321/8736	2774/2911	YES	YES	NO	#N/A	1
35.95	chr14	33971012	982T2	C	T	TCT	missense_variant	MODERATE	Zfp488	ENSMUSG00000044519	transcript	ENSMUST00000166737.1	protein_coding	c.193G>A	p.D65N	359/4301	193/1014	65/337	YES	YES	YES	1	1
25.57	chr14	98168712	982T2	C	T	TCG	missense_variant	MODERATE	Dach1	ENSMUSG00000055639	transcript	ENSMUST00000071533.12	protein_coding	c.598G>A	p.E200K	832/5219	598/2256	200/751	YES	YES	YES	1	1
51.08	chr6	145234356	982T2	T	A	TTG	missense_variant	MODERATE	Kras	ENSMUSG00000030265	transcript	ENSMUST00000032399.11	protein_coding	c.182A>T	p.Q61L	384/4678	182/567	61/188	YES	YES	YES	11	99
28.72	chr18	9848227	952T2	C	T	ACG	missense_variant	MODERATE	Colec12	ENSMUSG00000036103	transcript	ENSMUST00000040069.8	protein_coding	c.404C>T	p.T135M	509/3322	404/2229	135/742	YES	YES	YES	3	3
18.18	chr5	25372779	952T2	G	A	GGG	missense_variant	MODERATE	Kmt2c	ENSMUSG00000038056	transcript	ENSMUST00000045291.13	protein_coding	c.2501C>T	p.P834L	2696/14967	2501/14715	834/4904	YES	YES	YES	2	2
28.92	chr6	145234356	952T2	T	A	TTG	missense_variant	MODERATE	Kras	ENSMUSG00000030265	transcript	ENSMUST00000032399.11	protein_coding	c.182A>T	p.Q61L	384/4678	182/567	61/188	YES	YES	YES	11	99
18.18	chrX	18246219	952T2	C	T	TCA	stop_gained	HIGH	Kdm6a	ENSMUSG00000037369	transcript	ENSMUST00000052368.8	protein_coding	c.1003C>T	p.Q335*	1434/5935	1003/4275	335/1424	YES	YES	YES	2	3
20	chrX	144419796	952T2	C	T	TCT	missense_variant	MODERATE	Trpc5	ENSMUSG00000041710	transcript	ENSMUST00000040184.3	protein_coding	c.1435G>A	p.E479K	1838/4158	1435/2928	479/975	YES	YES	YES	1	1
62.3	chr5	89775351	910T1	C	T	ACG	missense_variant	MODERATE	Adamts3	ENSMUSG00000043635	transcript	ENSMUST00000163159.7	protein_coding	c.595G>A	p.V199I	640/3937	595/3615	199/1204	YES	YES	NO	#N/A	1
42.57	chr5	112762721	910T1	C	T	GCG	missense_variant	MODERATE	Myo18b	ENSMUSG00000072720	transcript	ENSMUST00000086617.10	protein_coding	c.5804G>A	p.R1935H	6032/8280	5804/7818	1935/2605	YES	YES	YES	1	2
58.25	chr6	145234355	910T1	T	A	CTT	missense_variant	MODERATE	Kras	ENSMUSG00000030265	transcript	ENSMUST00000032399.11	protein_coding	c.183A>T	p.Q61H	385/4678	183/567	61/188	YES	YES	YES	63	99
47.76	chr1	67166512	982T1	T	A	TTT	missense_variant	MODERATE	Cps1	ENSMUSG00000025991	transcript	ENSMUST00000027144.7	protein_coding	c.1693T>A	p.F565I	1832/5555	1693/4503	565/1500	YES	YES	NO	#N/A	1
37.45	chr5	37380498	982T1	A	T	CAG	missense_variant	MODERATE	Evc2	ENSMUSG00000050248	transcript	ENSMUST00000056365.8	protein_coding	c.1529A>T	p.Q510L	1578/4091	1529/3663	510/1220	YES	YES	NO	#N/A	1
49.19	chr6	145246771	982T1	C	T	ACC	missense_variant	MODERATE	Kras	ENSMUSG00000030265	transcript	ENSMUST00000032399.11	protein_coding	c.35G>A	p.G12D	237/4678	35/567	12/188	YES	YES	YES	533	1294
32.46	chr14	37089507	931T1	C	T	CCA	missense_variant	MODERATE	Cdhr1	ENSMUSG00000021803	transcript	ENSMUST00000022337.9	protein_coding	c.646G>A	p.G216S	814/4303	646/2580	216/859	YES	YES	NO	#N/A	1
33.08	chr15	66693414	931T1	A	G	GAC	missense_variant	MODERATE	Tg	ENSMUSG00000053469	transcript	ENSMUST00000065916.13	protein_coding	c.3604A>G	p.T1202A	3643/8454	3604/8301	1202/2766	YES	YES	NO	#N/A	1
37.31	chr19	36112751	931T1	G	A	AGG	missense_variant	MODERATE	Ankrd1	ENSMUSG00000024803	transcript	ENSMUST00000025718.8	protein_coding	c.916C>T	p.L306F	979/1765	916/960	306/319	YES	YES	NO	#N/A	1
40.51	chr2	148396170	931T1	A	G	CAA	missense_variant	MODERATE	Sstr4	ENSMUSG00000037014	transcript	ENSMUST00000109962.3	protein_coding	c.700A>G	p.K234E	827/1424	700/1158	234/385	YES	YES	NO	#N/A	3
36.25	chr6	145234356	931T1	T	C	TTG	missense_variant	MODERATE	Kras	ENSMUSG00000030265	transcript	ENSMUST00000032399.11	protein_coding	c.182A>G	p.Q61R	384/4678	182/567	61/188	YES	YES	YES	14	99
22.22	chr12	66689259	915T2	T	A	CTC	missense_variant&splice_region_variant	MODERATE	Mdga2	ENSMUSG00000034912	transcript	ENSMUST00000037181.14	protein_coding	c.987A>T	p.R329S	2494/6325	987/2871	329/956	YES	YES	YES	1	1
22.22	chr15	18964261	915T2	C	T	TCC	missense_variant	MODERATE	Cdh10	ENSMUSG00000022321	transcript	ENSMUST00000040562.13	protein_coding	c.508C>T	p.P170S	994/3407	508/2367	170/788	YES	YES	YES	2	3
27.59	chr2	69521754	915T2	C	A	TCC	missense_variant	MODERATE	Lrp2	ENSMUSG00000027070	transcript	ENSMUST00000100051.8	protein_coding	c.1937G>T	p.G646V	2073/4359	1937/4092	646/1363	YES	YES	YES	2	3
39.71	chr5	112762721	915T2	C	T	GCG	missense_variant	MODERATE	Myo18b	ENSMUSG00000072720	transcript	ENSMUST00000086617.10	protein_coding	c.5804G>A	p.R1935H	6032/8280	5804/7818	1935/2605	YES	YES	YES	1	2
35.14	chr6	145246771	915T2	C	T	ACC	missense_variant	MODERATE	Kras	ENSMUSG00000030265	transcript	ENSMUST00000032399.11	protein_coding	c.35G>A	p.G12D	237/4678	35/567	12/188	YES	YES	YES	533	1294
41.28	chr1	158511080	920T1	C	T	GCG	missense_variant	MODERATE	Astn1	ENSMUSG00000026587	transcript	ENSMUST00000193042.5	protein_coding	c.1396C>T	p.R466W	1706/7248	1396/3909	466/1302	YES	YES	YES	3	4
26.09	chr11	41967536	920T1	G	T	AGA	missense_variant&splice_region_variant	MODERATE	Gabrg2	ENSMUSG00000020436	transcript	ENSMUST00000070735.9	protein_coding	c.764C>A	p.S255Y	966/2234	764/1425	255/474	YES	YES	YES	1	2
40.35	chr4	123046928	920T1	G	A	CGT	missense_variant	MODERATE	Trit1	ENSMUSG00000028653	transcript	ENSMUST00000102649.3	protein_coding	c.614G>A	p.R205H	627/2074	614/1404	205/467	YES	YES	YES	1	1
42.11	chr6	39627783	920T1	A	T	CAC	missense_variant	MODERATE	Braf	ENSMUSG00000002413	transcript	ENSMUST00000002487.14	protein_coding	c.1910T>A	p.V637E	2078/9728	1910/2415	637/804	YES	YES	YES	815	894
22.22	chr6	45715808	920T1	G	T	GGT	missense_variant	MODERATE	Cntnap2	ENSMUSG00000039419	transcript	ENSMUST00000114641.7	protein_coding	c.222G>T	p.W74C	451/9827	222/3999	74/1332	YES	YES	YES	1	1
27.27	chr7	105404949	920T1	G	A	TGG	missense_variant	MODERATE	Cnga4	ENSMUSG00000030897	transcript	ENSMUST00000033187.5	protein_coding	c.123G>A	p.M41I	247/2484	123/1728	41/575	YES	YES	YES	1	1
27.55	chr1	185251065	812T4	A	G	TAT	missense_variant	MODERATE	Rab3gap2	ENSMUSG00000039318	transcript	ENSMUST00000069652.7	protein_coding	c.1400A>G	p.Y467C	1525/7052	1400/4164	467/1387	YES	YES	YES	1	1
20	chr12	73337028	812T4	G	A	GGT	stop_gained	HIGH	Slc38a6	ENSMUSG00000044712	transcript	ENSMUST00000140523.7	protein_coding	c.492G>A	p.W164*	638/3032	492/1374	164/457	YES	YES	YES	1	3
30	chr13	17718168	812T4	C	T	CCA	missense_variant	MODERATE	Cdk13	ENSMUSG00000041297	transcript	ENSMUST00000042365.7	protein_coding	c.4429G>A	p.G1477R	4875/7081	4429/4536	1477/1511	YES	YES	YES	1	1
20	chr2	41296052	812T4	C	T	GCC	stop_gained	HIGH	Lrp1b	ENSMUSG00000049252	transcript	ENSMUST00000052550.12	protein_coding	c.4278G>A	p.W1426*	5086/16294	4278/13800	1426/4599	YES	YES	YES	1	1
23.08	chr3	153509308	812T4	G	T	TGG	missense_variant	MODERATE	St6galnac3	ENSMUSG00000052544	transcript	ENSMUST00000200397.4	protein_coding	c.208C>A	p.Q70K	320/8169	208/918	70/305	YES	YES	YES	1	1
22.22	chr4	89172179	812T4	G	A	CGG	missense_variant	MODERATE	Mtap	ENSMUSG00000062937	transcript	ENSMUST00000058030.9	protein_coding	c.485G>A	p.R162Q	855/2797	485/852	162/283	YES	YES	YES	1	2
35.77	chr6	145246771	812T4	C	T	ACC	missense_variant	MODERATE	Kras	ENSMUSG00000030265	transcript	ENSMUST00000032399.11	protein_coding	c.35G>A	p.G12D	237/4678	35/567	12/188	YES	YES	YES	533	1294
20	chr9	42071180	812T4	T	C	GTT	missense_variant	MODERATE	Sorl1	ENSMUSG00000049313	transcript	ENSMUST00000060989.8	protein_coding	c.1103A>G	p.N368S	1287/10715	1103/6648	368/2215	YES	YES	YES	1	1
30.13	chr1	185251065	812T5	A	G	TAT	missense_variant	MODERATE	Rab3gap2	ENSMUSG00000039318	transcript	ENSMUST00000069652.7	protein_coding	c.1400A>G	p.Y467C	1525/7052	1400/4164	467/1387	YES	YES	YES	1	1
37.94	chr6	145246771	812T5	C	T	ACC	missense_variant	MODERATE	Kras	ENSMUSG00000030265	transcript	ENSMUST00000032399.11	protein_coding	c.35G>A	p.G12D	237/4678	35/567	12/188	YES	YES	YES	533	1294
29.24	chr1	185251065	812T6	A	G	TAT	missense_variant	MODERATE	Rab3gap2	ENSMUSG00000039318	transcript	ENSMUST00000069652.7	protein_coding	c.1400A>G	p.Y467C	1525/7052	1400/4164	467/1387	YES	YES	YES	1	1
42.29	chr6	145246771	812T6	C	T	ACC	missense_variant	MODERATE	Kras	ENSMUSG00000030265	transcript	ENSMUST00000032399.11	protein_coding	c.35G>A	p.G12D	237/4678	35/567	12/188	YES	YES	YES	533	1294
18.18	chr13	89131826	914T1	G	A	TGC	missense_variant	MODERATE	Edil3	ENSMUSG00000034488	transcript	ENSMUST00000081769.12	protein_coding	c.622G>A	p.A208T	1093/5317	622/1443	208/480	YES	YES	YES	1	1
35.14	chr2	125744032	914T1	C	T	GCT	missense_variant&splice_region_variant	MODERATE	Secisbp2l	ENSMUSG00000035093	transcript	ENSMUST00000053699.12	protein_coding	c.2399G>A	p.S800N	2647/6797	2399/3270	800/1089	YES	YES	YES	1	1
16.67	chr6	16845373	914T1	C	A	TCC	stop_gained	HIGH	Tfec	ENSMUSG00000029553	transcript	ENSMUST00000031533.10	protein_coding	c.286G>T	p.E96*	539/1787	286/954	96/317	YES	YES	YES	2	2
45.45	chr7	48826897	914T1	T	C	TTT	missense_variant	MODERATE	Zdhhc13	ENSMUSG00000030471	transcript	ENSMUST00000118927.7	protein_coding	c.1759T>C	p.F587L	1867/2410	1759/1869	587/622	YES	YES	YES	2	2
30	chr17	7932999	897T1	G	A	TGG	missense_variant	MODERATE	Tagap	ENSMUSG00000033450	transcript	ENSMUST00000036370.7	protein_coding	c.1015G>A	p.G339S	1178/3076	1015/2145	339/714	YES	YES	YES	1	1
27.48	chr6	39627783	897T1	A	T	CAC	missense_variant	MODERATE	Braf	ENSMUSG00000002413	transcript	ENSMUST00000002487.14	protein_coding	c.1910T>A	p.V637E	2078/9728	1910/2415	637/804	YES	YES	YES	815	894
27.27	chr1	85632585	952T1	C	G	GCG	missense_variant	MODERATE	Sp140	ENSMUSG00000070031	transcript	ENSMUST00000080204.10	protein_coding	c.937C>G	p.R313G	1394/2417	937/1605	313/534	YES	YES	NO	#N/A	1
26.56	chr3	62488931	952T1	C	T	GCG	missense_variant	MODERATE	Dhx36	ENSMUSG00000027770	transcript	ENSMUST00000029336.5	protein_coding	c.1304G>A	p.R435H	1369/5620	1304/3006	435/1001	YES	YES	YES	1	1
22.34	chr6	39627783	952T1	A	T	CAC	missense_variant	MODERATE	Braf	ENSMUSG00000002413	transcript	ENSMUST00000002487.14	protein_coding	c.1910T>A	p.V637E	2078/9728	1910/2415	637/804	YES	YES	YES	815	894
30	chr17	7932999	750T2	G	A	TGG	missense_variant	MODERATE	Tagap	ENSMUSG00000033450	transcript	ENSMUST00000036370.7	protein_coding	c.1015G>A	p.G339S	1178/3076	1015/2145	339/714	YES	YES	YES	1	1
34.35	chr17	80434992	750T2	C	T	TCT	missense_variant	MODERATE	Sos1	ENSMUSG00000024241	transcript	ENSMUST00000068714.5	protein_coding	c.1105G>A	p.D369N	1635/8919	1105/3960	369/1319	YES	YES	NO	#N/A	1
31.71	chr2	86217093	750T2	A	T	GAG	missense_variant	MODERATE	Olfr1046	ENSMUSG00000075197	transcript	ENSMUST00000099902.1	protein_coding	c.616T>A	p.S206T	616/951	616/951	206/316	YES	YES	NO	#N/A	1
38.29	chr6	39627783	750T2	A	T	CAC	missense_variant	MODERATE	Braf	ENSMUSG00000002413	transcript	ENSMUST00000002487.14	protein_coding	c.1910T>A	p.V637E	2078/9728	1910/2415	637/804	YES	YES	YES	815	894
34.04	chr7	46306152	755T1	G	A	CGC	missense_variant	MODERATE	Otog	ENSMUSG00000009487	transcript	ENSMUST00000164538.1	protein_coding	c.8321G>A	p.R2774H	8363/10043	8321/8736	2774/2911	YES	YES	NO	#N/A	1
56.1	chr6	145246771	1032T4	C	T	ACC	missense_variant	MODERATE	Kras	ENSMUSG00000030265	transcript	ENSMUST00000032399.11	protein_coding	c.35G>A	p.G12D	237/4678	35/567	12/188	YES	YES	YES	533	1294
17.78	chr2	85849944	1032T1	C	T	GCC	missense_variant	MODERATE	Olfr1020	ENSMUSG00000046975	transcript	ENSMUST00000055840.5	protein_coding	c.491C>T	p.A164V	491/954	491/954	164/317	YES	YES	YES	1	1
31.11	chr6	39627783	1032T1	A	T	CAC	missense_variant	MODERATE	Braf	ENSMUSG00000002413	transcript	ENSMUST00000002487.14	protein_coding	c.1910T>A	p.V637E	2078/9728	1910/2415	637/804	YES	YES	YES	815	894
39.08	chrX	73794535	1032T1	G	T	TGT	missense_variant	MODERATE	Pdzd4	ENSMUSG00000002006	transcript	ENSMUST00000002080.11	protein_coding	c.2166C>A	p.N722K	2794/3970	2166/2319	722/772	YES	YES	YES	1	2
23.08	chr11	36864886	756T3	C	T	ACC	missense_variant	MODERATE	Tenm2	ENSMUSG00000049336	transcript	ENSMUST00000057207.5	protein_coding	c.284G>A	p.G95D	284/8298	284/8298	95/2765	YES	YES	YES	1	1
32.22	chr7	25058364	756T3	G	T	AGG	missense_variant	MODERATE	Grik5	ENSMUSG00000003378	transcript	ENSMUST00000003468.9	protein_coding	c.1189C>A	p.L397M	1492/3763	1189/2940	397/979	YES	YES	YES	1	1
17.65	chr9	92595288	756T3	A	T	AAG	missense_variant	MODERATE	Plod2	ENSMUSG00000032374	transcript	ENSMUST00000160359.1	protein_coding	c.1032A>T	p.K344N	1228/3663	1032/2277	344/758	YES	YES	YES	1	1
16.67	chr9	105032746	756T3	C	T	GCA	missense_variant&splice_region_variant	MODERATE	Cpne4	ENSMUSG00000032564	transcript	ENSMUST00000057742.14	protein_coding	c.1541C>T	p.A514V	2161/3959	1541/1674	514/557	YES	YES	YES	1	1
16.67	chrX	111434395	756T3	G	A	CGA	stop_gained&splice_region_variant	HIGH	Rps6ka6	ENSMUSG00000025665	transcript	ENSMUST00000065976.11	protein_coding	c.454C>T	p.R152*	519/3867	454/2214	152/737	YES	YES	YES	2	3
35.56	chr1	24534124	674T1	A	G	AAT	missense_variant	MODERATE	Col19a1	ENSMUSG00000026141	transcript	ENSMUST00000115244.8	protein_coding	c.566T>C	p.I189T	725/4266	566/3411	189/1136	YES	YES	YES	1	1
17.86	chr12	80496810	674T1	G	T	GGG	missense_variant	MODERATE	Exd2	ENSMUSG00000032705	transcript	ENSMUST00000038185.8	protein_coding	c.1766G>T	p.G589V	1998/3323	1766/1953	589/650	YES	YES	YES	1	2
50.63	chr5	112762721	674T1	C	T	GCG	missense_variant	MODERATE	Myo18b	ENSMUSG00000072720	transcript	ENSMUST00000086617.10	protein_coding	c.5804G>A	p.R1935H	6032/8280	5804/7818	1935/2605	YES	YES	YES	1	2
48.53	chr8	95772135	674T1	C	T	ACG	missense_variant	MODERATE	Cnot1	ENSMUSG00000036550	transcript	ENSMUST00000068452.9	protein_coding	c.473G>A	p.R158H	695/8152	473/6981	158/2326	YES	YES	YES	3	3
20.69	chr8	117065517	674T1	G	A	CGC	missense_variant	MODERATE	Pkd1l2	ENSMUSG00000034416	transcript	ENSMUST00000109093.8	protein_coding	c.1535C>T	p.A512V	1535/7389	1535/7389	512/2462	YES	YES	YES	1	1
38.72	chr12	118299615	856T1	C	T	TCT	missense_variant	MODERATE	Sp4	ENSMUSG00000025323	transcript	ENSMUST00000026367.9	protein_coding	c.695G>A	p.R232K	902/5770	695/2349	232/782	YES	YES	NO	#N/A	1
48.21	chr19	39042184	856T1	T	G	CTT	missense_variant	MODERATE	Cyp2c55	ENSMUSG00000025002	transcript	ENSMUST00000025966.4	protein_coding	c.1459T>G	p.F487V	1486/1995	1459/1473	487/490	YES	YES	YES	1	1
40.47	chr6	145234356	856T1	T	A	TTG	missense_variant	MODERATE	Kras	ENSMUSG00000030265	transcript	ENSMUST00000032399.11	protein_coding	c.182A>T	p.Q61L	384/4678	182/567	61/188	YES	YES	YES	11	99
47.44	chr1	136497492	836T1	A	G	GAT	missense_variant	MODERATE	Kif14	ENSMUSG00000041498	transcript	ENSMUST00000189413.6	protein_coding	c.3199A>G	p.M1067V	3222/8943	3199/5025	1067/1674	YES	YES	NO	#N/A	2
26.61	chr2	76712685	836T1	A	G	TAT	missense_variant	MODERATE	Ttn	ENSMUSG00000051747	transcript	ENSMUST00000099981.8	protein_coding	c.99956T>C	p.I33319T	100087/106824	99956/105642	33319/35213	YES	YES	NO	#N/A	1
37.02	chr5	112762721	836T1	C	T	GCG	missense_variant	MODERATE	Myo18b	ENSMUSG00000072720	transcript	ENSMUST00000086617.10	protein_coding	c.5804G>A	p.R1935H	6032/8280	5804/7818	1935/2605	YES	YES	YES	1	2
34.09	chr6	145234355	836T1	T	A	CTT	missense_variant	MODERATE	Kras	ENSMUSG00000030265	transcript	ENSMUST00000032399.11	protein_coding	c.183A>T	p.Q61H	385/4678	183/567	61/188	YES	YES	YES	63	99

## Sheet: Sanger validation result 
Gene	HGVS.c	HGVS.p	Tumor or normal tissue examined	Mutation detected by Sanger or not
Ahnak	c.6208G>C	p.V2070L	915T2	NO
Ahnak	c.15170A>G	p.H5057R	982n	NO
Ahnak	c.15170A>G	p.H5057R	982T2	YES
Akap9	c.9917G>C	p.G3306A	1032n	YES
Akap9	c.9917G>C	p.G3306A	1032T1	YES
Akap9	c.9917G>C	p.G3306A	1032T4	YES
Akap9	c.9917G>C	p.G3306A	812B	YES
Akap9	c.9917G>C	p.G3306A	812n	YES
Akap9	c.9917G>C	p.G3306A	812T5	YES
Akap9	c.9917G>C	p.G3306A	812T6	YES
Akap9	c.9917G>C	p.G3306A	910T1	YES
Akap9	c.9917G>C	p.G3306A	915T2	YES
Akap9	c.9917G>C	p.G3306A	920T1	YES
Akap9	c.9917G>C	p.G3306A	952T1	YES
Astn1	c.1396C>T	p.R466W	920n	NO
Astn1	c.1396C>T	p.R466W	920T1	YES
Bclaf1	c.434G>A	p.R145H	874n	YES
Bclaf1	c.434G>A	p.R145H	874T1	YES
Braf	c.1910T>A	p.V637E	1032T1	YES
Braf	c.1910T>A	p.V637E	674n	NO
Braf	c.1402T>G	p.S468A	674T1	NO
Braf	c.1910T>A	p.V637E	750n	NO
Braf	c.1910T>A	p.V637E	750T2	NO
Braf	c.1910T>A	p.V637E	755T1	NO
Braf	c.1910T>A	p.V637E	757T2	NO
Braf	c.1910T>A	p.V637E	790T1	NO
Braf	c.1910T>A	p.V637E	790T2	YES
Braf	c.1910T>A	p.V637E	795T1	YES
Braf	c.1910T>A	p.V637E	795T2	YES
Braf	c.1910T>A	p.V637E	812B	YES
Braf	c.1910T>A	p.V637E	846T1	YES
Braf	c.1910T>A	p.V637E	846T2	NO
Braf	c.1910T>A	p.V637E	897T1	YES
Braf	c.1910T>A	p.V637E	920T1	YES
Braf	c.1910T>A	p.V637E	952T1	YES
Cdh11	c.298A>T	p.I100F	874n	NO
Cdh11	c.298A>T	p.I100F	874T1	NO
Cdh11	c.298A>T	p.I100F	914n	NO
Cdh11	c.298A>T	p.I100F	914T1	NO
Ctnnb1	c.67A>T	p.S23C	674n	NO
Ctnnb1	c.67A>T	p.S23C	674T1	YES
Cyp2c55	c.1459T>G	p.F487V	856n	NO
Cyp2c55	c.1459T>G	p.F487V	856T1	YES
Eef1a1	c.295A>G	p.I99V	756n	NO
Eef1a1	c.295A>G	p.I99V	756T3	NO
Eef1a1	c.295A>G	p.I99V	812n	NO
Eef1a1	c.295A>G	p.I99V	812T6	NO
Fam135b	c.2909A>G	p.N970S	920n	NO
Fam135b	c.2909A>G	p.N970S	920T1	NO
FbxW7	c.1480G>A	p.G494S	952n	NO
FbxW7	c.1480G>A	p.G494S	952T1	YES
FbxW7	c.1480G>A	p.G494S	952T2	YES
Grik5	c.1189C>A	p.L397M	756n	NO
Grik5	c.1189C>A	p.L397M	756T3	YES
Hjurp	c.57T>G	p.S19R	750n	NO
Hjurp	c.57T>G	p.S19R	750T2	NO
Hjurp	c.57T>G	p.S19R	931T1	NO
Idh1	c.1117A>G	p.T373A	982n	NO
Idh1	c.1117A>G	p.T373A	982T1	YES
Kcnt2	c.2647G>A	p.A883T	914n	NO
Kcnt2	c.2647G>A	p.A883T	914T1	YES
Kdm6a	c.1003C>T	p.Q335*	952T2	NO
Kmt2c	c.2501C>T	p.P834L	952n	NO
Kmt2c	c.2501C>T	p.P834L	952T2	NO
Kras	c.35G>A	p.G12D	982T1	YES
Kras	c.182A>T	p.Q61L	982T1	NO
Kras	c.182A>T	p.Q61L	982T2	YES
Lama1	c.5944T>A	p.L1982I	952T2	YES
Lama2	c.2044A>T	p.M682L	1032n	NO
Lama2	c.2044A>T	p.M682L	1032T1	YES
Mark2	c.2179A>G	p.T727A	1032n	NO
Mark2	c.2179A>G	p.T727A	1032T1	YES
Mcf2	c.40A>G	p.R14G	914n	NO
Mcf2	c.40A>G	p.R14G	914T1	NO
Mga	c.4831G>T	p.V1611L	952n	NO
Mga	c.4831G>T	p.V1611L	952T2	YES
Myo18b	c.5804G>A	p.R1935H	674T1	YES
Myo18b	c.5804G>A	p.R1935H	836T1	YES
Myo18b	c.5804G>A	p.R1935H	910n	YES
Myo18b	c.5804G>A	p.R1935H	910T1	YES
Myo18b	c.5804G>A	p.R1935H	915n	NO
Myo18b	c.5804G>A	p.R1935H	915T2	YES
Nf2	c.302T>C	p.F101S	1032n	NO
Nf2	c.302T>C	p.F101S	1032T1	NO
Nf2	c.302T>C	p.F101S	755n	NO
Nf2	c.302T>C	p.F101S	755T1	NO
Npm1	c.178G>A	p.V60I	750T2	NO
Npm1	c.178G>A	p.V60I	812B	NO
Npm1	c.178G>A	p.V60I	812n	NO
Npm1	c.178G>A	p.V60I	812T5	NO
Npm1	c.178G>A	p.V60I	931n	NO
Npm1	c.178G>A	p.V60I	931T1	NO
Otog	c.8321G>A	p.R2774H	755n	NO
Otog	c.8321G>A	p.R2774H	755T1	NO
Otog	c.8321G>A	p.R2774H	874n	NO
Otog	c.8321G>A	p.R2774H	874T1	YES
Rab3gap2	c.1400A>G	p.Y467C	812n	NO
Rab3gap2	c.1400A>G	p.Y467C	812T4	YES
Rab3gap2	c.1400A>G	p.Y467C	812T5	YES
Rab3gap2	c.1400A>G	p.Y467C	812T6	YES
Reln	c.6665C>A	p.S2222*	756n	NO
Reln	c.6665C>A	p.S2222*	756T3	NO
Sos1	c.1105G>A	p.D369N	750n	NO
Sos1	c.1105G>A	p.D369N	750T2	NO
Sos1	c.1105G>A	p.D369N	812B	YES
Sos1	c.1105G>A	p.D369N	812n	NO
Spen	c.536A>T	p.Q179L	756n	NO
Spen	c.536A>T	p.Q179L	756T3	YES
Tagap	c.1015G>A	p.G339S	750n	NO
Tagap	c.1015G>A	p.G339S	750T2	NO
Tagap	c.1015G>A	p.G339S	897n	NO
Tagap	c.1015G>A	p.G339S	897T1	NO
Tle1	c.96A>T	p.E32D	931n	NO
Tle1	c.96A>T	p.E32D	931T1	YES
Tmprss13	c.211T>C	p.S71P	1032T4	Mixed signal, undetermined
Tmprss13	c.211T>C	p.S71P	755n	Mixed signal, undetermined
Tmprss13	c.211T>C	p.S71P	755T1	Mixed signal, undetermined
Tmprss13	c.211T>C	p.S71P	914T1	Mixed signal, undetermined

## Sheet: Driver mutations AB combined
VAF (%)	CHROM	POS	Tumor ID	REF	ALT	Trinucleotide context	Annotation	Gene_Name	HGVS.c	HGVS.p	Position conserved in human	Position mutated in human	Mutated to the same AA	No. of cancer patients with this mutation	No. of cancer patients with mutation at this AA position	Validated by sanger sequencing or consistent with MiSeq for Kras mutations
43.29	chr6	39627783	812B	A	T	CAC	missense_variant	Braf	c.1910T>A	p.V637E	YES	YES	YES	815	894	YES
36.52	chr17	80434992	812B	C	T	TCT	missense_variant	Sos1	c.1105G>A	p.D369N	YES	YES	NO	0	1	YES
30.97	chr7	46306152	874T1	G	A	CGC	missense_variant	Otog	c.8321G>A	p.R2774H	YES	YES	NO	0	1	YES
51.08	chr6	145234356	982T2	T	A	TTG	missense_variant	Kras	c.182A>T	p.Q61L	YES	YES	YES	11	99	YES
35.95	chr14	33971012	982T2	C	T	TCT	missense_variant	Zfp488	c.193G>A	p.D65N	YES	YES	YES	1	1	Not checked
28.72	chr18	9848227	952T2	C	T	ACG	missense_variant	Colec12	c.404C>T	p.T135M	YES	YES	YES	3	3	Not checked
28.92	chr6	145234356	952T2	T	A	TTG	missense_variant	Kras	c.182A>T	p.Q61L	YES	YES	YES	11	99	YES
20	chrX	144419796	952T2	C	T	TCT	missense_variant	Trpc5	c.1435G>A	p.E479K	YES	YES	YES	1	1	Not checked
62.3	chr5	89775351	910T1	C	T	ACG	missense_variant	Adamts3	c.595G>A	p.V199I	YES	YES	NO	0	1	Not checked
58.25	chr6	145234355	910T1	T	A	CTT	missense_variant	Kras	c.183A>T	p.Q61H	YES	YES	YES	63	99	YES
47.76	chr1	67166512	982T1	T	A	TTT	missense_variant	Cps1	c.1693T>A	p.F565I	YES	YES	NO	0	1	Not checked
37.45	chr5	37380498	982T1	A	T	CAG	missense_variant	Evc2	c.1529A>T	p.Q510L	YES	YES	NO	0	1	Not checked
49.19	chr6	145246771	982T1	C	T	ACC	missense_variant	Kras	c.35G>A	p.G12D	YES	YES	YES	533	1294	YES
37.31	chr19	36112751	931T1	G	A	AGG	missense_variant	Ankrd1	c.916C>T	p.L306F	YES	YES	NO	0	1	Not checked
32.46	chr14	37089507	931T1	C	T	CCA	missense_variant	Cdhr1	c.646G>A	p.G216S	YES	YES	NO	0	1	Not checked
36.25	chr6	145234356	931T1	T	C	TTG	missense_variant	Kras	c.182A>G	p.Q61R	YES	YES	YES	14	99	YES
40.51	chr2	148396170	931T1	A	G	CAA	missense_variant	Sstr4	c.700A>G	p.K234E	YES	YES	NO	0	3	Not checked
33.08	chr15	66693414	931T1	A	G	GAC	missense_variant	Tg	c.3604A>G	p.T1202A	YES	YES	NO	0	1	Not checked
35.14	chr6	145246771	915T2	C	T	ACC	missense_variant	Kras	c.35G>A	p.G12D	YES	YES	YES	533	1294	YES
27.59	chr2	69521754	915T2	C	A	TCC	missense_variant	Lrp2	c.1937G>T	p.G646V	YES	YES	YES	2	3	Not checked
41.28	chr1	158511080	920T1	C	T	GCG	missense_variant	Astn1	c.1396C>T	p.R466W	YES	YES	YES	3	4	YES
42.11	chr6	39627783	920T1	A	T	CAC	missense_variant	Braf	c.1910T>A	p.V637E	YES	YES	YES	815	894	YES
40.35	chr4	123046928	920T1	G	A	CGT	missense_variant	Trit1	c.614G>A	p.R205H	YES	YES	YES	1	1	Not checked
30	chr13	17718168	812T4	C	T	CCA	missense_variant	Cdk13	c.4429G>A	p.G1477R	YES	YES	YES	1	1	Not checked
35.77	chr6	145246771	812T4	C	T	ACC	missense_variant	Kras	c.35G>A	p.G12D	YES	YES	YES	533	1294	YES
27.55	chr1	185251065	812T4	A	G	TAT	missense_variant	Rab3gap2	c.1400A>G	p.Y467C	YES	YES	YES	1	1	YES
25	chr9	72331062	812T4	A	G	AAT	missense_variant	Zfp280d	c.1778A>G	p.N593S	YES	YES	NO	0	1	Not checked
25	chr11	95471249	812T4	G	C	TGT	missense_variant	Spop	c.105G>C	p.M35I	YES	YES	NO	0	1	Not checked
37.94	chr6	145246771	812T5	C	T	ACC	missense_variant	Kras	c.35G>A	p.G12D	YES	YES	YES	533	1294	YES
30.13	chr1	185251065	812T5	A	G	TAT	missense_variant	Rab3gap2	c.1400A>G	p.Y467C	YES	YES	YES	1	1	YES
42.29	chr6	145246771	812T6	C	T	ACC	missense_variant	Kras	c.35G>A	p.G12D	YES	YES	YES	533	1294	YES
29.24	chr1	185251065	812T6	A	G	TAT	missense_variant	Rab3gap2	c.1400A>G	p.Y467C	YES	YES	YES	1	1	YES
35.14	chr2	125744032	914T1	C	T	GCT	missense_variant&splice_region_variant	Secisbp2l	c.2399G>A	p.S800N	YES	YES	YES	1	1	Not checked
45.45	chr7	48826897	914T1	T	C	TTT	missense_variant	Zdhhc13	c.1759T>C	p.F587L	YES	YES	YES	2	2	Not checked
30.77	chr1	140570433	914T1	G	A	TGC	missense_variant	Kcnt2	c.2647G>A	p.A883T	YES	YES	NO	0	1	YES
27.48	chr6	39627783	897T1	A	T	CAC	missense_variant	Braf	c.1910T>A	p.V637E	YES	YES	YES	815	894	YES
22.34	chr6	39627783	952T1	A	T	CAC	missense_variant	Braf	c.1910T>A	p.V637E	YES	YES	YES	815	894	YES
26.56	chr3	62488931	952T1	C	T	GCG	missense_variant	Dhx36	c.1304G>A	p.R435H	YES	YES	YES	1	1	Not checked
27.27	chr1	85632585	952T1	C	G	GCG	missense_variant	Sp140	c.937C>G	p.R313G	YES	YES	NO	0	1	Not checked
31.71	chr2	86217093	750T2	A	T	GAG	missense_variant	Olfr1046	c.616T>A	p.S206T	YES	YES	NO	0	1	Not checked
56.1	chr6	145246771	1032T4	C	T	ACC	missense_variant	Kras	c.35G>A	p.G12D	YES	YES	YES	533	1294	YES
31.11	chr6	39627783	1032T1	A	T	CAC	missense_variant	Braf	c.1910T>A	p.V637E	YES	YES	YES	815	894	YES
39.08	chrX	73794535	1032T1	G	T	TGT	missense_variant	Pdzd4	c.2166C>A	p.N722K	YES	YES	YES	1	2	Not checked
32.22	chr7	25058364	756T3	G	T	AGG	missense_variant	Grik5	c.1189C>A	p.L397M	YES	YES	YES	1	1	YES
48.53	chr8	95772135	674T1	C	T	ACG	missense_variant	Cnot1	c.473G>A	p.R158H	YES	YES	YES	3	3	Not checked
35.56	chr1	24534124	674T1	A	G	AAT	missense_variant	Col19a1	c.566T>C	p.I189T	YES	YES	YES	1	1	Not checked
48.21	chr19	39042184	856T1	T	G	CTT	missense_variant	Cyp2c55	c.1459T>G	p.F487V	YES	YES	YES	1	1	YES
40.47	chr6	145234356	856T1	T	A	TTG	missense_variant	Kras	c.182A>T	p.Q61L	YES	YES	YES	11	99	YES
38.72	chr12	118299615	856T1	C	T	TCT	missense_variant	Sp4	c.695G>A	p.R232K	YES	YES	NO	0	1	Not checked
47.44	chr1	136497492	836T1	A	G	GAT	missense_variant	Kif14	c.3199A>G	p.M1067V	YES	YES	NO	0	2	Not checked
34.09	chr6	145234355	836T1	T	A	CTT	missense_variant	Kras	c.183A>T	p.Q61H	YES	YES	YES	63	99	YES
26.61	chr2	76712685	836T1	A	G	TAT	missense_variant	Ttn	c.99956T>C	p.I33319T	YES	YES	NO	0	1	Not checked

## Sheet: Recurrent mutations 12D tumors
VAF (%)	CHROM	POS	Tumor ID	REF	ALT	Trinucleotide context	Gene_Name	HGVS.c	HGVS.p
37.94	chr6	145246771	812T5	C	T	ACC	Kras	c.35G>A	p.G12D
35.77	chr6	145246771	812T4	C	T	ACC	Kras	c.35G>A	p.G12D
42.29	chr6	145246771	812T6	C	T	ACC	Kras	c.35G>A	p.G12D
56.1	chr6	145246771	1032T4	C	T	ACC	Kras	c.35G>A	p.G12D
49.19	chr6	145246771	982T1	C	T	ACC	Kras	c.35G>A	p.G12D
35.14	chr6	145246771	915T2	C	T	ACC	Kras	c.35G>A	p.G12D
16.88	chr17	13360890	812T5	T	C	ATT	Tcp10c	c.581T>C	p.I194T
19.57	chr17	13360890	812T4	T	C	ATT	Tcp10c	c.581T>C	p.I194T
26.67	chr17	13360890	1032T4	T	C	ATT	Tcp10c	c.581T>C	p.I194T
18.75	chr17	13360890	982T1	T	C	ATT	Tcp10c	c.581T>C	p.I194T
23.14	chr5	9459197	812T5	C	T	ACC	9330182L06Rik	c.2573C>T	p.T858I
40	chr5	9459197	812T4	C	T	ACC	9330182L06Rik	c.2573C>T	p.T858I
31.58	chr5	9459197	812T6	C	T	ACC	9330182L06Rik	c.2573C>T	p.T858I
25.05	chr8	69882611	812T5	G	A	CGC	Cilp2	c.1736C>T	p.A579V
35.06	chr8	69882611	812T4	G	A	CGC	Cilp2	c.1736C>T	p.A579V
32.57	chr8	69882611	812T6	G	A	CGC	Cilp2	c.1736C>T	p.A579V
22.08	chrX	74227255	812T5	A	T	GAG	Flna	c.6826T>A	p.S2276T
27.54	chrX	74227255	812T4	A	T	GAG	Flna	c.6826T>A	p.S2276T
36.84	chrX	74227255	812T6	A	T	GAG	Flna	c.6826T>A	p.S2276T
21.17	chr3	82108985	812T5	T	A	CTC	Gucy1a3	c.695A>T	p.E232V
36.27	chr3	82108985	812T4	T	A	CTC	Gucy1a3	c.695A>T	p.E232V
46.98	chr3	82108985	812T6	T	A	CTC	Gucy1a3	c.695A>T	p.E232V
20.15	chr7	28545245	812T5	A	G	CAT	Nccrp1	c.590T>C	p.M197T
19.47	chr7	28545245	812T4	A	G	CAT	Nccrp1	c.590T>C	p.M197T
28.57	chr7	28545245	812T6	A	G	CAT	Nccrp1	c.590T>C	p.M197T
30.13	chr1	185251065	812T5	A	G	TAT	Rab3gap2	c.1400A>G	p.Y467C
27.55	chr1	185251065	812T4	A	G	TAT	Rab3gap2	c.1400A>G	p.Y467C
29.24	chr1	185251065	812T6	A	G	TAT	Rab3gap2	c.1400A>G	p.Y467C
17.57	chr13	70602210	812T4	T	A	TTC	Ice1	c.5756A>T	p.E1919V
16.85	chr13	70602210	812T6	T	A	TTC	Ice1	c.5756A>T	p.E1919V
21.9	chr18	65938744	812T5	C	T	GCT	Rax	c.71G>A	p.S24N
41.96	chr18	65938744	812T6	C	T	GCT	Rax	c.71G>A	p.S24N
21.82	chr1	160120554	812T5	A	G	CAC	Tnn	c.2588T>C	p.V863A
40.99	chr1	160120554	812T6	A	G	CAC	Tnn	c.2588T>C	p.V863A
24.47	chr7	12304940	812T5	A	G	AAT	Vmn1r82	c.139A>G	p.I47V
25	chr7	12304940	812T4	A	G	AAT	Vmn1r82	c.139A>G	p.I47V
38.46	chr7	118852674	982T1	T	G	CTT	Knop1	c.821A>C	p.K274T
35.29	chr7	118852674	915T2	T	G	CTT	Knop1	c.821A>C	p.K274T
50	chr15	9100144	812T5	G	T	TGG	Nadk2	c.929G>T	p.W310L
60	chr15	9100144	1032T4	G	T	TGG	Nadk2	c.929G>T	p.W310L
66.67	chr19	55192664	812T5	C	T	TCC	Tectb	c.434C>T	p.S145F
40	chr19	55192664	982T1	C	T	TCC	Tectb	c.434C>T	p.S145F
62.5	chr4	147178799	812T6	A	G	CAT	Zfp991	c.632A>G	p.H211R
50	chr4	147178799	1032T4	A	G	CAT	Zfp991	c.632A>G	p.H211R
These are non-synonymous SNVs uniquely recurrent in Kras G12D mutant tumors with VAF in the range of 15.7%-72.2% regardless of whether they occur in cancer genes or not.
