# Supplementary material for: Non-canonical genomic driver mutations of urethane carcinogenesis
Source: PLoS One. 2022 Apr 28;17(4):e0267147. doi: 10.1371/journal.pone.0267147 (PMC9049545; doi:10.1371/journal.pone.0267147)
Supplement: S3 Table — (XLSX) [file pone.0267147.s004.xlsx]

## Sheet: Sheet1
Gene	Nucleotide position	Substitution	Trinucleotide context	Mutation frequency	Treatment	Time after treatment	Mouse ID in corresponding experiment	Mouse strain
Kras	132	AC	TAG	0	PBS	1w	1	A/J
Kras	132	AG	TAG	1.56473e-06	PBS	1w	1	A/J
Kras	132	AT	TAG	0	PBS	1w	1	A/J
Kras	133	GA	AGT	0	PBS	1w	1	A/J
Kras	133	GC	AGT	0	PBS	1w	1	A/J
Kras	134	TA	GTA	7.82367e-07	PBS	1w	1	A/J
Kras	134	TC	GTA	0	PBS	1w	1	A/J
Kras	134	TG	GTA	0	PBS	1w	1	A/J
Kras	135	AC	TAA	0	PBS	1w	1	A/J
Kras	135	AG	TAA	1.56473e-06	PBS	1w	1	A/J
Kras	135	AT	TAA	0	PBS	1w	1	A/J
Kras	136	AC	AAT	0	PBS	1w	1	A/J
Kras	136	AG	AAT	1.56473e-06	PBS	1w	1	A/J
Kras	136	AT	AAT	0	PBS	1w	1	A/J
Kras	137	TA	ATT	0	PBS	1w	1	A/J
Kras	137	TC	ATT	0	PBS	1w	1	A/J
Kras	137	TG	ATT	0	PBS	1w	1	A/J
Kras	138	TA	TTG	0	PBS	1w	1	A/J
Kras	138	TC	TTG	7.82367e-07	PBS	1w	1	A/J
Kras	138	TG	TTG	0	PBS	1w	1	A/J
Kras	139	GA	TGA	0	PBS	1w	1	A/J
Kras	139	GC	TGA	0	PBS	1w	1	A/J
Kras	140	AC	GAT	0	PBS	1w	1	A/J
Kras	140	AG	GAT	0	PBS	1w	1	A/J
Kras	140	AT	GAT	0	PBS	1w	1	A/J
Kras	141	TA	ATG	7.82367e-07	PBS	1w	1	A/J
Kras	141	TC	ATG	7.82367e-07	PBS	1w	1	A/J
Kras	141	TG	ATG	0	PBS	1w	1	A/J
Kras	142	GA	TGG	7.82367e-07	PBS	1w	1	A/J
Kras	142	GC	TGG	0	PBS	1w	1	A/J
Kras	143	GA	GGA	0	PBS	1w	1	A/J
Kras	143	GC	GGA	0	PBS	1w	1	A/J
Kras	144	AC	GAG	0	PBS	1w	1	A/J
Kras	144	AG	GAG	2.3471e-06	PBS	1w	1	A/J
Kras	144	AT	GAG	0	PBS	1w	1	A/J
Kras	145	GA	AGA	7.82367e-07	PBS	1w	1	A/J
Kras	145	GC	AGA	0	PBS	1w	1	A/J
Kras	146	AC	GAA	0	PBS	1w	1	A/J
Kras	146	AG	GAA	2.3471e-06	PBS	1w	1	A/J
Kras	146	AT	GAA	0	PBS	1w	1	A/J
Kras	147	AC	AAA	0	PBS	1w	1	A/J
Kras	147	AG	AAA	0	PBS	1w	1	A/J
Kras	147	AT	AAA	0	PBS	1w	1	A/J
Kras	148	AC	AAC	0	PBS	1w	1	A/J
Kras	148	AG	AAC	2.3471e-06	PBS	1w	1	A/J
Kras	148	AT	AAC	0	PBS	1w	1	A/J
Kras	149	CA	ACC	0	PBS	1w	1	A/J
Kras	149	CG	ACC	0	PBS	1w	1	A/J
Kras	150	CA	CCT	1.56473e-06	PBS	1w	1	A/J
Kras	150	CG	CCT	0	PBS	1w	1	A/J
Kras	151	TA	ATT	0	PBS	1w	1	A/J
Kras	151	TC	CTG	1.56473e-06	PBS	1w	1	A/J
Kras	151	TG	ATT	0	PBS	1w	1	A/J
Kras	152	GA	TGT	0	PBS	1w	1	A/J
Kras	152	GC	TGT	0	PBS	1w	1	A/J
Kras	153	TA	GTC	0	PBS	1w	1	A/J
Kras	153	TC	GTC	7.82367e-07	PBS	1w	1	A/J
Kras	153	TG	GTC	0	PBS	1w	1	A/J
Kras	154	CA	TCT	0	PBS	1w	1	A/J
Kras	154	CG	TCT	0	PBS	1w	1	A/J
Kras	155	TA	CTC	0	PBS	1w	1	A/J
Kras	155	TC	CTC	7.82367e-07	PBS	1w	1	A/J
Kras	155	TG	CTC	0	PBS	1w	1	A/J
Kras	156	CA	TCT	0	PBS	1w	1	A/J
Kras	156	CG	TCT	0	PBS	1w	1	A/J
Kras	157	TA	CTT	7.82367e-07	PBS	1w	1	A/J
Kras	157	TC	CTT	1.56473e-06	PBS	1w	1	A/J
Kras	157	TG	CTT	0	PBS	1w	1	A/J
Kras	158	TA	TTG	0	PBS	1w	1	A/J
Kras	158	TC	TTG	1.56473e-06	PBS	1w	1	A/J
Kras	158	TG	TTG	0	PBS	1w	1	A/J
Kras	159	GA	TGG	7.82367e-07	PBS	1w	1	A/J
Kras	159	GC	TGG	0	PBS	1w	1	A/J
Kras	160	GA	GGA	0	PBS	1w	1	A/J
Kras	160	GC	GGA	7.82367e-07	PBS	1w	1	A/J
Kras	161	AC	GAT	0	PBS	1w	1	A/J
Kras	161	AG	GAT	1.56473e-06	PBS	1w	1	A/J
Kras	161	AT	GAT	7.82367e-07	PBS	1w	1	A/J
Kras	162	TA	ATA	0	PBS	1w	1	A/J
Kras	162	TC	ATA	7.82367e-07	PBS	1w	1	A/J
Kras	162	TG	ATA	0	PBS	1w	1	A/J
Kras	163	AC	TAT	0	PBS	1w	1	A/J
Kras	163	AG	TAT	1.56473e-06	PBS	1w	1	A/J
Kras	163	AT	TAT	0	PBS	1w	1	A/J
Kras	164	TA	ATT	0	PBS	1w	1	A/J
Kras	164	TC	ATT	2.3471e-06	PBS	1w	1	A/J
Kras	164	TG	ATT	0	PBS	1w	1	A/J
Kras	165	TA	TTC	0	PBS	1w	1	A/J
Kras	165	TC	TTC	0	PBS	1w	1	A/J
Kras	165	TG	TTC	0	PBS	1w	1	A/J
Kras	166	CA	TCT	0	PBS	1w	1	A/J
Kras	166	CG	TCT	0	PBS	1w	1	A/J
Kras	167	TA	CTC	0	PBS	1w	1	A/J
Kras	167	TC	CTC	2.3471e-06	PBS	1w	1	A/J
Kras	167	TG	CTC	0	PBS	1w	1	A/J
Kras	168	CA	TCG	7.82367e-07	PBS	1w	1	A/J
Kras	168	CG	TCG	0	PBS	1w	1	A/J
Kras	169	GA	CGA	0	PBS	1w	1	A/J
Kras	169	GC	CGA	0	PBS	1w	1	A/J
Kras	170	AC	GAC	0	PBS	1w	1	A/J
Kras	170	AG	GAC	7.82367e-07	PBS	1w	1	A/J
Kras	170	AT	GAC	0	PBS	1w	1	A/J
Kras	171	CA	ACA	0	PBS	1w	1	A/J
Kras	171	CG	ACA	0	PBS	1w	1	A/J
Kras	172	AC	CAC	0	PBS	1w	1	A/J
Kras	172	AG	CAC	0	PBS	1w	1	A/J
Kras	172	AT	CAC	0	PBS	1w	1	A/J
Kras	173	CA	ACA	0	PBS	1w	1	A/J
Kras	173	CG	ACA	0	PBS	1w	1	A/J
Kras	174	AC	CAG	7.82367e-07	PBS	1w	1	A/J
Kras	174	AG	CAG	1.56473e-06	PBS	1w	1	A/J
Kras	174	AT	CAG	0	PBS	1w	1	A/J
Kras	175	GA	AGC	7.82367e-07	PBS	1w	1	A/J
Kras	175	GC	AGC	0	PBS	1w	1	A/J
Kras	176	CA	GCA	0	PBS	1w	1	A/J
Kras	176	CG	GCA	7.82367e-07	PBS	1w	1	A/J
Kras	177	AC	CAG	0	PBS	1w	1	A/J
Kras	177	AG	CAG	7.82367e-07	PBS	1w	1	A/J
Kras	177	AT	CAG	7.82367e-07	PBS	1w	1	A/J
Kras	178	GA	AGG	0	PBS	1w	1	A/J
Kras	178	GC	AGG	0	PBS	1w	1	A/J
Kras	179	GA	GGT	0	PBS	1w	1	A/J
Kras	179	GC	GGT	0	PBS	1w	1	A/J
Kras	180	TA	GTC	0	PBS	1w	1	A/J
Kras	180	TC	GTC	1.56473e-06	PBS	1w	1	A/J
Kras	180	TG	GTC	0	PBS	1w	1	A/J
Kras	181	CA	TCA	0	PBS	1w	1	A/J
Kras	181	CG	TCA	0	PBS	1w	1	A/J
Kras	182	AC	CAA	0	PBS	1w	1	A/J
Kras	182	AG	CAA	0	PBS	1w	1	A/J
Kras	182	AT	CAA	7.82367e-07	PBS	1w	1	A/J
Kras	183	AC	AAG	0	PBS	1w	1	A/J
Kras	183	AG	AAG	1.56473e-06	PBS	1w	1	A/J
Kras	183	AT	AAG	0	PBS	1w	1	A/J
Kras	184	GA	AGA	7.82367e-07	PBS	1w	1	A/J
Kras	184	GC	AGA	0	PBS	1w	1	A/J
Kras	185	AC	GAG	0	PBS	1w	1	A/J
Kras	185	AG	GAG	0	PBS	1w	1	A/J
Kras	185	AT	GAG	0	PBS	1w	1	A/J
Kras	186	GA	AGG	0	PBS	1w	1	A/J
Kras	186	GC	AGG	0	PBS	1w	1	A/J
Kras	187	GA	GGA	0	PBS	1w	1	A/J
Kras	187	GC	GGA	7.82367e-07	PBS	1w	1	A/J
Kras	188	AC	GAG	0	PBS	1w	1	A/J
Kras	188	AG	GAG	5.47657e-06	PBS	1w	1	A/J
Kras	188	AT	GAG	7.82367e-07	PBS	1w	1	A/J
Kras	189	GA	AGT	2.3471e-06	PBS	1w	1	A/J
Kras	189	GC	AGT	0	PBS	1w	1	A/J
Kras	190	TA	GTA	0	PBS	1w	1	A/J
Kras	190	TC	GTA	0	PBS	1w	1	A/J
Kras	190	TG	GTA	0	PBS	1w	1	A/J
Kras	191	AC	TAC	0	PBS	1w	1	A/J
Kras	191	AG	TAC	0	PBS	1w	1	A/J
Kras	191	AT	TAC	0	PBS	1w	1	A/J
Kras	192	CA	ACA	7.82367e-07	PBS	1w	1	A/J
Kras	192	CG	ACA	0	PBS	1w	1	A/J
Kras	193	AC	CAG	0	PBS	1w	1	A/J
Kras	193	AG	CAG	1.56473e-06	PBS	1w	1	A/J
Kras	193	AT	CAG	0	PBS	1w	1	A/J
Kras	194	GA	AGT	1.56473e-06	PBS	1w	1	A/J
Kras	194	GC	AGT	0	PBS	1w	1	A/J
Kras	195	TA	GTG	0	PBS	1w	1	A/J
Kras	195	TC	GTG	3.12947e-06	PBS	1w	1	A/J
Kras	195	TG	GTG	0	PBS	1w	1	A/J
Kras	196	GA	TGC	7.82367e-07	PBS	1w	1	A/J
Kras	196	GC	TGC	0	PBS	1w	1	A/J
Kras	197	CA	GCA	7.82367e-07	PBS	1w	1	A/J
Kras	197	CG	GCA	7.82367e-07	PBS	1w	1	A/J
Kras	198	AC	CAA	0	PBS	1w	1	A/J
Kras	198	AG	CAA	2.3471e-06	PBS	1w	1	A/J
Kras	198	AT	CAA	0	PBS	1w	1	A/J
Kras	199	AC	AAT	0	PBS	1w	1	A/J
Kras	199	AG	AAT	0	PBS	1w	1	A/J
Kras	199	AT	AAT	0	PBS	1w	1	A/J
Kras	200	TA	ATG	0	PBS	1w	1	A/J
Kras	200	TC	ATG	0	PBS	1w	1	A/J
Kras	200	TG	ATG	0	PBS	1w	1	A/J
Kras	201	GA	TGA	0	PBS	1w	1	A/J
Kras	201	GC	TGA	0	PBS	1w	1	A/J
Kras	202	AC	GAG	0	PBS	1w	1	A/J
Kras	202	AG	GAG	0	PBS	1w	1	A/J
Kras	202	AT	GAG	7.82367e-07	PBS	1w	1	A/J
Kras	203	GA	AGG	7.82367e-07	PBS	1w	1	A/J
Kras	203	GC	AGG	0	PBS	1w	1	A/J
Kras	204	GA	GGG	7.82367e-07	PBS	1w	1	A/J
Kras	204	GC	GGG	0	PBS	1w	1	A/J
Kras	205	GA	GGA	0	PBS	1w	1	A/J
Kras	205	GC	GGA	7.82367e-07	PBS	1w	1	A/J
Kras	206	AC	GAC	0	PBS	1w	1	A/J
Kras	206	AG	GAC	3.12947e-06	PBS	1w	1	A/J
Kras	206	AT	GAC	7.82367e-07	PBS	1w	1	A/J
Kras	207	CA	ACC	0	PBS	1w	1	A/J
Kras	207	CG	ACC	0	PBS	1w	1	A/J
Kras	208	CA	CCA	0	PBS	1w	1	A/J
Kras	208	CG	CCA	0	PBS	1w	1	A/J
Kras	209	AC	CAG	0	PBS	1w	1	A/J
Kras	209	AG	CAG	7.82367e-07	PBS	1w	1	A/J
Kras	209	AT	CAG	0	PBS	1w	1	A/J
Kras	210	GA	AGT	0	PBS	1w	1	A/J
Kras	210	GC	AGT	0	PBS	1w	1	A/J
Kras	211	TA	GTA	0	PBS	1w	1	A/J
Kras	211	TC	GTA	7.82367e-07	PBS	1w	1	A/J
Kras	211	TG	GTA	0	PBS	1w	1	A/J
Kras	212	AC	TAC	0	PBS	1w	1	A/J
Kras	212	AG	TAC	2.3471e-06	PBS	1w	1	A/J
Kras	212	AT	TAC	0	PBS	1w	1	A/J
Kras	213	CA	ACA	0	PBS	1w	1	A/J
Kras	213	CG	ACA	0	PBS	1w	1	A/J
Kras	214	AC	CAT	0	PBS	1w	1	A/J
Kras	214	AG	CAT	0	PBS	1w	1	A/J
Kras	214	AT	CAT	0	PBS	1w	1	A/J
Kras	215	TA	ATG	0	PBS	1w	1	A/J
Kras	215	TC	ATG	7.82367e-07	PBS	1w	1	A/J
Kras	215	TG	ATG	0	PBS	1w	1	A/J
Kras	216	GA	TGA	0	PBS	1w	1	A/J
Kras	216	GC	TGA	0	PBS	1w	1	A/J
Kras	217	AC	GAG	0	PBS	1w	1	A/J
Kras	217	AG	GAG	2.3471e-06	PBS	1w	1	A/J
Kras	217	AT	GAG	0	PBS	1w	1	A/J
Kras	218	GA	AGA	7.82367e-07	PBS	1w	1	A/J
Kras	218	GC	AGA	0	PBS	1w	1	A/J
Kras	219	AC	GAA	0	PBS	1w	1	A/J
Kras	219	AG	GAA	7.82367e-07	PBS	1w	1	A/J
Kras	219	AT	GAA	0	PBS	1w	1	A/J
Kras	220	AC	AAC	0	PBS	1w	1	A/J
Kras	220	AG	AAC	1.56473e-06	PBS	1w	1	A/J
Kras	220	AT	AAC	0	PBS	1w	1	A/J
Kras	221	CA	ACT	0	PBS	1w	1	A/J
Kras	221	CG	ACT	0	PBS	1w	1	A/J
Kras	222	TA	CTG	0	PBS	1w	1	A/J
Kras	222	TC	CTG	7.82367e-07	PBS	1w	1	A/J
Kras	222	TG	CTG	0	PBS	1w	1	A/J
Kras	223	GA	TGG	0	PBS	1w	1	A/J
Kras	223	GC	TGG	0	PBS	1w	1	A/J
Kras	224	GA	GGG	0	PBS	1w	1	A/J
Kras	224	GC	GGG	0	PBS	1w	1	A/J
Kras	225	GA	GGG	0	PBS	1w	1	A/J
Kras	225	GC	GGG	7.82367e-07	PBS	1w	1	A/J
Kras	226	GA	GGA	0	PBS	1w	1	A/J
Kras	226	GC	GGA	0	PBS	1w	1	A/J
Kras	227	AC	GAG	0	PBS	1w	1	A/J
Kras	227	AG	GAG	0	PBS	1w	1	A/J
Kras	227	AT	GAG	7.82367e-07	PBS	1w	1	A/J
Kras	228	GA	AGG	7.82367e-07	PBS	1w	1	A/J
Kras	228	GC	AGG	0	PBS	1w	1	A/J
Kras	229	GA	GGG	7.82367e-07	PBS	1w	1	A/J
Kras	229	GC	GGG	0	PBS	1w	1	A/J
Kras	230	GA	GGC	7.82367e-07	PBS	1w	1	A/J
Kras	230	GC	GGC	0	PBS	1w	1	A/J
Kras	231	CA	GCT	0	PBS	1w	1	A/J
Kras	231	CG	GCT	7.82367e-07	PBS	1w	1	A/J
Kras	232	TA	CTT	0	PBS	1w	1	A/J
Kras	232	TC	CTT	0	PBS	1w	1	A/J
Kras	232	TG	CTT	0	PBS	1w	1	A/J
Kras	233	TA	TTT	0	PBS	1w	1	A/J
Kras	233	TC	TTT	1.56473e-06	PBS	1w	1	A/J
Kras	233	TG	TTT	0	PBS	1w	1	A/J
Kras	234	TA	TTC	0	PBS	1w	1	A/J
Kras	234	TC	TTC	2.3471e-06	PBS	1w	1	A/J
Kras	234	TG	TTC	0	PBS	1w	1	A/J
Kras	235	CA	TCT	0	PBS	1w	1	A/J
Kras	235	CG	TCT	0	PBS	1w	1	A/J
Kras	236	TA	CTT	0	PBS	1w	1	A/J
Kras	236	TC	CTT	7.82367e-07	PBS	1w	1	A/J
Kras	236	TG	CTT	0	PBS	1w	1	A/J
Kras	237	TA	TTT	0	PBS	1w	1	A/J
Kras	237	TC	TTT	0	PBS	1w	1	A/J
Kras	237	TG	TTT	0	PBS	1w	1	A/J
Kras	238	TA	TTG	0	PBS	1w	1	A/J
Kras	238	TC	TTG	1.56473e-06	PBS	1w	1	A/J
Kras	238	TG	TTG	0	PBS	1w	1	A/J
Kras	239	GA	TGT	1.56473e-06	PBS	1w	1	A/J
Kras	239	GC	TGT	0	PBS	1w	1	A/J
Kras	240	TA	GTG	0	PBS	1w	1	A/J
Kras	240	TC	GTG	1.56473e-06	PBS	1w	1	A/J
Kras	240	TG	GTG	0	PBS	1w	1	A/J
Kras	241	GA	TGT	0	PBS	1w	1	A/J
Kras	241	GC	TGT	0	PBS	1w	1	A/J
Kras	242	TA	GTA	0	PBS	1w	1	A/J
Kras	242	TC	GTA	0	PBS	1w	1	A/J
Kras	242	TG	GTA	0	PBS	1w	1	A/J
Kras	243	AC	TAT	0	PBS	1w	1	A/J
Kras	243	AG	TAT	0	PBS	1w	1	A/J
Kras	243	AT	TAT	0	PBS	1w	1	A/J
Kras	244	TA	ATT	0	PBS	1w	1	A/J
Kras	244	TC	ATT	2.3471e-06	PBS	1w	1	A/J
Kras	244	TG	ATT	0	PBS	1w	1	A/J
Kras	245	TA	TTT	0	PBS	1w	1	A/J
Kras	245	TC	TTT	3.91184e-06	PBS	1w	1	A/J
Kras	245	TG	TTT	0	PBS	1w	1	A/J
Kras	246	TA	TTG	7.82367e-07	PBS	1w	1	A/J
Kras	246	TC	TTG	2.3471e-06	PBS	1w	1	A/J
Kras	246	TG	TTG	0	PBS	1w	1	A/J
Kras	132	AC	TAG	0	PBS	1w	2	A/J
Kras	132	AG	TAG	0	PBS	1w	2	A/J
Kras	132	AT	TAG	0	PBS	1w	2	A/J
Kras	133	GA	AGT	1.69578e-06	PBS	1w	2	A/J
Kras	133	GC	AGT	0	PBS	1w	2	A/J
Kras	134	TA	GTA	0	PBS	1w	2	A/J
Kras	134	TC	GTA	1.69578e-06	PBS	1w	2	A/J
Kras	134	TG	GTA	1.69578e-06	PBS	1w	2	A/J
Kras	135	AC	TAA	0	PBS	1w	2	A/J
Kras	135	AG	TAA	3.39156e-06	PBS	1w	2	A/J
Kras	135	AT	TAA	0	PBS	1w	2	A/J
Kras	136	AC	AAT	0	PBS	1w	2	A/J
Kras	136	AG	AAT	5.08733e-06	PBS	1w	2	A/J
Kras	136	AT	AAT	0	PBS	1w	2	A/J
Kras	137	TA	ATT	0	PBS	1w	2	A/J
Kras	137	TC	ATT	0	PBS	1w	2	A/J
Kras	137	TG	ATT	0	PBS	1w	2	A/J
Kras	138	TA	TTG	1.69578e-06	PBS	1w	2	A/J
Kras	138	TC	TTG	0	PBS	1w	2	A/J
Kras	138	TG	TTG	3.39156e-06	PBS	1w	2	A/J
Kras	139	GA	TGA	0	PBS	1w	2	A/J
Kras	139	GC	TGA	0	PBS	1w	2	A/J
Kras	140	AC	GAT	0	PBS	1w	2	A/J
Kras	140	AG	GAT	0	PBS	1w	2	A/J
Kras	140	AT	GAT	0	PBS	1w	2	A/J
Kras	141	TA	ATG	0	PBS	1w	2	A/J
Kras	141	TC	ATG	0	PBS	1w	2	A/J
Kras	141	TG	ATG	0	PBS	1w	2	A/J
Kras	142	GA	TGG	1.69578e-06	PBS	1w	2	A/J
Kras	142	GC	TGG	0	PBS	1w	2	A/J
Kras	143	GA	GGA	0	PBS	1w	2	A/J
Kras	143	GC	GGA	0	PBS	1w	2	A/J
Kras	144	AC	GAG	0	PBS	1w	2	A/J
Kras	144	AG	GAG	3.39156e-06	PBS	1w	2	A/J
Kras	144	AT	GAG	0	PBS	1w	2	A/J
Kras	145	GA	AGA	3.39156e-06	PBS	1w	2	A/J
Kras	145	GC	AGA	0	PBS	1w	2	A/J
Kras	146	AC	GAA	0	PBS	1w	2	A/J
Kras	146	AG	GAA	3.39156e-06	PBS	1w	2	A/J
Kras	146	AT	GAA	0	PBS	1w	2	A/J
Kras	147	AC	AAA	0	PBS	1w	2	A/J
Kras	147	AG	AAA	5.08733e-06	PBS	1w	2	A/J
Kras	147	AT	AAA	0	PBS	1w	2	A/J
Kras	148	AC	AAC	0	PBS	1w	2	A/J
Kras	148	AG	AAC	0	PBS	1w	2	A/J
Kras	148	AT	AAC	0	PBS	1w	2	A/J
Kras	149	CA	ACC	0	PBS	1w	2	A/J
Kras	149	CG	ACC	0	PBS	1w	2	A/J
Kras	150	CA	CCT	0	PBS	1w	2	A/J
Kras	150	CG	CCT	0	PBS	1w	2	A/J
Kras	151	TA	ATT	0	PBS	1w	2	A/J
Kras	151	TC	CTG	1.69578e-06	PBS	1w	2	A/J
Kras	151	TG	ATT	0	PBS	1w	2	A/J
Kras	152	GA	TGT	1.69578e-06	PBS	1w	2	A/J
Kras	152	GC	TGT	0	PBS	1w	2	A/J
Kras	153	TA	GTC	0	PBS	1w	2	A/J
Kras	153	TC	GTC	1.69578e-06	PBS	1w	2	A/J
Kras	153	TG	GTC	0	PBS	1w	2	A/J
Kras	154	CA	TCT	0	PBS	1w	2	A/J
Kras	154	CG	TCT	0	PBS	1w	2	A/J
Kras	155	TA	CTC	0	PBS	1w	2	A/J
Kras	155	TC	CTC	3.39156e-06	PBS	1w	2	A/J
Kras	155	TG	CTC	0	PBS	1w	2	A/J
Kras	156	CA	TCT	0	PBS	1w	2	A/J
Kras	156	CG	TCT	0	PBS	1w	2	A/J
Kras	157	TA	CTT	0	PBS	1w	2	A/J
Kras	157	TC	CTT	1.69578e-06	PBS	1w	2	A/J
Kras	157	TG	CTT	0	PBS	1w	2	A/J
Kras	158	TA	TTG	0	PBS	1w	2	A/J
Kras	158	TC	TTG	1.69578e-06	PBS	1w	2	A/J
Kras	158	TG	TTG	0	PBS	1w	2	A/J
Kras	159	GA	TGG	1.69578e-06	PBS	1w	2	A/J
Kras	159	GC	TGG	0	PBS	1w	2	A/J
Kras	160	GA	GGA	1.69578e-06	PBS	1w	2	A/J
Kras	160	GC	GGA	0	PBS	1w	2	A/J
Kras	161	AC	GAT	0	PBS	1w	2	A/J
Kras	161	AG	GAT	3.39156e-06	PBS	1w	2	A/J
Kras	161	AT	GAT	0	PBS	1w	2	A/J
Kras	162	TA	ATA	0	PBS	1w	2	A/J
Kras	162	TC	ATA	1.69578e-06	PBS	1w	2	A/J
Kras	162	TG	ATA	0	PBS	1w	2	A/J
Kras	163	AC	TAT	0	PBS	1w	2	A/J
Kras	163	AG	TAT	3.39156e-06	PBS	1w	2	A/J
Kras	163	AT	TAT	0	PBS	1w	2	A/J
Kras	164	TA	ATT	0	PBS	1w	2	A/J
Kras	164	TC	ATT	1.69578e-06	PBS	1w	2	A/J
Kras	164	TG	ATT	0	PBS	1w	2	A/J
Kras	165	TA	TTC	0	PBS	1w	2	A/J
Kras	165	TC	TTC	0	PBS	1w	2	A/J
Kras	165	TG	TTC	0	PBS	1w	2	A/J
Kras	166	CA	TCT	0	PBS	1w	2	A/J
Kras	166	CG	TCT	0	PBS	1w	2	A/J
Kras	167	TA	CTC	0	PBS	1w	2	A/J
Kras	167	TC	CTC	0	PBS	1w	2	A/J
Kras	167	TG	CTC	0	PBS	1w	2	A/J
Kras	168	CA	TCG	0	PBS	1w	2	A/J
Kras	168	CG	TCG	0	PBS	1w	2	A/J
Kras	169	GA	CGA	1.69578e-06	PBS	1w	2	A/J
Kras	169	GC	CGA	0	PBS	1w	2	A/J
Kras	170	AC	GAC	0	PBS	1w	2	A/J
Kras	170	AG	GAC	0	PBS	1w	2	A/J
Kras	170	AT	GAC	0	PBS	1w	2	A/J
Kras	171	CA	ACA	0	PBS	1w	2	A/J
Kras	171	CG	ACA	0	PBS	1w	2	A/J
Kras	172	AC	CAC	0	PBS	1w	2	A/J
Kras	172	AG	CAC	1.69578e-06	PBS	1w	2	A/J
Kras	172	AT	CAC	0	PBS	1w	2	A/J
Kras	173	CA	ACA	0	PBS	1w	2	A/J
Kras	173	CG	ACA	0	PBS	1w	2	A/J
Kras	174	AC	CAG	0	PBS	1w	2	A/J
Kras	174	AG	CAG	1.69578e-06	PBS	1w	2	A/J
Kras	174	AT	CAG	0	PBS	1w	2	A/J
Kras	175	GA	AGC	3.39156e-06	PBS	1w	2	A/J
Kras	175	GC	AGC	0	PBS	1w	2	A/J
Kras	176	CA	GCA	0	PBS	1w	2	A/J
Kras	176	CG	GCA	0	PBS	1w	2	A/J
Kras	177	AC	CAG	0	PBS	1w	2	A/J
Kras	177	AG	CAG	0	PBS	1w	2	A/J
Kras	177	AT	CAG	0	PBS	1w	2	A/J
Kras	178	GA	AGG	0	PBS	1w	2	A/J
Kras	178	GC	AGG	0	PBS	1w	2	A/J
Kras	179	GA	GGT	0	PBS	1w	2	A/J
Kras	179	GC	GGT	0	PBS	1w	2	A/J
Kras	180	TA	GTC	0	PBS	1w	2	A/J
Kras	180	TC	GTC	5.08733e-06	PBS	1w	2	A/J
Kras	180	TG	GTC	0	PBS	1w	2	A/J
Kras	181	CA	TCA	0	PBS	1w	2	A/J
Kras	181	CG	TCA	0	PBS	1w	2	A/J
Kras	182	AC	CAA	0	PBS	1w	2	A/J
Kras	182	AG	CAA	5.08733e-06	PBS	1w	2	A/J
Kras	182	AT	CAA	0	PBS	1w	2	A/J
Kras	183	AC	AAG	0	PBS	1w	2	A/J
Kras	183	AG	AAG	3.39156e-06	PBS	1w	2	A/J
Kras	183	AT	AAG	0	PBS	1w	2	A/J
Kras	184	GA	AGA	0	PBS	1w	2	A/J
Kras	184	GC	AGA	0	PBS	1w	2	A/J
Kras	185	AC	GAG	0	PBS	1w	2	A/J
Kras	185	AG	GAG	0	PBS	1w	2	A/J
Kras	185	AT	GAG	0	PBS	1w	2	A/J
Kras	186	GA	AGG	1.69578e-06	PBS	1w	2	A/J
Kras	186	GC	AGG	0	PBS	1w	2	A/J
Kras	187	GA	GGA	0	PBS	1w	2	A/J
Kras	187	GC	GGA	0	PBS	1w	2	A/J
Kras	188	AC	GAG	0	PBS	1w	2	A/J
Kras	188	AG	GAG	3.39156e-06	PBS	1w	2	A/J
Kras	188	AT	GAG	1.69578e-06	PBS	1w	2	A/J
Kras	189	GA	AGT	1.69578e-06	PBS	1w	2	A/J
Kras	189	GC	AGT	0	PBS	1w	2	A/J
Kras	190	TA	GTA	0	PBS	1w	2	A/J
Kras	190	TC	GTA	5.08733e-06	PBS	1w	2	A/J
Kras	190	TG	GTA	0	PBS	1w	2	A/J
Kras	191	AC	TAC	0	PBS	1w	2	A/J
Kras	191	AG	TAC	0	PBS	1w	2	A/J
Kras	191	AT	TAC	0	PBS	1w	2	A/J
Kras	192	CA	ACA	0	PBS	1w	2	A/J
Kras	192	CG	ACA	0	PBS	1w	2	A/J
Kras	193	AC	CAG	0	PBS	1w	2	A/J
Kras	193	AG	CAG	3.39156e-06	PBS	1w	2	A/J
Kras	193	AT	CAG	1.69578e-06	PBS	1w	2	A/J
Kras	194	GA	AGT	3.39156e-06	PBS	1w	2	A/J
Kras	194	GC	AGT	0	PBS	1w	2	A/J
Kras	195	TA	GTG	0	PBS	1w	2	A/J
Kras	195	TC	GTG	0	PBS	1w	2	A/J
Kras	195	TG	GTG	0	PBS	1w	2	A/J
Kras	196	GA	TGC	3.39156e-06	PBS	1w	2	A/J
Kras	196	GC	TGC	0	PBS	1w	2	A/J
Kras	197	CA	GCA	1.69578e-06	PBS	1w	2	A/J
Kras	197	CG	GCA	0	PBS	1w	2	A/J
Kras	198	AC	CAA	0	PBS	1w	2	A/J
Kras	198	AG	CAA	1.69578e-06	PBS	1w	2	A/J
Kras	198	AT	CAA	0	PBS	1w	2	A/J
Kras	199	AC	AAT	0	PBS	1w	2	A/J
Kras	199	AG	AAT	0	PBS	1w	2	A/J
Kras	199	AT	AAT	0	PBS	1w	2	A/J
Kras	200	TA	ATG	0	PBS	1w	2	A/J
Kras	200	TC	ATG	0	PBS	1w	2	A/J
Kras	200	TG	ATG	0	PBS	1w	2	A/J
Kras	201	GA	TGA	0	PBS	1w	2	A/J
Kras	201	GC	TGA	0	PBS	1w	2	A/J
Kras	202	AC	GAG	0	PBS	1w	2	A/J
Kras	202	AG	GAG	1.69578e-06	PBS	1w	2	A/J
Kras	202	AT	GAG	0	PBS	1w	2	A/J
Kras	203	GA	AGG	0	PBS	1w	2	A/J
Kras	203	GC	AGG	0	PBS	1w	2	A/J
Kras	204	GA	GGG	1.69578e-06	PBS	1w	2	A/J
Kras	204	GC	GGG	0	PBS	1w	2	A/J
Kras	205	GA	GGA	0	PBS	1w	2	A/J
Kras	205	GC	GGA	0	PBS	1w	2	A/J
Kras	206	AC	GAC	0	PBS	1w	2	A/J
Kras	206	AG	GAC	0	PBS	1w	2	A/J
Kras	206	AT	GAC	0	PBS	1w	2	A/J
Kras	207	CA	ACC	0	PBS	1w	2	A/J
Kras	207	CG	ACC	0	PBS	1w	2	A/J
Kras	208	CA	CCA	0	PBS	1w	2	A/J
Kras	208	CG	CCA	0	PBS	1w	2	A/J
Kras	209	AC	CAG	0	PBS	1w	2	A/J
Kras	209	AG	CAG	3.39156e-06	PBS	1w	2	A/J
Kras	209	AT	CAG	1.69578e-06	PBS	1w	2	A/J
Kras	210	GA	AGT	0	PBS	1w	2	A/J
Kras	210	GC	AGT	0	PBS	1w	2	A/J
Kras	211	TA	GTA	1.69578e-06	PBS	1w	2	A/J
Kras	211	TC	GTA	3.39156e-06	PBS	1w	2	A/J
Kras	211	TG	GTA	0	PBS	1w	2	A/J
Kras	212	AC	TAC	0	PBS	1w	2	A/J
Kras	212	AG	TAC	1.69578e-06	PBS	1w	2	A/J
Kras	212	AT	TAC	0	PBS	1w	2	A/J
Kras	213	CA	ACA	0	PBS	1w	2	A/J
Kras	213	CG	ACA	0	PBS	1w	2	A/J
Kras	214	AC	CAT	0	PBS	1w	2	A/J
Kras	214	AG	CAT	3.39156e-06	PBS	1w	2	A/J
Kras	214	AT	CAT	1.69578e-06	PBS	1w	2	A/J
Kras	215	TA	ATG	0	PBS	1w	2	A/J
Kras	215	TC	ATG	1.69578e-06	PBS	1w	2	A/J
Kras	215	TG	ATG	0	PBS	1w	2	A/J
Kras	216	GA	TGA	1.69578e-06	PBS	1w	2	A/J
Kras	216	GC	TGA	0	PBS	1w	2	A/J
Kras	217	AC	GAG	0	PBS	1w	2	A/J
Kras	217	AG	GAG	5.08733e-06	PBS	1w	2	A/J
Kras	217	AT	GAG	0	PBS	1w	2	A/J
Kras	218	GA	AGA	0	PBS	1w	2	A/J
Kras	218	GC	AGA	0	PBS	1w	2	A/J
Kras	219	AC	GAA	0	PBS	1w	2	A/J
Kras	219	AG	GAA	1.69578e-06	PBS	1w	2	A/J
Kras	219	AT	GAA	0	PBS	1w	2	A/J
Kras	220	AC	AAC	0	PBS	1w	2	A/J
Kras	220	AG	AAC	5.08733e-06	PBS	1w	2	A/J
Kras	220	AT	AAC	0	PBS	1w	2	A/J
Kras	221	CA	ACT	0	PBS	1w	2	A/J
Kras	221	CG	ACT	0	PBS	1w	2	A/J
Kras	222	TA	CTG	0	PBS	1w	2	A/J
Kras	222	TC	CTG	1.69578e-06	PBS	1w	2	A/J
Kras	222	TG	CTG	0	PBS	1w	2	A/J
Kras	223	GA	TGG	0	PBS	1w	2	A/J
Kras	223	GC	TGG	0	PBS	1w	2	A/J
Kras	224	GA	GGG	0	PBS	1w	2	A/J
Kras	224	GC	GGG	0	PBS	1w	2	A/J
Kras	225	GA	GGG	1.69578e-06	PBS	1w	2	A/J
Kras	225	GC	GGG	0	PBS	1w	2	A/J
Kras	226	GA	GGA	3.39156e-06	PBS	1w	2	A/J
Kras	226	GC	GGA	0	PBS	1w	2	A/J
Kras	227	AC	GAG	0	PBS	1w	2	A/J
Kras	227	AG	GAG	0	PBS	1w	2	A/J
Kras	227	AT	GAG	0	PBS	1w	2	A/J
Kras	228	GA	AGG	1.69578e-06	PBS	1w	2	A/J
Kras	228	GC	AGG	0	PBS	1w	2	A/J
Kras	229	GA	GGG	0	PBS	1w	2	A/J
Kras	229	GC	GGG	0	PBS	1w	2	A/J
Kras	230	GA	GGC	1.69578e-06	PBS	1w	2	A/J
Kras	230	GC	GGC	0	PBS	1w	2	A/J
Kras	231	CA	GCT	0	PBS	1w	2	A/J
Kras	231	CG	GCT	0	PBS	1w	2	A/J
Kras	232	TA	CTT	0	PBS	1w	2	A/J
Kras	232	TC	CTT	1.69578e-06	PBS	1w	2	A/J
Kras	232	TG	CTT	1.69578e-06	PBS	1w	2	A/J
Kras	233	TA	TTT	0	PBS	1w	2	A/J
Kras	233	TC	TTT	0	PBS	1w	2	A/J
Kras	233	TG	TTT	0	PBS	1w	2	A/J
Kras	234	TA	TTC	1.69578e-06	PBS	1w	2	A/J
Kras	234	TC	TTC	3.39156e-06	PBS	1w	2	A/J
Kras	234	TG	TTC	0	PBS	1w	2	A/J
Kras	235	CA	TCT	0	PBS	1w	2	A/J
Kras	235	CG	TCT	0	PBS	1w	2	A/J
Kras	236	TA	CTT	0	PBS	1w	2	A/J
Kras	236	TC	CTT	0	PBS	1w	2	A/J
Kras	236	TG	CTT	0	PBS	1w	2	A/J
Kras	237	TA	TTT	0	PBS	1w	2	A/J
Kras	237	TC	TTT	1.69578e-06	PBS	1w	2	A/J
Kras	237	TG	TTT	0	PBS	1w	2	A/J
Kras	238	TA	TTG	0	PBS	1w	2	A/J
Kras	238	TC	TTG	3.39156e-06	PBS	1w	2	A/J
Kras	238	TG	TTG	0	PBS	1w	2	A/J
Kras	239	GA	TGT	1.69578e-06	PBS	1w	2	A/J
Kras	239	GC	TGT	1.69578e-06	PBS	1w	2	A/J
Kras	240	TA	GTG	0	PBS	1w	2	A/J
Kras	240	TC	GTG	1.69578e-06	PBS	1w	2	A/J
Kras	240	TG	GTG	0	PBS	1w	2	A/J
Kras	241	GA	TGT	0	PBS	1w	2	A/J
Kras	241	GC	TGT	0	PBS	1w	2	A/J
Kras	242	TA	GTA	1.69578e-06	PBS	1w	2	A/J
Kras	242	TC	GTA	0	PBS	1w	2	A/J
Kras	242	TG	GTA	0	PBS	1w	2	A/J
Kras	243	AC	TAT	0	PBS	1w	2	A/J
Kras	243	AG	TAT	0	PBS	1w	2	A/J
Kras	243	AT	TAT	0	PBS	1w	2	A/J
Kras	244	TA	ATT	0	PBS	1w	2	A/J
Kras	244	TC	ATT	1.69578e-06	PBS	1w	2	A/J
Kras	244	TG	ATT	0	PBS	1w	2	A/J
Kras	245	TA	TTT	0	PBS	1w	2	A/J
Kras	245	TC	TTT	1.69578e-06	PBS	1w	2	A/J
Kras	245	TG	TTT	0	PBS	1w	2	A/J
Kras	246	TA	TTG	0	PBS	1w	2	A/J
Kras	246	TC	TTG	1.69578e-06	PBS	1w	2	A/J
Kras	246	TG	TTG	0	PBS	1w	2	A/J
Kras	132	AC	TAG	0	PBS	1w	3	A/J
Kras	132	AG	TAG	3.27313e-06	PBS	1w	3	A/J
Kras	132	AT	TAG	0	PBS	1w	3	A/J
Kras	133	GA	AGT	1.63657e-06	PBS	1w	3	A/J
Kras	133	GC	AGT	0	PBS	1w	3	A/J
Kras	134	TA	GTA	0	PBS	1w	3	A/J
Kras	134	TC	GTA	0	PBS	1w	3	A/J
Kras	134	TG	GTA	0	PBS	1w	3	A/J
Kras	135	AC	TAA	0	PBS	1w	3	A/J
Kras	135	AG	TAA	0	PBS	1w	3	A/J
Kras	135	AT	TAA	0	PBS	1w	3	A/J
Kras	136	AC	AAT	0	PBS	1w	3	A/J
Kras	136	AG	AAT	0	PBS	1w	3	A/J
Kras	136	AT	AAT	0	PBS	1w	3	A/J
Kras	137	TA	ATT	1.63657e-06	PBS	1w	3	A/J
Kras	137	TC	ATT	0	PBS	1w	3	A/J
Kras	137	TG	ATT	0	PBS	1w	3	A/J
Kras	138	TA	TTG	0	PBS	1w	3	A/J
Kras	138	TC	TTG	3.27313e-06	PBS	1w	3	A/J
Kras	138	TG	TTG	0	PBS	1w	3	A/J
Kras	139	GA	TGA	0	PBS	1w	3	A/J
Kras	139	GC	TGA	0	PBS	1w	3	A/J
Kras	140	AC	GAT	0	PBS	1w	3	A/J
Kras	140	AG	GAT	1.63657e-06	PBS	1w	3	A/J
Kras	140	AT	GAT	0	PBS	1w	3	A/J
Kras	141	TA	ATG	0	PBS	1w	3	A/J
Kras	141	TC	ATG	3.27313e-06	PBS	1w	3	A/J
Kras	141	TG	ATG	0	PBS	1w	3	A/J
Kras	142	GA	TGG	0	PBS	1w	3	A/J
Kras	142	GC	TGG	0	PBS	1w	3	A/J
Kras	143	GA	GGA	0	PBS	1w	3	A/J
Kras	143	GC	GGA	0	PBS	1w	3	A/J
Kras	144	AC	GAG	0	PBS	1w	3	A/J
Kras	144	AG	GAG	3.27313e-06	PBS	1w	3	A/J
Kras	144	AT	GAG	0	PBS	1w	3	A/J
Kras	145	GA	AGA	3.27313e-06	PBS	1w	3	A/J
Kras	145	GC	AGA	1.63657e-06	PBS	1w	3	A/J
Kras	146	AC	GAA	0	PBS	1w	3	A/J
Kras	146	AG	GAA	1.63657e-06	PBS	1w	3	A/J
Kras	146	AT	GAA	0	PBS	1w	3	A/J
Kras	147	AC	AAA	0	PBS	1w	3	A/J
Kras	147	AG	AAA	0	PBS	1w	3	A/J
Kras	147	AT	AAA	0	PBS	1w	3	A/J
Kras	148	AC	AAC	0	PBS	1w	3	A/J
Kras	148	AG	AAC	0	PBS	1w	3	A/J
Kras	148	AT	AAC	0	PBS	1w	3	A/J
Kras	149	CA	ACC	0	PBS	1w	3	A/J
Kras	149	CG	ACC	0	PBS	1w	3	A/J
Kras	150	CA	CCT	0	PBS	1w	3	A/J
Kras	150	CG	CCT	1.63657e-06	PBS	1w	3	A/J
Kras	151	TA	ATT	0	PBS	1w	3	A/J
Kras	151	TC	CTG	4.9097e-06	PBS	1w	3	A/J
Kras	151	TG	ATT	0	PBS	1w	3	A/J
Kras	152	GA	TGT	0	PBS	1w	3	A/J
Kras	152	GC	TGT	0	PBS	1w	3	A/J
Kras	153	TA	GTC	0	PBS	1w	3	A/J
Kras	153	TC	GTC	0	PBS	1w	3	A/J
Kras	153	TG	GTC	0	PBS	1w	3	A/J
Kras	154	CA	TCT	1.63657e-06	PBS	1w	3	A/J
Kras	154	CG	TCT	0	PBS	1w	3	A/J
Kras	155	TA	CTC	0	PBS	1w	3	A/J
Kras	155	TC	CTC	1.63657e-06	PBS	1w	3	A/J
Kras	155	TG	CTC	0	PBS	1w	3	A/J
Kras	156	CA	TCT	0	PBS	1w	3	A/J
Kras	156	CG	TCT	0	PBS	1w	3	A/J
Kras	157	TA	CTT	1.63657e-06	PBS	1w	3	A/J
Kras	157	TC	CTT	0	PBS	1w	3	A/J
Kras	157	TG	CTT	0	PBS	1w	3	A/J
Kras	158	TA	TTG	0	PBS	1w	3	A/J
Kras	158	TC	TTG	0	PBS	1w	3	A/J
Kras	158	TG	TTG	0	PBS	1w	3	A/J
Kras	159	GA	TGG	0	PBS	1w	3	A/J
Kras	159	GC	TGG	0	PBS	1w	3	A/J
Kras	160	GA	GGA	1.63657e-06	PBS	1w	3	A/J
Kras	160	GC	GGA	0	PBS	1w	3	A/J
Kras	161	AC	GAT	0	PBS	1w	3	A/J
Kras	161	AG	GAT	0	PBS	1w	3	A/J
Kras	161	AT	GAT	0	PBS	1w	3	A/J
Kras	162	TA	ATA	0	PBS	1w	3	A/J
Kras	162	TC	ATA	1.63657e-06	PBS	1w	3	A/J
Kras	162	TG	ATA	0	PBS	1w	3	A/J
Kras	163	AC	TAT	0	PBS	1w	3	A/J
Kras	163	AG	TAT	1.63657e-06	PBS	1w	3	A/J
Kras	163	AT	TAT	0	PBS	1w	3	A/J
Kras	164	TA	ATT	0	PBS	1w	3	A/J
Kras	164	TC	ATT	1.63657e-06	PBS	1w	3	A/J
Kras	164	TG	ATT	0	PBS	1w	3	A/J
Kras	165	TA	TTC	0	PBS	1w	3	A/J
Kras	165	TC	TTC	0	PBS	1w	3	A/J
Kras	165	TG	TTC	0	PBS	1w	3	A/J
Kras	166	CA	TCT	0	PBS	1w	3	A/J
Kras	166	CG	TCT	0	PBS	1w	3	A/J
Kras	167	TA	CTC	0	PBS	1w	3	A/J
Kras	167	TC	CTC	4.9097e-06	PBS	1w	3	A/J
Kras	167	TG	CTC	0	PBS	1w	3	A/J
Kras	168	CA	TCG	0	PBS	1w	3	A/J
Kras	168	CG	TCG	0	PBS	1w	3	A/J
Kras	169	GA	CGA	0	PBS	1w	3	A/J
Kras	169	GC	CGA	0	PBS	1w	3	A/J
Kras	170	AC	GAC	0	PBS	1w	3	A/J
Kras	170	AG	GAC	0	PBS	1w	3	A/J
Kras	170	AT	GAC	0	PBS	1w	3	A/J
Kras	171	CA	ACA	0	PBS	1w	3	A/J
Kras	171	CG	ACA	0	PBS	1w	3	A/J
Kras	172	AC	CAC	0	PBS	1w	3	A/J
Kras	172	AG	CAC	1.63657e-06	PBS	1w	3	A/J
Kras	172	AT	CAC	0	PBS	1w	3	A/J
Kras	173	CA	ACA	0	PBS	1w	3	A/J
Kras	173	CG	ACA	0	PBS	1w	3	A/J
Kras	174	AC	CAG	0	PBS	1w	3	A/J
Kras	174	AG	CAG	1.63657e-06	PBS	1w	3	A/J
Kras	174	AT	CAG	0	PBS	1w	3	A/J
Kras	175	GA	AGC	0	PBS	1w	3	A/J
Kras	175	GC	AGC	0	PBS	1w	3	A/J
Kras	176	CA	GCA	0	PBS	1w	3	A/J
Kras	176	CG	GCA	0	PBS	1w	3	A/J
Kras	177	AC	CAG	0	PBS	1w	3	A/J
Kras	177	AG	CAG	0	PBS	1w	3	A/J
Kras	177	AT	CAG	0	PBS	1w	3	A/J
Kras	178	GA	AGG	0	PBS	1w	3	A/J
Kras	178	GC	AGG	0	PBS	1w	3	A/J
Kras	179	GA	GGT	1.63657e-06	PBS	1w	3	A/J
Kras	179	GC	GGT	0	PBS	1w	3	A/J
Kras	180	TA	GTC	1.63657e-06	PBS	1w	3	A/J
Kras	180	TC	GTC	3.27313e-06	PBS	1w	3	A/J
Kras	180	TG	GTC	0	PBS	1w	3	A/J
Kras	181	CA	TCA	0	PBS	1w	3	A/J
Kras	181	CG	TCA	0	PBS	1w	3	A/J
Kras	182	AC	CAA	0	PBS	1w	3	A/J
Kras	182	AG	CAA	1.63657e-06	PBS	1w	3	A/J
Kras	182	AT	CAA	0	PBS	1w	3	A/J
Kras	183	AC	AAG	0	PBS	1w	3	A/J
Kras	183	AG	AAG	1.63657e-06	PBS	1w	3	A/J
Kras	183	AT	AAG	0	PBS	1w	3	A/J
Kras	184	GA	AGA	0	PBS	1w	3	A/J
Kras	184	GC	AGA	0	PBS	1w	3	A/J
Kras	185	AC	GAG	0	PBS	1w	3	A/J
Kras	185	AG	GAG	6.54627e-06	PBS	1w	3	A/J
Kras	185	AT	GAG	0	PBS	1w	3	A/J
Kras	186	GA	AGG	0	PBS	1w	3	A/J
Kras	186	GC	AGG	0	PBS	1w	3	A/J
Kras	187	GA	GGA	0	PBS	1w	3	A/J
Kras	187	GC	GGA	0	PBS	1w	3	A/J
Kras	188	AC	GAG	0	PBS	1w	3	A/J
Kras	188	AG	GAG	3.27313e-06	PBS	1w	3	A/J
Kras	188	AT	GAG	0	PBS	1w	3	A/J
Kras	189	GA	AGT	0	PBS	1w	3	A/J
Kras	189	GC	AGT	1.63657e-06	PBS	1w	3	A/J
Kras	190	TA	GTA	0	PBS	1w	3	A/J
Kras	190	TC	GTA	3.27313e-06	PBS	1w	3	A/J
Kras	190	TG	GTA	0	PBS	1w	3	A/J
Kras	191	AC	TAC	0	PBS	1w	3	A/J
Kras	191	AG	TAC	1.63657e-06	PBS	1w	3	A/J
Kras	191	AT	TAC	0	PBS	1w	3	A/J
Kras	192	CA	ACA	0	PBS	1w	3	A/J
Kras	192	CG	ACA	0	PBS	1w	3	A/J
Kras	193	AC	CAG	0	PBS	1w	3	A/J
Kras	193	AG	CAG	0	PBS	1w	3	A/J
Kras	193	AT	CAG	0	PBS	1w	3	A/J
Kras	194	GA	AGT	1.63657e-06	PBS	1w	3	A/J
Kras	194	GC	AGT	0	PBS	1w	3	A/J
Kras	195	TA	GTG	0	PBS	1w	3	A/J
Kras	195	TC	GTG	0	PBS	1w	3	A/J
Kras	195	TG	GTG	0	PBS	1w	3	A/J
Kras	196	GA	TGC	0	PBS	1w	3	A/J
Kras	196	GC	TGC	0	PBS	1w	3	A/J
Kras	197	CA	GCA	0	PBS	1w	3	A/J
Kras	197	CG	GCA	0	PBS	1w	3	A/J
Kras	198	AC	CAA	0	PBS	1w	3	A/J
Kras	198	AG	CAA	0	PBS	1w	3	A/J
Kras	198	AT	CAA	1.63657e-06	PBS	1w	3	A/J
Kras	199	AC	AAT	0	PBS	1w	3	A/J
Kras	199	AG	AAT	0	PBS	1w	3	A/J
Kras	199	AT	AAT	0	PBS	1w	3	A/J
Kras	200	TA	ATG	0	PBS	1w	3	A/J
Kras	200	TC	ATG	1.63657e-06	PBS	1w	3	A/J
Kras	200	TG	ATG	0	PBS	1w	3	A/J
Kras	201	GA	TGA	0	PBS	1w	3	A/J
Kras	201	GC	TGA	0	PBS	1w	3	A/J
Kras	202	AC	GAG	0	PBS	1w	3	A/J
Kras	202	AG	GAG	3.27313e-06	PBS	1w	3	A/J
Kras	202	AT	GAG	0	PBS	1w	3	A/J
Kras	203	GA	AGG	0	PBS	1w	3	A/J
Kras	203	GC	AGG	0	PBS	1w	3	A/J
Kras	204	GA	GGG	0	PBS	1w	3	A/J
Kras	204	GC	GGG	0	PBS	1w	3	A/J
Kras	205	GA	GGA	0	PBS	1w	3	A/J
Kras	205	GC	GGA	0	PBS	1w	3	A/J
Kras	206	AC	GAC	0	PBS	1w	3	A/J
Kras	206	AG	GAC	0	PBS	1w	3	A/J
Kras	206	AT	GAC	0	PBS	1w	3	A/J
Kras	207	CA	ACC	0	PBS	1w	3	A/J
Kras	207	CG	ACC	0	PBS	1w	3	A/J
Kras	208	CA	CCA	0	PBS	1w	3	A/J
Kras	208	CG	CCA	0	PBS	1w	3	A/J
Kras	209	AC	CAG	0	PBS	1w	3	A/J
Kras	209	AG	CAG	0	PBS	1w	3	A/J
Kras	209	AT	CAG	0	PBS	1w	3	A/J
Kras	210	GA	AGT	0	PBS	1w	3	A/J
Kras	210	GC	AGT	0	PBS	1w	3	A/J
Kras	211	TA	GTA	0	PBS	1w	3	A/J
Kras	211	TC	GTA	3.27313e-06	PBS	1w	3	A/J
Kras	211	TG	GTA	0	PBS	1w	3	A/J
Kras	212	AC	TAC	0	PBS	1w	3	A/J
Kras	212	AG	TAC	1.63657e-06	PBS	1w	3	A/J
Kras	212	AT	TAC	0	PBS	1w	3	A/J
Kras	213	CA	ACA	0	PBS	1w	3	A/J
Kras	213	CG	ACA	0	PBS	1w	3	A/J
Kras	214	AC	CAT	0	PBS	1w	3	A/J
Kras	214	AG	CAT	0	PBS	1w	3	A/J
Kras	214	AT	CAT	0	PBS	1w	3	A/J
Kras	215	TA	ATG	0	PBS	1w	3	A/J
Kras	215	TC	ATG	3.27313e-06	PBS	1w	3	A/J
Kras	215	TG	ATG	0	PBS	1w	3	A/J
Kras	216	GA	TGA	1.63657e-06	PBS	1w	3	A/J
Kras	216	GC	TGA	0	PBS	1w	3	A/J
Kras	217	AC	GAG	0	PBS	1w	3	A/J
Kras	217	AG	GAG	4.9097e-06	PBS	1w	3	A/J
Kras	217	AT	GAG	0	PBS	1w	3	A/J
Kras	218	GA	AGA	0	PBS	1w	3	A/J
Kras	218	GC	AGA	0	PBS	1w	3	A/J
Kras	219	AC	GAA	0	PBS	1w	3	A/J
Kras	219	AG	GAA	1.63657e-06	PBS	1w	3	A/J
Kras	219	AT	GAA	0	PBS	1w	3	A/J
Kras	220	AC	AAC	0	PBS	1w	3	A/J
Kras	220	AG	AAC	0	PBS	1w	3	A/J
Kras	220	AT	AAC	0	PBS	1w	3	A/J
Kras	221	CA	ACT	0	PBS	1w	3	A/J
Kras	221	CG	ACT	0	PBS	1w	3	A/J
Kras	222	TA	CTG	0	PBS	1w	3	A/J
Kras	222	TC	CTG	0	PBS	1w	3	A/J
Kras	222	TG	CTG	0	PBS	1w	3	A/J
Kras	223	GA	TGG	0	PBS	1w	3	A/J
Kras	223	GC	TGG	0	PBS	1w	3	A/J
Kras	224	GA	GGG	1.63657e-06	PBS	1w	3	A/J
Kras	224	GC	GGG	0	PBS	1w	3	A/J
Kras	225	GA	GGG	0	PBS	1w	3	A/J
Kras	225	GC	GGG	0	PBS	1w	3	A/J
Kras	226	GA	GGA	0	PBS	1w	3	A/J
Kras	226	GC	GGA	0	PBS	1w	3	A/J
Kras	227	AC	GAG	0	PBS	1w	3	A/J
Kras	227	AG	GAG	0	PBS	1w	3	A/J
Kras	227	AT	GAG	0	PBS	1w	3	A/J
Kras	228	GA	AGG	0	PBS	1w	3	A/J
Kras	228	GC	AGG	0	PBS	1w	3	A/J
Kras	229	GA	GGG	0	PBS	1w	3	A/J
Kras	229	GC	GGG	0	PBS	1w	3	A/J
Kras	230	GA	GGC	1.63657e-06	PBS	1w	3	A/J
Kras	230	GC	GGC	1.63657e-06	PBS	1w	3	A/J
Kras	231	CA	GCT	0	PBS	1w	3	A/J
Kras	231	CG	GCT	0	PBS	1w	3	A/J
Kras	232	TA	CTT	0	PBS	1w	3	A/J
Kras	232	TC	CTT	1.63657e-06	PBS	1w	3	A/J
Kras	232	TG	CTT	0	PBS	1w	3	A/J
Kras	233	TA	TTT	3.27313e-06	PBS	1w	3	A/J
Kras	233	TC	TTT	3.27313e-06	PBS	1w	3	A/J
Kras	233	TG	TTT	0	PBS	1w	3	A/J
Kras	234	TA	TTC	0	PBS	1w	3	A/J
Kras	234	TC	TTC	3.27313e-06	PBS	1w	3	A/J
Kras	234	TG	TTC	0	PBS	1w	3	A/J
Kras	235	CA	TCT	0	PBS	1w	3	A/J
Kras	235	CG	TCT	0	PBS	1w	3	A/J
Kras	236	TA	CTT	1.63657e-06	PBS	1w	3	A/J
Kras	236	TC	CTT	3.27313e-06	PBS	1w	3	A/J
Kras	236	TG	CTT	0	PBS	1w	3	A/J
Kras	237	TA	TTT	0	PBS	1w	3	A/J
Kras	237	TC	TTT	0	PBS	1w	3	A/J
Kras	237	TG	TTT	0	PBS	1w	3	A/J
Kras	238	TA	TTG	0	PBS	1w	3	A/J
Kras	238	TC	TTG	1.63657e-06	PBS	1w	3	A/J
Kras	238	TG	TTG	0	PBS	1w	3	A/J
Kras	239	GA	TGT	0	PBS	1w	3	A/J
Kras	239	GC	TGT	0	PBS	1w	3	A/J
Kras	240	TA	GTG	1.63657e-06	PBS	1w	3	A/J
Kras	240	TC	GTG	1.63657e-06	PBS	1w	3	A/J
Kras	240	TG	GTG	0	PBS	1w	3	A/J
Kras	241	GA	TGT	0	PBS	1w	3	A/J
Kras	241	GC	TGT	0	PBS	1w	3	A/J
Kras	242	TA	GTA	0	PBS	1w	3	A/J
Kras	242	TC	GTA	0	PBS	1w	3	A/J
Kras	242	TG	GTA	0	PBS	1w	3	A/J
Kras	243	AC	TAT	0	PBS	1w	3	A/J
Kras	243	AG	TAT	1.63657e-06	PBS	1w	3	A/J
Kras	243	AT	TAT	0	PBS	1w	3	A/J
Kras	244	TA	ATT	0	PBS	1w	3	A/J
Kras	244	TC	ATT	0	PBS	1w	3	A/J
Kras	244	TG	ATT	0	PBS	1w	3	A/J
Kras	245	TA	TTT	0	PBS	1w	3	A/J
Kras	245	TC	TTT	0	PBS	1w	3	A/J
Kras	245	TG	TTT	0	PBS	1w	3	A/J
Kras	246	TA	TTG	0	PBS	1w	3	A/J
Kras	246	TC	TTG	3.27313e-06	PBS	1w	3	A/J
Kras	246	TG	TTG	0	PBS	1w	3	A/J
Kras	132	AC	TAG	0	PBS	1w	4	A/J
Kras	132	AG	TAG	0	PBS	1w	4	A/J
Kras	132	AT	TAG	0	PBS	1w	4	A/J
Kras	133	GA	AGT	0	PBS	1w	4	A/J
Kras	133	GC	AGT	0	PBS	1w	4	A/J
Kras	134	TA	GTA	0	PBS	1w	4	A/J
Kras	134	TC	GTA	1.2533e-06	PBS	1w	4	A/J
Kras	134	TG	GTA	0	PBS	1w	4	A/J
Kras	135	AC	TAA	0	PBS	1w	4	A/J
Kras	135	AG	TAA	0	PBS	1w	4	A/J
Kras	135	AT	TAA	0	PBS	1w	4	A/J
Kras	136	AC	AAT	0	PBS	1w	4	A/J
Kras	136	AG	AAT	0	PBS	1w	4	A/J
Kras	136	AT	AAT	0	PBS	1w	4	A/J
Kras	137	TA	ATT	0	PBS	1w	4	A/J
Kras	137	TC	ATT	0	PBS	1w	4	A/J
Kras	137	TG	ATT	0	PBS	1w	4	A/J
Kras	138	TA	TTG	0	PBS	1w	4	A/J
Kras	138	TC	TTG	0	PBS	1w	4	A/J
Kras	138	TG	TTG	0	PBS	1w	4	A/J
Kras	139	GA	TGA	0	PBS	1w	4	A/J
Kras	139	GC	TGA	0	PBS	1w	4	A/J
Kras	140	AC	GAT	0	PBS	1w	4	A/J
Kras	140	AG	GAT	0	PBS	1w	4	A/J
Kras	140	AT	GAT	0	PBS	1w	4	A/J
Kras	141	TA	ATG	0	PBS	1w	4	A/J
Kras	141	TC	ATG	0	PBS	1w	4	A/J
Kras	141	TG	ATG	0	PBS	1w	4	A/J
Kras	142	GA	TGG	0	PBS	1w	4	A/J
Kras	142	GC	TGG	0	PBS	1w	4	A/J
Kras	143	GA	GGA	0	PBS	1w	4	A/J
Kras	143	GC	GGA	0	PBS	1w	4	A/J
Kras	144	AC	GAG	0	PBS	1w	4	A/J
Kras	144	AG	GAG	0	PBS	1w	4	A/J
Kras	144	AT	GAG	0	PBS	1w	4	A/J
Kras	145	GA	AGA	0	PBS	1w	4	A/J
Kras	145	GC	AGA	0	PBS	1w	4	A/J
Kras	146	AC	GAA	0	PBS	1w	4	A/J
Kras	146	AG	GAA	1.2533e-06	PBS	1w	4	A/J
Kras	146	AT	GAA	0	PBS	1w	4	A/J
Kras	147	AC	AAA	0	PBS	1w	4	A/J
Kras	147	AG	AAA	0	PBS	1w	4	A/J
Kras	147	AT	AAA	0	PBS	1w	4	A/J
Kras	148	AC	AAC	0	PBS	1w	4	A/J
Kras	148	AG	AAC	0	PBS	1w	4	A/J
Kras	148	AT	AAC	0	PBS	1w	4	A/J
Kras	149	CA	ACC	0	PBS	1w	4	A/J
Kras	149	CG	ACC	0	PBS	1w	4	A/J
Kras	150	CA	CCT	0	PBS	1w	4	A/J
Kras	150	CG	CCT	0	PBS	1w	4	A/J
Kras	151	TA	ATT	0	PBS	1w	4	A/J
Kras	151	TC	CTG	0	PBS	1w	4	A/J
Kras	151	TG	ATT	0	PBS	1w	4	A/J
Kras	152	GA	TGT	0	PBS	1w	4	A/J
Kras	152	GC	TGT	0	PBS	1w	4	A/J
Kras	153	TA	GTC	1.2533e-06	PBS	1w	4	A/J
Kras	153	TC	GTC	0	PBS	1w	4	A/J
Kras	153	TG	GTC	0	PBS	1w	4	A/J
Kras	154	CA	TCT	0	PBS	1w	4	A/J
Kras	154	CG	TCT	0	PBS	1w	4	A/J
Kras	155	TA	CTC	0	PBS	1w	4	A/J
Kras	155	TC	CTC	1.2533e-06	PBS	1w	4	A/J
Kras	155	TG	CTC	0	PBS	1w	4	A/J
Kras	156	CA	TCT	0	PBS	1w	4	A/J
Kras	156	CG	TCT	0	PBS	1w	4	A/J
Kras	157	TA	CTT	1.2533e-06	PBS	1w	4	A/J
Kras	157	TC	CTT	0	PBS	1w	4	A/J
Kras	157	TG	CTT	0	PBS	1w	4	A/J
Kras	158	TA	TTG	0	PBS	1w	4	A/J
Kras	158	TC	TTG	1.2533e-06	PBS	1w	4	A/J
Kras	158	TG	TTG	0	PBS	1w	4	A/J
Kras	159	GA	TGG	0	PBS	1w	4	A/J
Kras	159	GC	TGG	0	PBS	1w	4	A/J
Kras	160	GA	GGA	0	PBS	1w	4	A/J
Kras	160	GC	GGA	0	PBS	1w	4	A/J
Kras	161	AC	GAT	0	PBS	1w	4	A/J
Kras	161	AG	GAT	1.2533e-06	PBS	1w	4	A/J
Kras	161	AT	GAT	0	PBS	1w	4	A/J
Kras	162	TA	ATA	0	PBS	1w	4	A/J
Kras	162	TC	ATA	0	PBS	1w	4	A/J
Kras	162	TG	ATA	0	PBS	1w	4	A/J
Kras	163	AC	TAT	0	PBS	1w	4	A/J
Kras	163	AG	TAT	0	PBS	1w	4	A/J
Kras	163	AT	TAT	0	PBS	1w	4	A/J
Kras	164	TA	ATT	0	PBS	1w	4	A/J
Kras	164	TC	ATT	0	PBS	1w	4	A/J
Kras	164	TG	ATT	0	PBS	1w	4	A/J
Kras	165	TA	TTC	0	PBS	1w	4	A/J
Kras	165	TC	TTC	0	PBS	1w	4	A/J
Kras	165	TG	TTC	0	PBS	1w	4	A/J
Kras	166	CA	TCT	0	PBS	1w	4	A/J
Kras	166	CG	TCT	0	PBS	1w	4	A/J
Kras	167	TA	CTC	0	PBS	1w	4	A/J
Kras	167	TC	CTC	0	PBS	1w	4	A/J
Kras	167	TG	CTC	0	PBS	1w	4	A/J
Kras	168	CA	TCG	0	PBS	1w	4	A/J
Kras	168	CG	TCG	0	PBS	1w	4	A/J
Kras	169	GA	CGA	0	PBS	1w	4	A/J
Kras	169	GC	CGA	0	PBS	1w	4	A/J
Kras	170	AC	GAC	0	PBS	1w	4	A/J
Kras	170	AG	GAC	1.2533e-06	PBS	1w	4	A/J
Kras	170	AT	GAC	0	PBS	1w	4	A/J
Kras	171	CA	ACA	0	PBS	1w	4	A/J
Kras	171	CG	ACA	0	PBS	1w	4	A/J
Kras	172	AC	CAC	0	PBS	1w	4	A/J
Kras	172	AG	CAC	1.2533e-06	PBS	1w	4	A/J
Kras	172	AT	CAC	0	PBS	1w	4	A/J
Kras	173	CA	ACA	0	PBS	1w	4	A/J
Kras	173	CG	ACA	0	PBS	1w	4	A/J
Kras	174	AC	CAG	0	PBS	1w	4	A/J
Kras	174	AG	CAG	0	PBS	1w	4	A/J
Kras	174	AT	CAG	0	PBS	1w	4	A/J
Kras	175	GA	AGC	0	PBS	1w	4	A/J
Kras	175	GC	AGC	0	PBS	1w	4	A/J
Kras	176	CA	GCA	0	PBS	1w	4	A/J
Kras	176	CG	GCA	0	PBS	1w	4	A/J
Kras	177	AC	CAG	0	PBS	1w	4	A/J
Kras	177	AG	CAG	1.2533e-06	PBS	1w	4	A/J
Kras	177	AT	CAG	0	PBS	1w	4	A/J
Kras	178	GA	AGG	0	PBS	1w	4	A/J
Kras	178	GC	AGG	0	PBS	1w	4	A/J
Kras	179	GA	GGT	0	PBS	1w	4	A/J
Kras	179	GC	GGT	0	PBS	1w	4	A/J
Kras	180	TA	GTC	0	PBS	1w	4	A/J
Kras	180	TC	GTC	0	PBS	1w	4	A/J
Kras	180	TG	GTC	0	PBS	1w	4	A/J
Kras	181	CA	TCA	0	PBS	1w	4	A/J
Kras	181	CG	TCA	0	PBS	1w	4	A/J
Kras	182	AC	CAA	0	PBS	1w	4	A/J
Kras	182	AG	CAA	0	PBS	1w	4	A/J
Kras	182	AT	CAA	0	PBS	1w	4	A/J
Kras	183	AC	AAG	0	PBS	1w	4	A/J
Kras	183	AG	AAG	0	PBS	1w	4	A/J
Kras	183	AT	AAG	0	PBS	1w	4	A/J
Kras	184	GA	AGA	0	PBS	1w	4	A/J
Kras	184	GC	AGA	0	PBS	1w	4	A/J
Kras	185	AC	GAG	0	PBS	1w	4	A/J
Kras	185	AG	GAG	1.2533e-06	PBS	1w	4	A/J
Kras	185	AT	GAG	0	PBS	1w	4	A/J
Kras	186	GA	AGG	0	PBS	1w	4	A/J
Kras	186	GC	AGG	0	PBS	1w	4	A/J
Kras	187	GA	GGA	0	PBS	1w	4	A/J
Kras	187	GC	GGA	0	PBS	1w	4	A/J
Kras	188	AC	GAG	0	PBS	1w	4	A/J
Kras	188	AG	GAG	0	PBS	1w	4	A/J
Kras	188	AT	GAG	0	PBS	1w	4	A/J
Kras	189	GA	AGT	0	PBS	1w	4	A/J
Kras	189	GC	AGT	0	PBS	1w	4	A/J
Kras	190	TA	GTA	0	PBS	1w	4	A/J
Kras	190	TC	GTA	0	PBS	1w	4	A/J
Kras	190	TG	GTA	0	PBS	1w	4	A/J
Kras	191	AC	TAC	0	PBS	1w	4	A/J
Kras	191	AG	TAC	0	PBS	1w	4	A/J
Kras	191	AT	TAC	0	PBS	1w	4	A/J
Kras	192	CA	ACA	0	PBS	1w	4	A/J
Kras	192	CG	ACA	0	PBS	1w	4	A/J
Kras	193	AC	CAG	0	PBS	1w	4	A/J
Kras	193	AG	CAG	0	PBS	1w	4	A/J
Kras	193	AT	CAG	0	PBS	1w	4	A/J
Kras	194	GA	AGT	0	PBS	1w	4	A/J
Kras	194	GC	AGT	0	PBS	1w	4	A/J
Kras	195	TA	GTG	0	PBS	1w	4	A/J
Kras	195	TC	GTG	0	PBS	1w	4	A/J
Kras	195	TG	GTG	0	PBS	1w	4	A/J
Kras	196	GA	TGC	0	PBS	1w	4	A/J
Kras	196	GC	TGC	0	PBS	1w	4	A/J
Kras	197	CA	GCA	0	PBS	1w	4	A/J
Kras	197	CG	GCA	0	PBS	1w	4	A/J
Kras	198	AC	CAA	0	PBS	1w	4	A/J
Kras	198	AG	CAA	0	PBS	1w	4	A/J
Kras	198	AT	CAA	0	PBS	1w	4	A/J
Kras	199	AC	AAT	0	PBS	1w	4	A/J
Kras	199	AG	AAT	0	PBS	1w	4	A/J
Kras	199	AT	AAT	0	PBS	1w	4	A/J
Kras	200	TA	ATG	0	PBS	1w	4	A/J
Kras	200	TC	ATG	0	PBS	1w	4	A/J
Kras	200	TG	ATG	0	PBS	1w	4	A/J
Kras	201	GA	TGA	1.2533e-06	PBS	1w	4	A/J
Kras	201	GC	TGA	0	PBS	1w	4	A/J
Kras	202	AC	GAG	0	PBS	1w	4	A/J
Kras	202	AG	GAG	1.2533e-06	PBS	1w	4	A/J
Kras	202	AT	GAG	0	PBS	1w	4	A/J
Kras	203	GA	AGG	1.2533e-06	PBS	1w	4	A/J
Kras	203	GC	AGG	0	PBS	1w	4	A/J
Kras	204	GA	GGG	0	PBS	1w	4	A/J
Kras	204	GC	GGG	0	PBS	1w	4	A/J
Kras	205	GA	GGA	0	PBS	1w	4	A/J
Kras	205	GC	GGA	0	PBS	1w	4	A/J
Kras	206	AC	GAC	0	PBS	1w	4	A/J
Kras	206	AG	GAC	0	PBS	1w	4	A/J
Kras	206	AT	GAC	0	PBS	1w	4	A/J
Kras	207	CA	ACC	0	PBS	1w	4	A/J
Kras	207	CG	ACC	0	PBS	1w	4	A/J
Kras	208	CA	CCA	0	PBS	1w	4	A/J
Kras	208	CG	CCA	0	PBS	1w	4	A/J
Kras	209	AC	CAG	0	PBS	1w	4	A/J
Kras	209	AG	CAG	0	PBS	1w	4	A/J
Kras	209	AT	CAG	0	PBS	1w	4	A/J
Kras	210	GA	AGT	0	PBS	1w	4	A/J
Kras	210	GC	AGT	0	PBS	1w	4	A/J
Kras	211	TA	GTA	0	PBS	1w	4	A/J
Kras	211	TC	GTA	0	PBS	1w	4	A/J
Kras	211	TG	GTA	0	PBS	1w	4	A/J
Kras	212	AC	TAC	0	PBS	1w	4	A/J
Kras	212	AG	TAC	1.2533e-06	PBS	1w	4	A/J
Kras	212	AT	TAC	0	PBS	1w	4	A/J
Kras	213	CA	ACA	0	PBS	1w	4	A/J
Kras	213	CG	ACA	0	PBS	1w	4	A/J
Kras	214	AC	CAT	0	PBS	1w	4	A/J
Kras	214	AG	CAT	0	PBS	1w	4	A/J
Kras	214	AT	CAT	0	PBS	1w	4	A/J
Kras	215	TA	ATG	0	PBS	1w	4	A/J
Kras	215	TC	ATG	0	PBS	1w	4	A/J
Kras	215	TG	ATG	0	PBS	1w	4	A/J
Kras	216	GA	TGA	0	PBS	1w	4	A/J
Kras	216	GC	TGA	0	PBS	1w	4	A/J
Kras	217	AC	GAG	0	PBS	1w	4	A/J
Kras	217	AG	GAG	0	PBS	1w	4	A/J
Kras	217	AT	GAG	0	PBS	1w	4	A/J
Kras	218	GA	AGA	0	PBS	1w	4	A/J
Kras	218	GC	AGA	0	PBS	1w	4	A/J
Kras	219	AC	GAA	0	PBS	1w	4	A/J
Kras	219	AG	GAA	0	PBS	1w	4	A/J
Kras	219	AT	GAA	0	PBS	1w	4	A/J
Kras	220	AC	AAC	0	PBS	1w	4	A/J
Kras	220	AG	AAC	0	PBS	1w	4	A/J
Kras	220	AT	AAC	0	PBS	1w	4	A/J
Kras	221	CA	ACT	0	PBS	1w	4	A/J
Kras	221	CG	ACT	0	PBS	1w	4	A/J
Kras	222	TA	CTG	0	PBS	1w	4	A/J
Kras	222	TC	CTG	0	PBS	1w	4	A/J
Kras	222	TG	CTG	0	PBS	1w	4	A/J
Kras	223	GA	TGG	1.2533e-06	PBS	1w	4	A/J
Kras	223	GC	TGG	0	PBS	1w	4	A/J
Kras	224	GA	GGG	0	PBS	1w	4	A/J
Kras	224	GC	GGG	0	PBS	1w	4	A/J
Kras	225	GA	GGG	0	PBS	1w	4	A/J
Kras	225	GC	GGG	0	PBS	1w	4	A/J
Kras	226	GA	GGA	0	PBS	1w	4	A/J
Kras	226	GC	GGA	0	PBS	1w	4	A/J
Kras	227	AC	GAG	0	PBS	1w	4	A/J
Kras	227	AG	GAG	0	PBS	1w	4	A/J
Kras	227	AT	GAG	0	PBS	1w	4	A/J
Kras	228	GA	AGG	0	PBS	1w	4	A/J
Kras	228	GC	AGG	0	PBS	1w	4	A/J
Kras	229	GA	GGG	0	PBS	1w	4	A/J
Kras	229	GC	GGG	0	PBS	1w	4	A/J
Kras	230	GA	GGC	0	PBS	1w	4	A/J
Kras	230	GC	GGC	0	PBS	1w	4	A/J
Kras	231	CA	GCT	0	PBS	1w	4	A/J
Kras	231	CG	GCT	0	PBS	1w	4	A/J
Kras	232	TA	CTT	0	PBS	1w	4	A/J
Kras	232	TC	CTT	0	PBS	1w	4	A/J
Kras	232	TG	CTT	0	PBS	1w	4	A/J
Kras	233	TA	TTT	0	PBS	1w	4	A/J
Kras	233	TC	TTT	0	PBS	1w	4	A/J
Kras	233	TG	TTT	0	PBS	1w	4	A/J
Kras	234	TA	TTC	0	PBS	1w	4	A/J
Kras	234	TC	TTC	0	PBS	1w	4	A/J
Kras	234	TG	TTC	0	PBS	1w	4	A/J
Kras	235	CA	TCT	0	PBS	1w	4	A/J
Kras	235	CG	TCT	0	PBS	1w	4	A/J
Kras	236	TA	CTT	0	PBS	1w	4	A/J
Kras	236	TC	CTT	0	PBS	1w	4	A/J
Kras	236	TG	CTT	0	PBS	1w	4	A/J
Kras	237	TA	TTT	0	PBS	1w	4	A/J
Kras	237	TC	TTT	0	PBS	1w	4	A/J
Kras	237	TG	TTT	0	PBS	1w	4	A/J
Kras	238	TA	TTG	1.2533e-06	PBS	1w	4	A/J
Kras	238	TC	TTG	1.2533e-06	PBS	1w	4	A/J
Kras	238	TG	TTG	0	PBS	1w	4	A/J
Kras	239	GA	TGT	0	PBS	1w	4	A/J
Kras	239	GC	TGT	0	PBS	1w	4	A/J
Kras	240	TA	GTG	0	PBS	1w	4	A/J
Kras	240	TC	GTG	0	PBS	1w	4	A/J
Kras	240	TG	GTG	0	PBS	1w	4	A/J
Kras	241	GA	TGT	0	PBS	1w	4	A/J
Kras	241	GC	TGT	0	PBS	1w	4	A/J
Kras	242	TA	GTA	0	PBS	1w	4	A/J
Kras	242	TC	GTA	0	PBS	1w	4	A/J
Kras	242	TG	GTA	0	PBS	1w	4	A/J
Kras	243	AC	TAT	0	PBS	1w	4	A/J
Kras	243	AG	TAT	0	PBS	1w	4	A/J
Kras	243	AT	TAT	0	PBS	1w	4	A/J
Kras	244	TA	ATT	0	PBS	1w	4	A/J
Kras	244	TC	ATT	0	PBS	1w	4	A/J
Kras	244	TG	ATT	0	PBS	1w	4	A/J
Kras	245	TA	TTT	0	PBS	1w	4	A/J
Kras	245	TC	TTT	0	PBS	1w	4	A/J
Kras	245	TG	TTT	0	PBS	1w	4	A/J
Kras	246	TA	TTG	0	PBS	1w	4	A/J
Kras	246	TC	TTG	0	PBS	1w	4	A/J
Kras	246	TG	TTG	0	PBS	1w	4	A/J
Kras	132	AC	TAG	0	PBS	1w	5	A/J
Kras	132	AG	TAG	0	PBS	1w	5	A/J
Kras	132	AT	TAG	7.51597e-07	PBS	1w	5	A/J
Kras	133	GA	AGT	0	PBS	1w	5	A/J
Kras	133	GC	AGT	0	PBS	1w	5	A/J
Kras	134	TA	GTA	0	PBS	1w	5	A/J
Kras	134	TC	GTA	0	PBS	1w	5	A/J
Kras	134	TG	GTA	0	PBS	1w	5	A/J
Kras	135	AC	TAA	0	PBS	1w	5	A/J
Kras	135	AG	TAA	0	PBS	1w	5	A/J
Kras	135	AT	TAA	7.51597e-07	PBS	1w	5	A/J
Kras	136	AC	AAT	0	PBS	1w	5	A/J
Kras	136	AG	AAT	0	PBS	1w	5	A/J
Kras	136	AT	AAT	0	PBS	1w	5	A/J
Kras	137	TA	ATT	0	PBS	1w	5	A/J
Kras	137	TC	ATT	0	PBS	1w	5	A/J
Kras	137	TG	ATT	0	PBS	1w	5	A/J
Kras	138	TA	TTG	0	PBS	1w	5	A/J
Kras	138	TC	TTG	0	PBS	1w	5	A/J
Kras	138	TG	TTG	0	PBS	1w	5	A/J
Kras	139	GA	TGA	0	PBS	1w	5	A/J
Kras	139	GC	TGA	0	PBS	1w	5	A/J
Kras	140	AC	GAT	0	PBS	1w	5	A/J
Kras	140	AG	GAT	0	PBS	1w	5	A/J
Kras	140	AT	GAT	0	PBS	1w	5	A/J
Kras	141	TA	ATG	0	PBS	1w	5	A/J
Kras	141	TC	ATG	0	PBS	1w	5	A/J
Kras	141	TG	ATG	0	PBS	1w	5	A/J
Kras	142	GA	TGG	0	PBS	1w	5	A/J
Kras	142	GC	TGG	0	PBS	1w	5	A/J
Kras	143	GA	GGA	0	PBS	1w	5	A/J
Kras	143	GC	GGA	0	PBS	1w	5	A/J
Kras	144	AC	GAG	0	PBS	1w	5	A/J
Kras	144	AG	GAG	0	PBS	1w	5	A/J
Kras	144	AT	GAG	0	PBS	1w	5	A/J
Kras	145	GA	AGA	7.51597e-07	PBS	1w	5	A/J
Kras	145	GC	AGA	0	PBS	1w	5	A/J
Kras	146	AC	GAA	0	PBS	1w	5	A/J
Kras	146	AG	GAA	0	PBS	1w	5	A/J
Kras	146	AT	GAA	0	PBS	1w	5	A/J
Kras	147	AC	AAA	0	PBS	1w	5	A/J
Kras	147	AG	AAA	0	PBS	1w	5	A/J
Kras	147	AT	AAA	0	PBS	1w	5	A/J
Kras	148	AC	AAC	0	PBS	1w	5	A/J
Kras	148	AG	AAC	0	PBS	1w	5	A/J
Kras	148	AT	AAC	0	PBS	1w	5	A/J
Kras	149	CA	ACC	0	PBS	1w	5	A/J
Kras	149	CG	ACC	0	PBS	1w	5	A/J
Kras	150	CA	CCT	0	PBS	1w	5	A/J
Kras	150	CG	CCT	0	PBS	1w	5	A/J
Kras	151	TA	ATT	0	PBS	1w	5	A/J
Kras	151	TC	CTG	0	PBS	1w	5	A/J
Kras	151	TG	ATT	0	PBS	1w	5	A/J
Kras	152	GA	TGT	0	PBS	1w	5	A/J
Kras	152	GC	TGT	0	PBS	1w	5	A/J
Kras	153	TA	GTC	0	PBS	1w	5	A/J
Kras	153	TC	GTC	0	PBS	1w	5	A/J
Kras	153	TG	GTC	0	PBS	1w	5	A/J
Kras	154	CA	TCT	0	PBS	1w	5	A/J
Kras	154	CG	TCT	0	PBS	1w	5	A/J
Kras	155	TA	CTC	0	PBS	1w	5	A/J
Kras	155	TC	CTC	0	PBS	1w	5	A/J
Kras	155	TG	CTC	0	PBS	1w	5	A/J
Kras	156	CA	TCT	0	PBS	1w	5	A/J
Kras	156	CG	TCT	0	PBS	1w	5	A/J
Kras	157	TA	CTT	0	PBS	1w	5	A/J
Kras	157	TC	CTT	0	PBS	1w	5	A/J
Kras	157	TG	CTT	0	PBS	1w	5	A/J
Kras	158	TA	TTG	0	PBS	1w	5	A/J
Kras	158	TC	TTG	7.51597e-07	PBS	1w	5	A/J
Kras	158	TG	TTG	0	PBS	1w	5	A/J
Kras	159	GA	TGG	7.51597e-07	PBS	1w	5	A/J
Kras	159	GC	TGG	0	PBS	1w	5	A/J
Kras	160	GA	GGA	0	PBS	1w	5	A/J
Kras	160	GC	GGA	0	PBS	1w	5	A/J
Kras	161	AC	GAT	0	PBS	1w	5	A/J
Kras	161	AG	GAT	0	PBS	1w	5	A/J
Kras	161	AT	GAT	0	PBS	1w	5	A/J
Kras	162	TA	ATA	0	PBS	1w	5	A/J
Kras	162	TC	ATA	0	PBS	1w	5	A/J
Kras	162	TG	ATA	0	PBS	1w	5	A/J
Kras	163	AC	TAT	0	PBS	1w	5	A/J
Kras	163	AG	TAT	0	PBS	1w	5	A/J
Kras	163	AT	TAT	0	PBS	1w	5	A/J
Kras	164	TA	ATT	7.51597e-07	PBS	1w	5	A/J
Kras	164	TC	ATT	7.51597e-07	PBS	1w	5	A/J
Kras	164	TG	ATT	0	PBS	1w	5	A/J
Kras	165	TA	TTC	0	PBS	1w	5	A/J
Kras	165	TC	TTC	0	PBS	1w	5	A/J
Kras	165	TG	TTC	0	PBS	1w	5	A/J
Kras	166	CA	TCT	0	PBS	1w	5	A/J
Kras	166	CG	TCT	0	PBS	1w	5	A/J
Kras	167	TA	CTC	0	PBS	1w	5	A/J
Kras	167	TC	CTC	0	PBS	1w	5	A/J
Kras	167	TG	CTC	0	PBS	1w	5	A/J
Kras	168	CA	TCG	0	PBS	1w	5	A/J
Kras	168	CG	TCG	0	PBS	1w	5	A/J
Kras	169	GA	CGA	0	PBS	1w	5	A/J
Kras	169	GC	CGA	0	PBS	1w	5	A/J
Kras	170	AC	GAC	0	PBS	1w	5	A/J
Kras	170	AG	GAC	7.51597e-07	PBS	1w	5	A/J
Kras	170	AT	GAC	0	PBS	1w	5	A/J
Kras	171	CA	ACA	0	PBS	1w	5	A/J
Kras	171	CG	ACA	0	PBS	1w	5	A/J
Kras	172	AC	CAC	0	PBS	1w	5	A/J
Kras	172	AG	CAC	7.51597e-07	PBS	1w	5	A/J
Kras	172	AT	CAC	0	PBS	1w	5	A/J
Kras	173	CA	ACA	0	PBS	1w	5	A/J
Kras	173	CG	ACA	0	PBS	1w	5	A/J
Kras	174	AC	CAG	0	PBS	1w	5	A/J
Kras	174	AG	CAG	0	PBS	1w	5	A/J
Kras	174	AT	CAG	0	PBS	1w	5	A/J
Kras	175	GA	AGC	0	PBS	1w	5	A/J
Kras	175	GC	AGC	0	PBS	1w	5	A/J
Kras	176	CA	GCA	0	PBS	1w	5	A/J
Kras	176	CG	GCA	0	PBS	1w	5	A/J
Kras	177	AC	CAG	0	PBS	1w	5	A/J
Kras	177	AG	CAG	1.50319e-06	PBS	1w	5	A/J
Kras	177	AT	CAG	0	PBS	1w	5	A/J
Kras	178	GA	AGG	0	PBS	1w	5	A/J
Kras	178	GC	AGG	0	PBS	1w	5	A/J
Kras	179	GA	GGT	0	PBS	1w	5	A/J
Kras	179	GC	GGT	0	PBS	1w	5	A/J
Kras	180	TA	GTC	0	PBS	1w	5	A/J
Kras	180	TC	GTC	0	PBS	1w	5	A/J
Kras	180	TG	GTC	0	PBS	1w	5	A/J
Kras	181	CA	TCA	0	PBS	1w	5	A/J
Kras	181	CG	TCA	0	PBS	1w	5	A/J
Kras	182	AC	CAA	0	PBS	1w	5	A/J
Kras	182	AG	CAA	1.50319e-06	PBS	1w	5	A/J
Kras	182	AT	CAA	0	PBS	1w	5	A/J
Kras	183	AC	AAG	0	PBS	1w	5	A/J
Kras	183	AG	AAG	0	PBS	1w	5	A/J
Kras	183	AT	AAG	0	PBS	1w	5	A/J
Kras	184	GA	AGA	0	PBS	1w	5	A/J
Kras	184	GC	AGA	0	PBS	1w	5	A/J
Kras	185	AC	GAG	0	PBS	1w	5	A/J
Kras	185	AG	GAG	0	PBS	1w	5	A/J
Kras	185	AT	GAG	0	PBS	1w	5	A/J
Kras	186	GA	AGG	7.51597e-07	PBS	1w	5	A/J
Kras	186	GC	AGG	0	PBS	1w	5	A/J
Kras	187	GA	GGA	0	PBS	1w	5	A/J
Kras	187	GC	GGA	0	PBS	1w	5	A/J
Kras	188	AC	GAG	0	PBS	1w	5	A/J
Kras	188	AG	GAG	7.51597e-07	PBS	1w	5	A/J
Kras	188	AT	GAG	0	PBS	1w	5	A/J
Kras	189	GA	AGT	0	PBS	1w	5	A/J
Kras	189	GC	AGT	0	PBS	1w	5	A/J
Kras	190	TA	GTA	0	PBS	1w	5	A/J
Kras	190	TC	GTA	0	PBS	1w	5	A/J
Kras	190	TG	GTA	0	PBS	1w	5	A/J
Kras	191	AC	TAC	0	PBS	1w	5	A/J
Kras	191	AG	TAC	0	PBS	1w	5	A/J
Kras	191	AT	TAC	0	PBS	1w	5	A/J
Kras	192	CA	ACA	0	PBS	1w	5	A/J
Kras	192	CG	ACA	0	PBS	1w	5	A/J
Kras	193	AC	CAG	0	PBS	1w	5	A/J
Kras	193	AG	CAG	0	PBS	1w	5	A/J
Kras	193	AT	CAG	0	PBS	1w	5	A/J
Kras	194	GA	AGT	0	PBS	1w	5	A/J
Kras	194	GC	AGT	0	PBS	1w	5	A/J
Kras	195	TA	GTG	0	PBS	1w	5	A/J
Kras	195	TC	GTG	0	PBS	1w	5	A/J
Kras	195	TG	GTG	0	PBS	1w	5	A/J
Kras	196	GA	TGC	0	PBS	1w	5	A/J
Kras	196	GC	TGC	0	PBS	1w	5	A/J
Kras	197	CA	GCA	0	PBS	1w	5	A/J
Kras	197	CG	GCA	0	PBS	1w	5	A/J
Kras	198	AC	CAA	0	PBS	1w	5	A/J
Kras	198	AG	CAA	0	PBS	1w	5	A/J
Kras	198	AT	CAA	0	PBS	1w	5	A/J
Kras	199	AC	AAT	0	PBS	1w	5	A/J
Kras	199	AG	AAT	0	PBS	1w	5	A/J
Kras	199	AT	AAT	0	PBS	1w	5	A/J
Kras	200	TA	ATG	0	PBS	1w	5	A/J
Kras	200	TC	ATG	7.51597e-07	PBS	1w	5	A/J
Kras	200	TG	ATG	0	PBS	1w	5	A/J
Kras	201	GA	TGA	0	PBS	1w	5	A/J
Kras	201	GC	TGA	0	PBS	1w	5	A/J
Kras	202	AC	GAG	0	PBS	1w	5	A/J
Kras	202	AG	GAG	7.51597e-07	PBS	1w	5	A/J
Kras	202	AT	GAG	7.51597e-07	PBS	1w	5	A/J
Kras	203	GA	AGG	0	PBS	1w	5	A/J
Kras	203	GC	AGG	0	PBS	1w	5	A/J
Kras	204	GA	GGG	0	PBS	1w	5	A/J
Kras	204	GC	GGG	0	PBS	1w	5	A/J
Kras	205	GA	GGA	7.51597e-07	PBS	1w	5	A/J
Kras	205	GC	GGA	0	PBS	1w	5	A/J
Kras	206	AC	GAC	0	PBS	1w	5	A/J
Kras	206	AG	GAC	0	PBS	1w	5	A/J
Kras	206	AT	GAC	0	PBS	1w	5	A/J
Kras	207	CA	ACC	0	PBS	1w	5	A/J
Kras	207	CG	ACC	0	PBS	1w	5	A/J
Kras	208	CA	CCA	0	PBS	1w	5	A/J
Kras	208	CG	CCA	0	PBS	1w	5	A/J
Kras	209	AC	CAG	0	PBS	1w	5	A/J
Kras	209	AG	CAG	0	PBS	1w	5	A/J
Kras	209	AT	CAG	0	PBS	1w	5	A/J
Kras	210	GA	AGT	0	PBS	1w	5	A/J
Kras	210	GC	AGT	0	PBS	1w	5	A/J
Kras	211	TA	GTA	0	PBS	1w	5	A/J
Kras	211	TC	GTA	0	PBS	1w	5	A/J
Kras	211	TG	GTA	0	PBS	1w	5	A/J
Kras	212	AC	TAC	0	PBS	1w	5	A/J
Kras	212	AG	TAC	0	PBS	1w	5	A/J
Kras	212	AT	TAC	0	PBS	1w	5	A/J
Kras	213	CA	ACA	0	PBS	1w	5	A/J
Kras	213	CG	ACA	0	PBS	1w	5	A/J
Kras	214	AC	CAT	0	PBS	1w	5	A/J
Kras	214	AG	CAT	7.51597e-07	PBS	1w	5	A/J
Kras	214	AT	CAT	0	PBS	1w	5	A/J
Kras	215	TA	ATG	0	PBS	1w	5	A/J
Kras	215	TC	ATG	0	PBS	1w	5	A/J
Kras	215	TG	ATG	0	PBS	1w	5	A/J
Kras	216	GA	TGA	0	PBS	1w	5	A/J
Kras	216	GC	TGA	0	PBS	1w	5	A/J
Kras	217	AC	GAG	0	PBS	1w	5	A/J
Kras	217	AG	GAG	7.51597e-07	PBS	1w	5	A/J
Kras	217	AT	GAG	0	PBS	1w	5	A/J
Kras	218	GA	AGA	0	PBS	1w	5	A/J
Kras	218	GC	AGA	0	PBS	1w	5	A/J
Kras	219	AC	GAA	0	PBS	1w	5	A/J
Kras	219	AG	GAA	7.51597e-07	PBS	1w	5	A/J
Kras	219	AT	GAA	0	PBS	1w	5	A/J
Kras	220	AC	AAC	0	PBS	1w	5	A/J
Kras	220	AG	AAC	0	PBS	1w	5	A/J
Kras	220	AT	AAC	0	PBS	1w	5	A/J
Kras	221	CA	ACT	0	PBS	1w	5	A/J
Kras	221	CG	ACT	0	PBS	1w	5	A/J
Kras	222	TA	CTG	0	PBS	1w	5	A/J
Kras	222	TC	CTG	1.50319e-06	PBS	1w	5	A/J
Kras	222	TG	CTG	0	PBS	1w	5	A/J
Kras	223	GA	TGG	0	PBS	1w	5	A/J
Kras	223	GC	TGG	0	PBS	1w	5	A/J
Kras	224	GA	GGG	0	PBS	1w	5	A/J
Kras	224	GC	GGG	0	PBS	1w	5	A/J
Kras	225	GA	GGG	0	PBS	1w	5	A/J
Kras	225	GC	GGG	0	PBS	1w	5	A/J
Kras	226	GA	GGA	0	PBS	1w	5	A/J
Kras	226	GC	GGA	0	PBS	1w	5	A/J
Kras	227	AC	GAG	0	PBS	1w	5	A/J
Kras	227	AG	GAG	0	PBS	1w	5	A/J
Kras	227	AT	GAG	7.51597e-07	PBS	1w	5	A/J
Kras	228	GA	AGG	0	PBS	1w	5	A/J
Kras	228	GC	AGG	0	PBS	1w	5	A/J
Kras	229	GA	GGG	0	PBS	1w	5	A/J
Kras	229	GC	GGG	0	PBS	1w	5	A/J
Kras	230	GA	GGC	0	PBS	1w	5	A/J
Kras	230	GC	GGC	0	PBS	1w	5	A/J
Kras	231	CA	GCT	0	PBS	1w	5	A/J
Kras	231	CG	GCT	0	PBS	1w	5	A/J
Kras	232	TA	CTT	0	PBS	1w	5	A/J
Kras	232	TC	CTT	7.51597e-07	PBS	1w	5	A/J
Kras	232	TG	CTT	0	PBS	1w	5	A/J
Kras	233	TA	TTT	0	PBS	1w	5	A/J
Kras	233	TC	TTT	7.51597e-07	PBS	1w	5	A/J
Kras	233	TG	TTT	0	PBS	1w	5	A/J
Kras	234	TA	TTC	0	PBS	1w	5	A/J
Kras	234	TC	TTC	0	PBS	1w	5	A/J
Kras	234	TG	TTC	0	PBS	1w	5	A/J
Kras	235	CA	TCT	0	PBS	1w	5	A/J
Kras	235	CG	TCT	0	PBS	1w	5	A/J
Kras	236	TA	CTT	0	PBS	1w	5	A/J
Kras	236	TC	CTT	7.51597e-07	PBS	1w	5	A/J
Kras	236	TG	CTT	0	PBS	1w	5	A/J
Kras	237	TA	TTT	0	PBS	1w	5	A/J
Kras	237	TC	TTT	0	PBS	1w	5	A/J
Kras	237	TG	TTT	0	PBS	1w	5	A/J
Kras	238	TA	TTG	0	PBS	1w	5	A/J
Kras	238	TC	TTG	0	PBS	1w	5	A/J
Kras	238	TG	TTG	0	PBS	1w	5	A/J
Kras	239	GA	TGT	0	PBS	1w	5	A/J
Kras	239	GC	TGT	0	PBS	1w	5	A/J
Kras	240	TA	GTG	0	PBS	1w	5	A/J
Kras	240	TC	GTG	0	PBS	1w	5	A/J
Kras	240	TG	GTG	0	PBS	1w	5	A/J
Kras	241	GA	TGT	0	PBS	1w	5	A/J
Kras	241	GC	TGT	0	PBS	1w	5	A/J
Kras	242	TA	GTA	0	PBS	1w	5	A/J
Kras	242	TC	GTA	7.51597e-07	PBS	1w	5	A/J
Kras	242	TG	GTA	0	PBS	1w	5	A/J
Kras	243	AC	TAT	0	PBS	1w	5	A/J
Kras	243	AG	TAT	0	PBS	1w	5	A/J
Kras	243	AT	TAT	0	PBS	1w	5	A/J
Kras	244	TA	ATT	0	PBS	1w	5	A/J
Kras	244	TC	ATT	0	PBS	1w	5	A/J
Kras	244	TG	ATT	0	PBS	1w	5	A/J
Kras	245	TA	TTT	0	PBS	1w	5	A/J
Kras	245	TC	TTT	0	PBS	1w	5	A/J
Kras	245	TG	TTT	0	PBS	1w	5	A/J
Kras	246	TA	TTG	0	PBS	1w	5	A/J
Kras	246	TC	TTG	0	PBS	1w	5	A/J
Kras	246	TG	TTG	0	PBS	1w	5	A/J
Kras	132	AC	TAG	0	PBS	1w	6	A/J
Kras	132	AG	TAG	0	PBS	1w	6	A/J
Kras	132	AT	TAG	0	PBS	1w	6	A/J
Kras	133	GA	AGT	0	PBS	1w	6	A/J
Kras	133	GC	AGT	0	PBS	1w	6	A/J
Kras	134	TA	GTA	0	PBS	1w	6	A/J
Kras	134	TC	GTA	0	PBS	1w	6	A/J
Kras	134	TG	GTA	0	PBS	1w	6	A/J
Kras	135	AC	TAA	0	PBS	1w	6	A/J
Kras	135	AG	TAA	0	PBS	1w	6	A/J
Kras	135	AT	TAA	0	PBS	1w	6	A/J
Kras	136	AC	AAT	0	PBS	1w	6	A/J
Kras	136	AG	AAT	0	PBS	1w	6	A/J
Kras	136	AT	AAT	0	PBS	1w	6	A/J
Kras	137	TA	ATT	0	PBS	1w	6	A/J
Kras	137	TC	ATT	0	PBS	1w	6	A/J
Kras	137	TG	ATT	0	PBS	1w	6	A/J
Kras	138	TA	TTG	0	PBS	1w	6	A/J
Kras	138	TC	TTG	0	PBS	1w	6	A/J
Kras	138	TG	TTG	0	PBS	1w	6	A/J
Kras	139	GA	TGA	0	PBS	1w	6	A/J
Kras	139	GC	TGA	0	PBS	1w	6	A/J
Kras	140	AC	GAT	0	PBS	1w	6	A/J
Kras	140	AG	GAT	0	PBS	1w	6	A/J
Kras	140	AT	GAT	0	PBS	1w	6	A/J
Kras	141	TA	ATG	0	PBS	1w	6	A/J
Kras	141	TC	ATG	0	PBS	1w	6	A/J
Kras	141	TG	ATG	0	PBS	1w	6	A/J
Kras	142	GA	TGG	1.90052e-06	PBS	1w	6	A/J
Kras	142	GC	TGG	0	PBS	1w	6	A/J
Kras	143	GA	GGA	0	PBS	1w	6	A/J
Kras	143	GC	GGA	0	PBS	1w	6	A/J
Kras	144	AC	GAG	0	PBS	1w	6	A/J
Kras	144	AG	GAG	0	PBS	1w	6	A/J
Kras	144	AT	GAG	0	PBS	1w	6	A/J
Kras	145	GA	AGA	0	PBS	1w	6	A/J
Kras	145	GC	AGA	0	PBS	1w	6	A/J
Kras	146	AC	GAA	0	PBS	1w	6	A/J
Kras	146	AG	GAA	0	PBS	1w	6	A/J
Kras	146	AT	GAA	0	PBS	1w	6	A/J
Kras	147	AC	AAA	0	PBS	1w	6	A/J
Kras	147	AG	AAA	0	PBS	1w	6	A/J
Kras	147	AT	AAA	0	PBS	1w	6	A/J
Kras	148	AC	AAC	0	PBS	1w	6	A/J
Kras	148	AG	AAC	0	PBS	1w	6	A/J
Kras	148	AT	AAC	0	PBS	1w	6	A/J
Kras	149	CA	ACC	0	PBS	1w	6	A/J
Kras	149	CG	ACC	0	PBS	1w	6	A/J
Kras	150	CA	CCT	0	PBS	1w	6	A/J
Kras	150	CG	CCT	0	PBS	1w	6	A/J
Kras	151	TA	ATT	0	PBS	1w	6	A/J
Kras	151	TC	CTG	0	PBS	1w	6	A/J
Kras	151	TG	ATT	0	PBS	1w	6	A/J
Kras	152	GA	TGT	0	PBS	1w	6	A/J
Kras	152	GC	TGT	0	PBS	1w	6	A/J
Kras	153	TA	GTC	0	PBS	1w	6	A/J
Kras	153	TC	GTC	0	PBS	1w	6	A/J
Kras	153	TG	GTC	0	PBS	1w	6	A/J
Kras	154	CA	TCT	0	PBS	1w	6	A/J
Kras	154	CG	TCT	0	PBS	1w	6	A/J
Kras	155	TA	CTC	0	PBS	1w	6	A/J
Kras	155	TC	CTC	0	PBS	1w	6	A/J
Kras	155	TG	CTC	0	PBS	1w	6	A/J
Kras	156	CA	TCT	0	PBS	1w	6	A/J
Kras	156	CG	TCT	0	PBS	1w	6	A/J
Kras	157	TA	CTT	0	PBS	1w	6	A/J
Kras	157	TC	CTT	0	PBS	1w	6	A/J
Kras	157	TG	CTT	0	PBS	1w	6	A/J
Kras	158	TA	TTG	0	PBS	1w	6	A/J
Kras	158	TC	TTG	0	PBS	1w	6	A/J
Kras	158	TG	TTG	0	PBS	1w	6	A/J
Kras	159	GA	TGG	0	PBS	1w	6	A/J
Kras	159	GC	TGG	0	PBS	1w	6	A/J
Kras	160	GA	GGA	0	PBS	1w	6	A/J
Kras	160	GC	GGA	0	PBS	1w	6	A/J
Kras	161	AC	GAT	0	PBS	1w	6	A/J
Kras	161	AG	GAT	0	PBS	1w	6	A/J
Kras	161	AT	GAT	0	PBS	1w	6	A/J
Kras	162	TA	ATA	0	PBS	1w	6	A/J
Kras	162	TC	ATA	0	PBS	1w	6	A/J
Kras	162	TG	ATA	0	PBS	1w	6	A/J
Kras	163	AC	TAT	0	PBS	1w	6	A/J
Kras	163	AG	TAT	0	PBS	1w	6	A/J
Kras	163	AT	TAT	0	PBS	1w	6	A/J
Kras	164	TA	ATT	0	PBS	1w	6	A/J
Kras	164	TC	ATT	0	PBS	1w	6	A/J
Kras	164	TG	ATT	0	PBS	1w	6	A/J
Kras	165	TA	TTC	0	PBS	1w	6	A/J
Kras	165	TC	TTC	1.90052e-06	PBS	1w	6	A/J
Kras	165	TG	TTC	0	PBS	1w	6	A/J
Kras	166	CA	TCT	0	PBS	1w	6	A/J
Kras	166	CG	TCT	0	PBS	1w	6	A/J
Kras	167	TA	CTC	0	PBS	1w	6	A/J
Kras	167	TC	CTC	1.90052e-06	PBS	1w	6	A/J
Kras	167	TG	CTC	0	PBS	1w	6	A/J
Kras	168	CA	TCG	0	PBS	1w	6	A/J
Kras	168	CG	TCG	0	PBS	1w	6	A/J
Kras	169	GA	CGA	0	PBS	1w	6	A/J
Kras	169	GC	CGA	0	PBS	1w	6	A/J
Kras	170	AC	GAC	0	PBS	1w	6	A/J
Kras	170	AG	GAC	1.90052e-06	PBS	1w	6	A/J
Kras	170	AT	GAC	0	PBS	1w	6	A/J
Kras	171	CA	ACA	0	PBS	1w	6	A/J
Kras	171	CG	ACA	0	PBS	1w	6	A/J
Kras	172	AC	CAC	0	PBS	1w	6	A/J
Kras	172	AG	CAC	0	PBS	1w	6	A/J
Kras	172	AT	CAC	0	PBS	1w	6	A/J
Kras	173	CA	ACA	0	PBS	1w	6	A/J
Kras	173	CG	ACA	0	PBS	1w	6	A/J
Kras	174	AC	CAG	0	PBS	1w	6	A/J
Kras	174	AG	CAG	0	PBS	1w	6	A/J
Kras	174	AT	CAG	0	PBS	1w	6	A/J
Kras	175	GA	AGC	0	PBS	1w	6	A/J
Kras	175	GC	AGC	0	PBS	1w	6	A/J
Kras	176	CA	GCA	0	PBS	1w	6	A/J
Kras	176	CG	GCA	0	PBS	1w	6	A/J
Kras	177	AC	CAG	0	PBS	1w	6	A/J
Kras	177	AG	CAG	0	PBS	1w	6	A/J
Kras	177	AT	CAG	0	PBS	1w	6	A/J
Kras	178	GA	AGG	0	PBS	1w	6	A/J
Kras	178	GC	AGG	0	PBS	1w	6	A/J
Kras	179	GA	GGT	0	PBS	1w	6	A/J
Kras	179	GC	GGT	0	PBS	1w	6	A/J
Kras	180	TA	GTC	0	PBS	1w	6	A/J
Kras	180	TC	GTC	1.90052e-06	PBS	1w	6	A/J
Kras	180	TG	GTC	0	PBS	1w	6	A/J
Kras	181	CA	TCA	0	PBS	1w	6	A/J
Kras	181	CG	TCA	0	PBS	1w	6	A/J
Kras	182	AC	CAA	0	PBS	1w	6	A/J
Kras	182	AG	CAA	0	PBS	1w	6	A/J
Kras	182	AT	CAA	0	PBS	1w	6	A/J
Kras	183	AC	AAG	0	PBS	1w	6	A/J
Kras	183	AG	AAG	0	PBS	1w	6	A/J
Kras	183	AT	AAG	0	PBS	1w	6	A/J
Kras	184	GA	AGA	1.90052e-06	PBS	1w	6	A/J
Kras	184	GC	AGA	0	PBS	1w	6	A/J
Kras	185	AC	GAG	0	PBS	1w	6	A/J
Kras	185	AG	GAG	0	PBS	1w	6	A/J
Kras	185	AT	GAG	0	PBS	1w	6	A/J
Kras	186	GA	AGG	1.90052e-06	PBS	1w	6	A/J
Kras	186	GC	AGG	0	PBS	1w	6	A/J
Kras	187	GA	GGA	0	PBS	1w	6	A/J
Kras	187	GC	GGA	0	PBS	1w	6	A/J
Kras	188	AC	GAG	0	PBS	1w	6	A/J
Kras	188	AG	GAG	1.90052e-06	PBS	1w	6	A/J
Kras	188	AT	GAG	0	PBS	1w	6	A/J
Kras	189	GA	AGT	0	PBS	1w	6	A/J
Kras	189	GC	AGT	0	PBS	1w	6	A/J
Kras	190	TA	GTA	0	PBS	1w	6	A/J
Kras	190	TC	GTA	0	PBS	1w	6	A/J
Kras	190	TG	GTA	0	PBS	1w	6	A/J
Kras	191	AC	TAC	0	PBS	1w	6	A/J
Kras	191	AG	TAC	0	PBS	1w	6	A/J
Kras	191	AT	TAC	0	PBS	1w	6	A/J
Kras	192	CA	ACA	0	PBS	1w	6	A/J
Kras	192	CG	ACA	0	PBS	1w	6	A/J
Kras	193	AC	CAG	0	PBS	1w	6	A/J
Kras	193	AG	CAG	0	PBS	1w	6	A/J
Kras	193	AT	CAG	0	PBS	1w	6	A/J
Kras	194	GA	AGT	0	PBS	1w	6	A/J
Kras	194	GC	AGT	0	PBS	1w	6	A/J
Kras	195	TA	GTG	0	PBS	1w	6	A/J
Kras	195	TC	GTG	1.90052e-06	PBS	1w	6	A/J
Kras	195	TG	GTG	0	PBS	1w	6	A/J
Kras	196	GA	TGC	0	PBS	1w	6	A/J
Kras	196	GC	TGC	0	PBS	1w	6	A/J
Kras	197	CA	GCA	0	PBS	1w	6	A/J
Kras	197	CG	GCA	0	PBS	1w	6	A/J
Kras	198	AC	CAA	0	PBS	1w	6	A/J
Kras	198	AG	CAA	1.90052e-06	PBS	1w	6	A/J
Kras	198	AT	CAA	0	PBS	1w	6	A/J
Kras	199	AC	AAT	0	PBS	1w	6	A/J
Kras	199	AG	AAT	0	PBS	1w	6	A/J
Kras	199	AT	AAT	0	PBS	1w	6	A/J
Kras	200	TA	ATG	0	PBS	1w	6	A/J
Kras	200	TC	ATG	0	PBS	1w	6	A/J
Kras	200	TG	ATG	0	PBS	1w	6	A/J
Kras	201	GA	TGA	0	PBS	1w	6	A/J
Kras	201	GC	TGA	0	PBS	1w	6	A/J
Kras	202	AC	GAG	0	PBS	1w	6	A/J
Kras	202	AG	GAG	0	PBS	1w	6	A/J
Kras	202	AT	GAG	0	PBS	1w	6	A/J
Kras	203	GA	AGG	0	PBS	1w	6	A/J
Kras	203	GC	AGG	0	PBS	1w	6	A/J
Kras	204	GA	GGG	0	PBS	1w	6	A/J
Kras	204	GC	GGG	0	PBS	1w	6	A/J
Kras	205	GA	GGA	0	PBS	1w	6	A/J
Kras	205	GC	GGA	0	PBS	1w	6	A/J
Kras	206	AC	GAC	0	PBS	1w	6	A/J
Kras	206	AG	GAC	1.90052e-06	PBS	1w	6	A/J
Kras	206	AT	GAC	0	PBS	1w	6	A/J
Kras	207	CA	ACC	0	PBS	1w	6	A/J
Kras	207	CG	ACC	0	PBS	1w	6	A/J
Kras	208	CA	CCA	0	PBS	1w	6	A/J
Kras	208	CG	CCA	0	PBS	1w	6	A/J
Kras	209	AC	CAG	0	PBS	1w	6	A/J
Kras	209	AG	CAG	0	PBS	1w	6	A/J
Kras	209	AT	CAG	0	PBS	1w	6	A/J
Kras	210	GA	AGT	0	PBS	1w	6	A/J
Kras	210	GC	AGT	0	PBS	1w	6	A/J
Kras	211	TA	GTA	0	PBS	1w	6	A/J
Kras	211	TC	GTA	0	PBS	1w	6	A/J
Kras	211	TG	GTA	0	PBS	1w	6	A/J
Kras	212	AC	TAC	0	PBS	1w	6	A/J
Kras	212	AG	TAC	0	PBS	1w	6	A/J
Kras	212	AT	TAC	0	PBS	1w	6	A/J
Kras	213	CA	ACA	0	PBS	1w	6	A/J
Kras	213	CG	ACA	0	PBS	1w	6	A/J
Kras	214	AC	CAT	0	PBS	1w	6	A/J
Kras	214	AG	CAT	0	PBS	1w	6	A/J
Kras	214	AT	CAT	0	PBS	1w	6	A/J
Kras	215	TA	ATG	0	PBS	1w	6	A/J
Kras	215	TC	ATG	0	PBS	1w	6	A/J
Kras	215	TG	ATG	0	PBS	1w	6	A/J
Kras	216	GA	TGA	0	PBS	1w	6	A/J
Kras	216	GC	TGA	0	PBS	1w	6	A/J
Kras	217	AC	GAG	0	PBS	1w	6	A/J
Kras	217	AG	GAG	0	PBS	1w	6	A/J
Kras	217	AT	GAG	0	PBS	1w	6	A/J
Kras	218	GA	AGA	0	PBS	1w	6	A/J
Kras	218	GC	AGA	0	PBS	1w	6	A/J
Kras	219	AC	GAA	0	PBS	1w	6	A/J
Kras	219	AG	GAA	0	PBS	1w	6	A/J
Kras	219	AT	GAA	0	PBS	1w	6	A/J
Kras	220	AC	AAC	0	PBS	1w	6	A/J
Kras	220	AG	AAC	0	PBS	1w	6	A/J
Kras	220	AT	AAC	0	PBS	1w	6	A/J
Kras	221	CA	ACT	0	PBS	1w	6	A/J
Kras	221	CG	ACT	0	PBS	1w	6	A/J
Kras	222	TA	CTG	0	PBS	1w	6	A/J
Kras	222	TC	CTG	0	PBS	1w	6	A/J
Kras	222	TG	CTG	0	PBS	1w	6	A/J
Kras	223	GA	TGG	0	PBS	1w	6	A/J
Kras	223	GC	TGG	0	PBS	1w	6	A/J
Kras	224	GA	GGG	0	PBS	1w	6	A/J
Kras	224	GC	GGG	0	PBS	1w	6	A/J
Kras	225	GA	GGG	0	PBS	1w	6	A/J
Kras	225	GC	GGG	0	PBS	1w	6	A/J
Kras	226	GA	GGA	0	PBS	1w	6	A/J
Kras	226	GC	GGA	0	PBS	1w	6	A/J
Kras	227	AC	GAG	0	PBS	1w	6	A/J
Kras	227	AG	GAG	0	PBS	1w	6	A/J
Kras	227	AT	GAG	0	PBS	1w	6	A/J
Kras	228	GA	AGG	0	PBS	1w	6	A/J
Kras	228	GC	AGG	0	PBS	1w	6	A/J
Kras	229	GA	GGG	0	PBS	1w	6	A/J
Kras	229	GC	GGG	0	PBS	1w	6	A/J
Kras	230	GA	GGC	0	PBS	1w	6	A/J
Kras	230	GC	GGC	0	PBS	1w	6	A/J
Kras	231	CA	GCT	0	PBS	1w	6	A/J
Kras	231	CG	GCT	0	PBS	1w	6	A/J
Kras	232	TA	CTT	1.90052e-06	PBS	1w	6	A/J
Kras	232	TC	CTT	0	PBS	1w	6	A/J
Kras	232	TG	CTT	0	PBS	1w	6	A/J
Kras	233	TA	TTT	0	PBS	1w	6	A/J
Kras	233	TC	TTT	0	PBS	1w	6	A/J
Kras	233	TG	TTT	0	PBS	1w	6	A/J
Kras	234	TA	TTC	0	PBS	1w	6	A/J
Kras	234	TC	TTC	0	PBS	1w	6	A/J
Kras	234	TG	TTC	0	PBS	1w	6	A/J
Kras	235	CA	TCT	0	PBS	1w	6	A/J
Kras	235	CG	TCT	0	PBS	1w	6	A/J
Kras	236	TA	CTT	0	PBS	1w	6	A/J
Kras	236	TC	CTT	0	PBS	1w	6	A/J
Kras	236	TG	CTT	0	PBS	1w	6	A/J
Kras	237	TA	TTT	0	PBS	1w	6	A/J
Kras	237	TC	TTT	0	PBS	1w	6	A/J
Kras	237	TG	TTT	0	PBS	1w	6	A/J
Kras	238	TA	TTG	0	PBS	1w	6	A/J
Kras	238	TC	TTG	0	PBS	1w	6	A/J
Kras	238	TG	TTG	0	PBS	1w	6	A/J
Kras	239	GA	TGT	0	PBS	1w	6	A/J
Kras	239	GC	TGT	0	PBS	1w	6	A/J
Kras	240	TA	GTG	0	PBS	1w	6	A/J
Kras	240	TC	GTG	0	PBS	1w	6	A/J
Kras	240	TG	GTG	0	PBS	1w	6	A/J
Kras	241	GA	TGT	0	PBS	1w	6	A/J
Kras	241	GC	TGT	0	PBS	1w	6	A/J
Kras	242	TA	GTA	0	PBS	1w	6	A/J
Kras	242	TC	GTA	1.90052e-06	PBS	1w	6	A/J
Kras	242	TG	GTA	1.90052e-06	PBS	1w	6	A/J
Kras	243	AC	TAT	0	PBS	1w	6	A/J
Kras	243	AG	TAT	0	PBS	1w	6	A/J
Kras	243	AT	TAT	0	PBS	1w	6	A/J
Kras	244	TA	ATT	0	PBS	1w	6	A/J
Kras	244	TC	ATT	0	PBS	1w	6	A/J
Kras	244	TG	ATT	0	PBS	1w	6	A/J
Kras	245	TA	TTT	0	PBS	1w	6	A/J
Kras	245	TC	TTT	0	PBS	1w	6	A/J
Kras	245	TG	TTT	0	PBS	1w	6	A/J
Kras	246	TA	TTG	0	PBS	1w	6	A/J
Kras	246	TC	TTG	0	PBS	1w	6	A/J
Kras	246	TG	TTG	0	PBS	1w	6	A/J
Kras	132	AC	TAG	0	PBS	1w	7	A/J
Kras	132	AG	TAG	0	PBS	1w	7	A/J
Kras	132	AT	TAG	0	PBS	1w	7	A/J
Kras	133	GA	AGT	0	PBS	1w	7	A/J
Kras	133	GC	AGT	0	PBS	1w	7	A/J
Kras	134	TA	GTA	1.63904e-06	PBS	1w	7	A/J
Kras	134	TC	GTA	0	PBS	1w	7	A/J
Kras	134	TG	GTA	0	PBS	1w	7	A/J
Kras	135	AC	TAA	0	PBS	1w	7	A/J
Kras	135	AG	TAA	1.63904e-06	PBS	1w	7	A/J
Kras	135	AT	TAA	0	PBS	1w	7	A/J
Kras	136	AC	AAT	0	PBS	1w	7	A/J
Kras	136	AG	AAT	0	PBS	1w	7	A/J
Kras	136	AT	AAT	0	PBS	1w	7	A/J
Kras	137	TA	ATT	0	PBS	1w	7	A/J
Kras	137	TC	ATT	0	PBS	1w	7	A/J
Kras	137	TG	ATT	0	PBS	1w	7	A/J
Kras	138	TA	TTG	0	PBS	1w	7	A/J
Kras	138	TC	TTG	0	PBS	1w	7	A/J
Kras	138	TG	TTG	0	PBS	1w	7	A/J
Kras	139	GA	TGA	0	PBS	1w	7	A/J
Kras	139	GC	TGA	0	PBS	1w	7	A/J
Kras	140	AC	GAT	0	PBS	1w	7	A/J
Kras	140	AG	GAT	1.63904e-06	PBS	1w	7	A/J
Kras	140	AT	GAT	0	PBS	1w	7	A/J
Kras	141	TA	ATG	0	PBS	1w	7	A/J
Kras	141	TC	ATG	0	PBS	1w	7	A/J
Kras	141	TG	ATG	0	PBS	1w	7	A/J
Kras	142	GA	TGG	0	PBS	1w	7	A/J
Kras	142	GC	TGG	0	PBS	1w	7	A/J
Kras	143	GA	GGA	0	PBS	1w	7	A/J
Kras	143	GC	GGA	0	PBS	1w	7	A/J
Kras	144	AC	GAG	0	PBS	1w	7	A/J
Kras	144	AG	GAG	0	PBS	1w	7	A/J
Kras	144	AT	GAG	0	PBS	1w	7	A/J
Kras	145	GA	AGA	0	PBS	1w	7	A/J
Kras	145	GC	AGA	0	PBS	1w	7	A/J
Kras	146	AC	GAA	0	PBS	1w	7	A/J
Kras	146	AG	GAA	0	PBS	1w	7	A/J
Kras	146	AT	GAA	0	PBS	1w	7	A/J
Kras	147	AC	AAA	0	PBS	1w	7	A/J
Kras	147	AG	AAA	0	PBS	1w	7	A/J
Kras	147	AT	AAA	0	PBS	1w	7	A/J
Kras	148	AC	AAC	0	PBS	1w	7	A/J
Kras	148	AG	AAC	0	PBS	1w	7	A/J
Kras	148	AT	AAC	0	PBS	1w	7	A/J
Kras	149	CA	ACC	0	PBS	1w	7	A/J
Kras	149	CG	ACC	0	PBS	1w	7	A/J
Kras	150	CA	CCT	0	PBS	1w	7	A/J
Kras	150	CG	CCT	0	PBS	1w	7	A/J
Kras	151	TA	ATT	0	PBS	1w	7	A/J
Kras	151	TC	CTG	0	PBS	1w	7	A/J
Kras	151	TG	ATT	0	PBS	1w	7	A/J
Kras	152	GA	TGT	0	PBS	1w	7	A/J
Kras	152	GC	TGT	0	PBS	1w	7	A/J
Kras	153	TA	GTC	0	PBS	1w	7	A/J
Kras	153	TC	GTC	0	PBS	1w	7	A/J
Kras	153	TG	GTC	0	PBS	1w	7	A/J
Kras	154	CA	TCT	0	PBS	1w	7	A/J
Kras	154	CG	TCT	0	PBS	1w	7	A/J
Kras	155	TA	CTC	0	PBS	1w	7	A/J
Kras	155	TC	CTC	0	PBS	1w	7	A/J
Kras	155	TG	CTC	0	PBS	1w	7	A/J
Kras	156	CA	TCT	0	PBS	1w	7	A/J
Kras	156	CG	TCT	0	PBS	1w	7	A/J
Kras	157	TA	CTT	0	PBS	1w	7	A/J
Kras	157	TC	CTT	0	PBS	1w	7	A/J
Kras	157	TG	CTT	0	PBS	1w	7	A/J
Kras	158	TA	TTG	0	PBS	1w	7	A/J
Kras	158	TC	TTG	0	PBS	1w	7	A/J
Kras	158	TG	TTG	0	PBS	1w	7	A/J
Kras	159	GA	TGG	0	PBS	1w	7	A/J
Kras	159	GC	TGG	0	PBS	1w	7	A/J
Kras	160	GA	GGA	0	PBS	1w	7	A/J
Kras	160	GC	GGA	0	PBS	1w	7	A/J
Kras	161	AC	GAT	0	PBS	1w	7	A/J
Kras	161	AG	GAT	0	PBS	1w	7	A/J
Kras	161	AT	GAT	0	PBS	1w	7	A/J
Kras	162	TA	ATA	0	PBS	1w	7	A/J
Kras	162	TC	ATA	0	PBS	1w	7	A/J
Kras	162	TG	ATA	0	PBS	1w	7	A/J
Kras	163	AC	TAT	0	PBS	1w	7	A/J
Kras	163	AG	TAT	0	PBS	1w	7	A/J
Kras	163	AT	TAT	0	PBS	1w	7	A/J
Kras	164	TA	ATT	0	PBS	1w	7	A/J
Kras	164	TC	ATT	0	PBS	1w	7	A/J
Kras	164	TG	ATT	0	PBS	1w	7	A/J
Kras	165	TA	TTC	0	PBS	1w	7	A/J
Kras	165	TC	TTC	0	PBS	1w	7	A/J
Kras	165	TG	TTC	0	PBS	1w	7	A/J
Kras	166	CA	TCT	0	PBS	1w	7	A/J
Kras	166	CG	TCT	0	PBS	1w	7	A/J
Kras	167	TA	CTC	0	PBS	1w	7	A/J
Kras	167	TC	CTC	0	PBS	1w	7	A/J
Kras	167	TG	CTC	0	PBS	1w	7	A/J
Kras	168	CA	TCG	0	PBS	1w	7	A/J
Kras	168	CG	TCG	0	PBS	1w	7	A/J
Kras	169	GA	CGA	0	PBS	1w	7	A/J
Kras	169	GC	CGA	0	PBS	1w	7	A/J
Kras	170	AC	GAC	0	PBS	1w	7	A/J
Kras	170	AG	GAC	0	PBS	1w	7	A/J
Kras	170	AT	GAC	0	PBS	1w	7	A/J
Kras	171	CA	ACA	0	PBS	1w	7	A/J
Kras	171	CG	ACA	0	PBS	1w	7	A/J
Kras	172	AC	CAC	0	PBS	1w	7	A/J
Kras	172	AG	CAC	1.63904e-06	PBS	1w	7	A/J
Kras	172	AT	CAC	0	PBS	1w	7	A/J
Kras	173	CA	ACA	0	PBS	1w	7	A/J
Kras	173	CG	ACA	0	PBS	1w	7	A/J
Kras	174	AC	CAG	0	PBS	1w	7	A/J
Kras	174	AG	CAG	0	PBS	1w	7	A/J
Kras	174	AT	CAG	0	PBS	1w	7	A/J
Kras	175	GA	AGC	0	PBS	1w	7	A/J
Kras	175	GC	AGC	0	PBS	1w	7	A/J
Kras	176	CA	GCA	0	PBS	1w	7	A/J
Kras	176	CG	GCA	0	PBS	1w	7	A/J
Kras	177	AC	CAG	0	PBS	1w	7	A/J
Kras	177	AG	CAG	0	PBS	1w	7	A/J
Kras	177	AT	CAG	0	PBS	1w	7	A/J
Kras	178	GA	AGG	0	PBS	1w	7	A/J
Kras	178	GC	AGG	0	PBS	1w	7	A/J
Kras	179	GA	GGT	0	PBS	1w	7	A/J
Kras	179	GC	GGT	0	PBS	1w	7	A/J
Kras	180	TA	GTC	0	PBS	1w	7	A/J
Kras	180	TC	GTC	0	PBS	1w	7	A/J
Kras	180	TG	GTC	0	PBS	1w	7	A/J
Kras	181	CA	TCA	0	PBS	1w	7	A/J
Kras	181	CG	TCA	0	PBS	1w	7	A/J
Kras	182	AC	CAA	0	PBS	1w	7	A/J
Kras	182	AG	CAA	1.63904e-06	PBS	1w	7	A/J
Kras	182	AT	CAA	1.63904e-06	PBS	1w	7	A/J
Kras	183	AC	AAG	0	PBS	1w	7	A/J
Kras	183	AG	AAG	0	PBS	1w	7	A/J
Kras	183	AT	AAG	0	PBS	1w	7	A/J
Kras	184	GA	AGA	0	PBS	1w	7	A/J
Kras	184	GC	AGA	0	PBS	1w	7	A/J
Kras	185	AC	GAG	0	PBS	1w	7	A/J
Kras	185	AG	GAG	0	PBS	1w	7	A/J
Kras	185	AT	GAG	0	PBS	1w	7	A/J
Kras	186	GA	AGG	0	PBS	1w	7	A/J
Kras	186	GC	AGG	0	PBS	1w	7	A/J
Kras	187	GA	GGA	0	PBS	1w	7	A/J
Kras	187	GC	GGA	0	PBS	1w	7	A/J
Kras	188	AC	GAG	0	PBS	1w	7	A/J
Kras	188	AG	GAG	0	PBS	1w	7	A/J
Kras	188	AT	GAG	0	PBS	1w	7	A/J
Kras	189	GA	AGT	0	PBS	1w	7	A/J
Kras	189	GC	AGT	0	PBS	1w	7	A/J
Kras	190	TA	GTA	0	PBS	1w	7	A/J
Kras	190	TC	GTA	0	PBS	1w	7	A/J
Kras	190	TG	GTA	0	PBS	1w	7	A/J
Kras	191	AC	TAC	0	PBS	1w	7	A/J
Kras	191	AG	TAC	0	PBS	1w	7	A/J
Kras	191	AT	TAC	0	PBS	1w	7	A/J
Kras	192	CA	ACA	0	PBS	1w	7	A/J
Kras	192	CG	ACA	0	PBS	1w	7	A/J
Kras	193	AC	CAG	0	PBS	1w	7	A/J
Kras	193	AG	CAG	0	PBS	1w	7	A/J
Kras	193	AT	CAG	0	PBS	1w	7	A/J
Kras	194	GA	AGT	0	PBS	1w	7	A/J
Kras	194	GC	AGT	0	PBS	1w	7	A/J
Kras	195	TA	GTG	0	PBS	1w	7	A/J
Kras	195	TC	GTG	1.63904e-06	PBS	1w	7	A/J
Kras	195	TG	GTG	0	PBS	1w	7	A/J
Kras	196	GA	TGC	0	PBS	1w	7	A/J
Kras	196	GC	TGC	0	PBS	1w	7	A/J
Kras	197	CA	GCA	0	PBS	1w	7	A/J
Kras	197	CG	GCA	0	PBS	1w	7	A/J
Kras	198	AC	CAA	0	PBS	1w	7	A/J
Kras	198	AG	CAA	4.91711e-06	PBS	1w	7	A/J
Kras	198	AT	CAA	1.63904e-06	PBS	1w	7	A/J
Kras	199	AC	AAT	0	PBS	1w	7	A/J
Kras	199	AG	AAT	0	PBS	1w	7	A/J
Kras	199	AT	AAT	0	PBS	1w	7	A/J
Kras	200	TA	ATG	0	PBS	1w	7	A/J
Kras	200	TC	ATG	0	PBS	1w	7	A/J
Kras	200	TG	ATG	0	PBS	1w	7	A/J
Kras	201	GA	TGA	0	PBS	1w	7	A/J
Kras	201	GC	TGA	0	PBS	1w	7	A/J
Kras	202	AC	GAG	0	PBS	1w	7	A/J
Kras	202	AG	GAG	0	PBS	1w	7	A/J
Kras	202	AT	GAG	0	PBS	1w	7	A/J
Kras	203	GA	AGG	1.63904e-06	PBS	1w	7	A/J
Kras	203	GC	AGG	0	PBS	1w	7	A/J
Kras	204	GA	GGG	0	PBS	1w	7	A/J
Kras	204	GC	GGG	0	PBS	1w	7	A/J
Kras	205	GA	GGA	0	PBS	1w	7	A/J
Kras	205	GC	GGA	0	PBS	1w	7	A/J
Kras	206	AC	GAC	0	PBS	1w	7	A/J
Kras	206	AG	GAC	0	PBS	1w	7	A/J
Kras	206	AT	GAC	0	PBS	1w	7	A/J
Kras	207	CA	ACC	0	PBS	1w	7	A/J
Kras	207	CG	ACC	0	PBS	1w	7	A/J
Kras	208	CA	CCA	0	PBS	1w	7	A/J
Kras	208	CG	CCA	0	PBS	1w	7	A/J
Kras	209	AC	CAG	0	PBS	1w	7	A/J
Kras	209	AG	CAG	0	PBS	1w	7	A/J
Kras	209	AT	CAG	0	PBS	1w	7	A/J
Kras	210	GA	AGT	0	PBS	1w	7	A/J
Kras	210	GC	AGT	0	PBS	1w	7	A/J
Kras	211	TA	GTA	0	PBS	1w	7	A/J
Kras	211	TC	GTA	0	PBS	1w	7	A/J
Kras	211	TG	GTA	0	PBS	1w	7	A/J
Kras	212	AC	TAC	0	PBS	1w	7	A/J
Kras	212	AG	TAC	0	PBS	1w	7	A/J
Kras	212	AT	TAC	0	PBS	1w	7	A/J
Kras	213	CA	ACA	0	PBS	1w	7	A/J
Kras	213	CG	ACA	0	PBS	1w	7	A/J
Kras	214	AC	CAT	0	PBS	1w	7	A/J
Kras	214	AG	CAT	0	PBS	1w	7	A/J
Kras	214	AT	CAT	0	PBS	1w	7	A/J
Kras	215	TA	ATG	0	PBS	1w	7	A/J
Kras	215	TC	ATG	1.63904e-06	PBS	1w	7	A/J
Kras	215	TG	ATG	0	PBS	1w	7	A/J
Kras	216	GA	TGA	0	PBS	1w	7	A/J
Kras	216	GC	TGA	0	PBS	1w	7	A/J
Kras	217	AC	GAG	0	PBS	1w	7	A/J
Kras	217	AG	GAG	0	PBS	1w	7	A/J
Kras	217	AT	GAG	0	PBS	1w	7	A/J
Kras	218	GA	AGA	0	PBS	1w	7	A/J
Kras	218	GC	AGA	0	PBS	1w	7	A/J
Kras	219	AC	GAA	0	PBS	1w	7	A/J
Kras	219	AG	GAA	0	PBS	1w	7	A/J
Kras	219	AT	GAA	0	PBS	1w	7	A/J
Kras	220	AC	AAC	0	PBS	1w	7	A/J
Kras	220	AG	AAC	0	PBS	1w	7	A/J
Kras	220	AT	AAC	0	PBS	1w	7	A/J
Kras	221	CA	ACT	0	PBS	1w	7	A/J
Kras	221	CG	ACT	0	PBS	1w	7	A/J
Kras	222	TA	CTG	0	PBS	1w	7	A/J
Kras	222	TC	CTG	0	PBS	1w	7	A/J
Kras	222	TG	CTG	0	PBS	1w	7	A/J
Kras	223	GA	TGG	1.63904e-06	PBS	1w	7	A/J
Kras	223	GC	TGG	0	PBS	1w	7	A/J
Kras	224	GA	GGG	0	PBS	1w	7	A/J
Kras	224	GC	GGG	0	PBS	1w	7	A/J
Kras	225	GA	GGG	0	PBS	1w	7	A/J
Kras	225	GC	GGG	0	PBS	1w	7	A/J
Kras	226	GA	GGA	1.63904e-06	PBS	1w	7	A/J
Kras	226	GC	GGA	0	PBS	1w	7	A/J
Kras	227	AC	GAG	0	PBS	1w	7	A/J
[truncated: 18,652 more rows]
