# Supplementary material for: Non-canonical genomic driver mutations of urethane carcinogenesis
Source: PLoS One. 2022 Apr 28;17(4):e0267147. doi: 10.1371/journal.pone.0267147 (PMC9049545; doi:10.1371/journal.pone.0267147)
Supplement: S4 Table — (XLSX) [file pone.0267147.s005.xlsx]

## Sheet: Sanger sequencing primer
Gene	HGVS.c	HGVS.p	Forward primer for gDNA	Reverse primer for gDNA	Forward primer for cDNA	Reverse primer for cDNA
Ahnak	c.6208G>C	p.V2070L	ggaccaatgtggatgtga	actttcatctcaccttctatcttg
Ahnak	c.15170A>G	p.H5057R	gttttccttgcccaagatca	gtctcccttcaaacttggt
Akap9	c.9917G>C	p.G3306A	agaaaatgcaggagctgc	taccacctcataaatactgtaaaagc
Astn1	c.1396C>T	p.R466W	cttctctgtcacccgtagg	gatggtctgaatcgcaagag
Bclaf1	c.434G>A	p.R145H	acctgtctggaatagaaggc	tcctcctgtgatttgcttt
Braf	c.1910T>A	p.V637E	tcctttacttactgcacctc	gaaagtactgtagttaagccct	catggattacttacacgcca	gtctgactgaaagctatacgg
Braf	c.1402T>G	p.S468A	atttagggtcaaccacagg	tgagcatatgcgctatgc
Cdh11	c.298A>T	p.I100F	cctatgtgtttttattgtgttcct	gaaggtggctccagtggt
Ctnnb1	c.67A>T	p.S23C	gtcattgtcgtagatggctt	tcaacatcttcttcctcagg
Cyp2c55	c.1459T>G	p.F487V	aggaaagcgaatgtgcgt	gctccctgagaagtcagag
Eef1a1	c.295A>G	p.I99V	ttcaagtacgcctgggtc	ttatctcagagaaagcaccc
Fam135b	c.2909A>G	p.N970S	catctctgaagtcagggc	tgacacttgggaggcaat
FbxW7	c.1480G>A	p.G494S	gcaatggtttacctgtcct	gtagacaggtctcagtctct
Grik5	c.1189C>A	p.L397M	acactacgcatcctggaga	cactcaccaggatagttgtga
Hjurp	c.57T>G	p.S19R	gatctgtggacgggcttg	aagggagagctggtcaga
Idh1	c.1117A>G	p.T373A	catttttgcctggtcccg	cagaaaagacaaacagctcac
Kcnt2	c.2647G>A	p.A883T	gcccacacagcaatacat	gaaagagcactcgcttgc
Kdm6a	c.1003C>T	p.Q335*	tggtgtgcaaagatgactg	tgaggttggttgcaggat
Kmt2c	c.2501C>T	p.P834L	tcaactctgctgctggaa	gtcaaccaaagctaaatgtatcc
Kras	c.35G>A	p.G12D	tgataatcttgtgtgagacatgt	ctgccgtcctttacaagc
Kras	c.182A>T	p.Q61L	aagatgcactgtaataatccaga	gcaggcataacaattagcaaag
Lama1	c.5944T>A	p.L1982I	gaagctagatgtcctgtgg	agaaacctcctctctgctta
Lama2	c.2044A>T	p.M682L	aacacattgaggaggtgtc	gtgcttttctgatacacctct
Mark2	c.2179A>G	p.T727A	gaagaccacgagctctatg	attggctattttggaggca
Mcf2	c.40A>G	p.R14G	acccaagaagcagctcgta	ccattctccccttctgtcc
Mga	c.4831G>T	p.V1611L	acagcggatggtcttgca	gacagctacagtgtagttacaa
Myo18b	c.5804G>A	p.R1935H	catgggcacagatctctcc	agccgctatgtctaccga
Nf2	c.302T>C	p.F101S	aagcagctccaaaggctc	ggtatatagtcctttctgaacagt
Npm1	c.178G>A	p.V60I	tctaattctaatggtgagatgactag	tgacgcaagagacctgaac
Otog	c.8321G>A	p.R2774H	ctaagaccgtggttctccc	agggaaggagatactgacct
Rab3gap2	c.1400A>G	p.Y467C	ctactgttgagcccagatg	gctcacctgcagtgtttac
Reln	c.6665C>A	p.S2222*	tcaggtcaactggaatccg	cagagcgatgccaagtatc
Sos1	c.1105G>A	p.D369N	tcaggcaaacactgacaca	ggctcctgaacttgtacca
Spen	c.536A>T	p.Q179L	gacaggagcatttgatcgg	ggttcgtatcgggggtca
Tagap	c.1015G>A	p.G339S	tcgctaagagagcctgga	gtgacatgttgggttcagag
Tle1	c.96A>T	p.E32D	ttacttttctgctttatgccct	cctaagtacagcagccct
Tmprss13	c.211T>C	p.S71P	atctccagcaagggcacc	tctaacaaggtacactctcgt
